# Supplementary material for: Transcriptional signature of induced neurons differentiates virologically suppressed people with HIV from people without HIV
Source: JCI Insight. 2025 Nov 25;11(2):e190445. doi: 10.1172/jci.insight.190445 (PMC12892921; doi:10.1172/jci.insight.190445)
Supplement: Supplemental table 1 [file jciinsight-11-190445-s262.xlsx]

## Sheet: Tabelle1
Participant ID	Group	Age	Sex	Demographic information	HIV status	Plasma HIV-1 RNA	Origin	Coriell ID
200-O1	PLWH	60	Female	White	positive	< 50 copies/ml	This studya	N/A
200-O4	PLWH	51	Male	White	positive	< 50 copies/ml	This studya	N/A
200-Y4	PLWH	27	Male	Black/AA	positive	< 50 copies/ml	This studya	N/A
200-O7	PLWH	55	Male	White	positive	< 50 copies/ml	This studya	N/A
200-Y5	PLWH	32	Male	Black/AA	positive	< 50 copies/ml	This studya	N/A
200-O9	PLWH	64	Male	Black/AA	positive	< 50 copies/ml	This studya	N/A
100-O3	PWOH	55	Male	White	negative	N/A	This studya	N/A
100-O1	PWOH	64	Male	White	negative	N/A	This studya	N/A
4642	PWOH	66	Female	Black/AA	negative	N/A	Coriell Institute	AG14642
3007	PWOH	51	Male	White	negative	N/A	Coriell Institute	AG13007
3962	PWOH	27	Male	Black/AA	negative	N/A	Coriell Institute	GM23962
6287	PWOH	55	Male	White	negative	N/A	Coriell Institute	AG06287
9555	PWOH	53	Female	Black/AA	negative	N/A	Coriell Institute	AG09555
3529	PWOH	66	Male	Black/AA	negative	N/A	Coriell Institute	GM03529
aThis study indicates that dermal fibroblasts were derived from skin-punch biopsies at the Rockefeller University (NY, USA) as part of this study. The approved protocol and IRB information are provided in the methods section of the article.
