# Supplementary material for: Transcriptional signature of induced neurons differentiates virologically suppressed people with HIV from people without HIV
Source: JCI Insight. 2025 Nov 25;11(2):e190445. doi: 10.1172/jci.insight.190445 (PMC12892921; doi:10.1172/jci.insight.190445)
Supplement: Supplemental table 2 [file jciinsight-11-190445-s263.xlsx]

## Sheet: Tabelle1
Differentially expressed genes in iNs between people living with HIV (PLWH) and without HIV (PWOH)
cut-offs:
padj.	<0.05
log2fc	> + 0.5; < -05
Upregulated genes in PLWH compared to PWOH
Gene	log2fc	padj	baseMean
COL11A1	5.42011	0.000113645	67.0804
ASIC4	2.7188	9.49995e-05	63.3972
TESC	1.95959	0.00126906	111.5
SORCS1	4.00739	5.46849e-05	98.4742
OLFM3	2.73583	0.00892979	35.0591
DPP6	5.18007	0.0203198	20.6334
ZMAT4	1.80634	0.00363439	825.777
ALDH1A1	9.30112	0.0201055	54.4838
IFI27	4.79576	0.0121864	137.659
PLD5	2.34689	0.00194349	405.715
FSIP2	4.44217	0.00458884	24.3021
MIR99AHG	1.24226	0.00310407	105.449
HMGB1P6	2.00787	0.0395292	55.438
Downregulated genes in PLWH compared to PWOH
Gene	log2fc	padj	baseMean
COL23A1	-3.44647	5.56064e-05	111.846
TRIB2	-0.881183	0.0215568	1439.7
TFAP2C	-2.08455	0.0442596	28.9915
LOXL3	-2.67479	0.0230371	262.445
SLC6A6	-0.690313	3.26861e-05	1148.32
ENPP2	-1.44391	0.00203369	1686.69
SLC16A3	-1.45003	0.0211716	156.367
FSTL5	-2.16131	0.0298034	470.356
RPH3AL	-2.10295	0.00030807	149.943
FOXL2	-1.90299	7.10205e-11	135.509
SCOC-AS1	-1.59287	0.000471698	26.4383
FOXL2NB	-2.43698	1.02394e-15	100.307
CCDC188	-1.41618	0.00767104	107.982
LINC01391	-2.13796	0.00257706	14.8794
AC046134.2	-0.828867	0.0156826	65.9912
DOC2B	-2.79618	0.00129613	395.622
