# Supplementary material for: Transcriptional signature of induced neurons differentiates virologically suppressed people with HIV from people without HIV
Source: JCI Insight. 2025 Nov 25;11(2):e190445. doi: 10.1172/jci.insight.190445 (PMC12892921; doi:10.1172/jci.insight.190445)
Supplement: Supplemental table 3 [file jciinsight-11-190445-s264.xlsx]

## Sheet: Tabelle1
Differentially expressed genes in UNA-fibroblasts between people living with HIV (PLWH) and without HIV (PWOH)
cut-offs:
padj.	<0.05
log2fc	> + 0.5; < -05
Upregulated genes in PLWH compared to PWOH
Gene	log2fc	padj	baseMean
MYH1	6.2442	4.0277e-13	64.0812
ICA1	6.03459	0.00372166	6.37219
AC083795.2	6.03165	0.00542708	4.91468
RARB	5.92889	0.000412067	19.6226
SLC27A6	5.89103	3.84933e-05	5.79932
COL6A4P1	5.83416	0.000313122	12.2298
MYOC	5.73366	1.2071e-07	45.934
PI16	5.38642	0.00280783	2952.26
COL11A1	5.38347	0.000227015	20347
CRLF1	5.35659	1.44829e-09	252.053
ALDH1A1	5.32	0.00287814	428.005
ZFP57	5.17576	0.0308742	4.61331
EPHA3	5.08478	1.65489e-06	59.5995
TCF21	4.94158	9.00356e-05	55.2159
BCHE	4.66822	0.00153553	14.8671
RTN1	4.65648	0.00170868	13.8539
PRSS30P	4.63034	0.00530497	13.3406
IL18	4.61445	0.0443431	27.5365
KANK4	4.61389	0.0167293	9.41991
LINC02086	4.56633	0.000868862	26.5751
CNTNAP2	4.52095	0.00639872	8.91298
LINC01629	4.51473	0.00126992	9.4036
ITGA9	4.4826	5.98739e-05	9.71552
POM121L9P	4.48157	8.24891e-05	90.0693
IGF1	4.46735	5.51438e-06	112.027
LDLRAD4	4.467	3.87701e-06	77.1968
CD200	4.44285	0.0022974	5.94576
MYOCD	4.38694	0.0296515	14.0603
MYH2	4.26823	0.000517686	131.718
PDCD6IPP2	4.2519	1.4141e-05	12.2358
LINC00841	4.23419	0.0323038	3.1544
PGAM2	4.21587	2.06811e-05	10.3375
GOLGA8M	4.21038	1.17799e-07	30.3543
AL359834.1	4.15814	0.000623509	20.1604
ZMAT4	4.12121	0.00118318	6.69784
C5AR2	3.98312	0.00151775	19.2837
SYT12	3.96984	0.000267879	57.0736
MST1R	3.95903	0.000166556	34.7101
SCRG1	3.93834	6.65199e-05	39.0418
CPVL	3.92682	0.0109461	20.9068
GGT5	3.90957	0.00585398	156.614
FNDC1-IT1	3.79287	0.00475674	11.6044
TLL1	3.74993	0.0227484	5.36603
COMP	3.73517	0.000771467	10739.3
MGP	3.69107	1.0984e-06	159.963
ACADL	3.66065	0.00998416	12.8002
MYH8	3.59955	0.00940188	4.07641
LINC01579	3.59301	2.28779e-05	14.7406
ERG	3.54396	0.00384946	27.724
CDH8	3.53531	0.0107152	52.827
AL844908.1	3.52004	0.00226637	78.3318
AC006460.1	3.49781	0.0044537	4.95618
FYB1	3.4501	0.000547885	112.132
TMEM130	3.43804	2.38201e-05	131.807
NRXN3	3.43083	0.00858443	35.5169
DACT1	3.37697	0.000126131	962.988
AL356417.2	3.3382	0.00425638	83.2201
B3GALT5	3.32311	0.00585682	11.934
SGCA	3.31202	7.94975e-05	89.0068
ZNF385B	3.30997	0.0472169	6.35039
AC078850.1	3.27068	0.000451373	6.75159
TINAGL1	3.23606	0.0371087	102.404
CACNB4	3.23169	4.88595e-06	132.264
HYAL1	3.20126	0.00386956	27.0843
SUSD2	3.19488	0.00527977	35.3008
TGM2	3.14188	8.49544e-06	1696.31
SORBS2	3.12491	0.0104463	323.115
PPP1R14A	3.12363	0.00545967	193.547
PCDH9	3.1027	0.000195397	145.271
LINC01239	3.09208	0.000805069	14.2292
AL157402.2	3.08411	9.00356e-05	37.4463
AARD	3.07263	0.0147049	35.0716
DOCK3	3.06968	0.0013869	113.076
PEAR1	3.05046	0.040254	197.021
PRDM16	3.04702	0.0232509	16.4167
NECTIN4	3.03478	0.00511827	11.2339
HAPLN3	2.97421	0.00431425	1547.36
FNDC1	2.97163	0.0032386	5515.39
ARFGEF3	2.968	0.00179851	144.385
LIF	2.9677	4.89216e-08	186.422
SAMD11	2.9448	0.00749771	241.72
SULT1A1	2.93828	0.0268616	10.2795
TSKS	2.91848	0.0314742	21.138
U82695.1	2.9062	0.0175637	7.64757
TMEFF2	2.90415	0.0181964	16.452
SEL1L3	2.90399	0.000233821	410.717
AL513327.2	2.8966	0.00266846	6.97796
LGALS4	2.89653	0.00647066	4.99498
AC105046.1	2.89592	0.0196751	13.214
ERBB4	2.88911	0.0253426	50.0524
ACTC1	2.87489	0.0106988	1719.02
CDH10	2.86843	0.00686817	29.2295
ANKRD1	2.82224	0.00389626	765.242
GALNT13	2.79868	0.0166196	27.4483
UNC13A	2.7975	0.0404901	10.3281
GOLGA8IP	2.74374	0.0133554	9.72036
WNK4	2.73604	0.00542833	53.4527
LIMCH1	2.69579	8.06007e-05	2035.45
ACKR2	2.68484	0.00919848	7.11821
HMGB3P7	2.68174	0.0171298	7.47933
AC090229.1	2.67848	0.0159726	14.1286
MYOZ1	2.67729	0.00895955	8.9659
HES1	2.67273	9.00129e-07	70.6002
AL139351.3	2.65121	0.0176053	26.2461
RANBP3L	2.62293	8.54206e-05	39.9882
FOSB	2.61883	0.000163739	203.239
ARHGAP9	2.60103	0.00183208	16.0576
SEMA3E	2.59482	0.0431496	15.4199
H1-9P	2.59381	0.00534891	12.1171
EDIL3-DT	2.58103	0.0146418	19.8982
NR4A1	2.57808	0.000111744	1624.18
PRR15	2.54642	0.0288835	191.378
FBXL22	2.5339	0.0056001	152.493
AC007255.1	2.51866	0.0115154	38.9528
NTRK2	2.51255	0.037214	25.9355
TENM3-AS1	2.51006	0.0253426	74.2743
INHBE	2.49984	0.014982	30.9504
MYOM3	2.48776	0.0196627	15.3002
DRD1	2.48403	0.018415	15.0287
TSPAN2	2.48144	0.0251276	34.3721
SORBS1	2.47539	0.0279792	44.8027
LINC01914	2.45719	0.000987013	29.808
RIMS1	2.45467	0.0442754	306.926
AC010976.2	2.44937	0.000195397	13.4213
RTKN2	2.44341	0.000165092	160.424
THSD7B	2.44115	0.021546	7.47423
ITGB2	2.43897	0.000482414	458.36
DNAH10	2.43615	0.0264834	54.7757
ITGB2-AS1	2.43571	0.0120761	49.3089
SYNDIG1	2.41881	0.0447726	20.2656
AMIGO2	2.40426	4.12849e-06	2296
SRGN	2.39884	0.0168044	55.5914
ADRA2C	2.39664	0.0186698	50.7902
TGM5	2.39245	0.00751769	22.3986
SAA1	2.38461	0.029492	22.0172
KLHL30	2.38317	0.0255997	84.1258
OXTR	2.37319	0.0221742	2181.36
CSTA	2.3639	0.0115765	23.6031
TPD52L1	2.35712	0.00228902	304.304
SULF1	2.3329	0.0119801	19154.6
KRT7	2.32809	0.0272408	1548.7
INSRR	2.30633	0.0279252	16.1127
PAX6	2.30441	0.0399003	43.7107
LINC02593	2.30288	0.00293603	341.811
DIO2	2.29107	0.00185904	771.276
ENC1	2.28695	3.27453e-06	1576
LINC01638	2.28651	0.000671125	33.9727
RNF207	2.27057	6.48197e-05	187.786
AL021068.1	2.26638	0.0188397	9.26218
CILP2	2.26339	0.0468	62.0929
COL10A1	2.23062	0.03227	498.867
NOX4	2.22213	0.000414073	127.344
EXTL1	2.21811	0.0385475	126.416
DYSF	2.21183	0.0139161	97.9397
AL133476.1	2.20498	0.0185274	4.47603
PLCE1-AS1	2.19538	0.0142314	64.768
TREX2	2.19331	0.000291948	34.6834
CDH2	2.18584	0.000272666	2718.76
AC002480.1	2.18287	0.0310876	10.3898
KCNH1-IT1	2.18182	0.0371087	8.361
ESPNL	2.18126	0.00715185	39.9247
SLFNL1-AS1	2.17273	2.60669e-05	41.9559
CLCNKA	2.16886	0.0136079	8.84854
IL18R1	2.166	0.0244223	45.0565
C9orf106	2.16548	0.00385611	30.8064
ID4	2.15885	0.0002157	668.51
GPC4	2.14857	0.000540192	871.963
NONOP2	2.14782	0.00384939	13.681
SAMD3	2.13205	0.00895955	30.2649
NPAS1	2.12262	0.000193311	160.023
AC009996.1	2.12164	0.0300296	8.14628
WHAMMP2	2.11926	2.11585e-05	180.12
PALM	2.11618	0.000965807	1205.25
AC103702.1	2.11149	0.0080717	12.4387
FOXC2	2.11135	0.0352907	16.5329
GLI2	2.06873	5.15173e-05	250.282
MISP	2.06506	0.0468425	6.62371
C5AR1	2.05969	0.0104556	34.0585
TMEM190	2.05855	0.0296515	23.8533
AL157871.5	2.05472	0.012064	5.60876
ANKRD44	2.0475	8.93265e-05	484.557
FSTL3	2.04694	2.6699e-08	1947.24
PTPRB	2.04225	0.00299012	286.478
CAVIN2	2.03017	0.0033507	488.486
FZD8	2.02293	0.00278803	453.049
GATA6-AS1	2.01142	0.0186244	39.5914
AL021308.1	2.01121	0.0321984	6.92655
AC010680.4	2.00514	0.0180945	5.85731
AC005476.2	2.00344	0.000193883	23.5539
HKDC1	1.99921	0.0188759	16.049
NRCAM	1.99468	0.0109702	388.669
SPINT2	1.98746	0.0362398	110.123
ALPK3	1.98736	1.18715e-06	18.9257
SHANK2	1.97929	0.0262955	28.7065
HTR2A	1.97305	0.00707298	284.442
TMEM59L	1.97075	0.00758091	20.746
MAB21L3	1.96688	0.00176698	13.1082
AP000654.1	1.9661	0.0150764	8.02914
AL021878.2	1.96551	0.000454011	17.7866
OSCAR	1.96436	0.00713736	54.0306
CASC15	1.95056	0.00476421	125.841
AL670729.3	1.94908	0.0240043	14.2035
LAT2	1.94686	0.000976194	22.1807
ABCA8	1.94634	0.0119801	588.307
AP001528.1	1.94546	0.0131994	7.3956
GADD45G	1.94181	0.0109813	9.85571
IFI44L	1.9374	0.00281198	100.072
ID3	1.93569	0.000844415	1302.84
MTUS1	1.92128	0.0338479	203.269
BMPR1B	1.91698	0.0156295	71.4657
LINC00862	1.91065	0.020735	31.4731
ANKRD6	1.90782	0.0188558	270.672
AL160153.1	1.90363	0.000441495	35.6996
AC234582.2	1.90354	0.0288434	6.84691
LINC01750	1.88942	0.0166828	11.3531
GALNT3	1.88555	0.00502007	15.3672
B3GALT2	1.88329	0.0261318	456.238
CRIP1	1.88293	0.041221	5.25011
FIGNL2	1.87775	0.0204068	14.2669
AC133550.3	1.87595	0.0244223	11.5952
C3orf80	1.86911	0.0406043	50.8724
ZMAT1	1.8683	0.0080114	86.8894
AC145098.2	1.8683	0.00216128	176.433
LINC02384	1.85934	0.045322	21.3318
AKAP5	1.85601	0.00308279	9.28115
SOX9	1.85448	0.0321081	297.371
CDKN2B	1.84894	0.000231474	1101.04
AC116158.3	1.84564	0.00512698	12.0968
POLR2J2	1.84472	0.000631431	15.8611
STK38L	1.84149	5.65009e-08	735.842
PKDCC	1.84037	0.000195397	573.106
CD2BP2-DT	1.83978	0.0259968	8.28534
AC022167.1	1.83381	0.0124895	16.3816
RDH10	1.83358	0.0014403	2430.11
M1AP	1.81576	0.0185839	8.31617
LINC02716	1.81537	0.042991	7.02838
PRAG1	1.80346	0.0262029	223.182
KCNK6	1.7989	0.00035019	1167.42
FBXO32	1.79683	0.000725343	3476.98
AC007336.1	1.79195	0.015805	11.8565
MFAP5	1.78958	0.0107341	8229.19
TRIL	1.78563	0.0499491	250.059
AC063944.1	1.78371	0.0238739	28.1042
HMGB1P6	1.78365	0.00614935	29.3554
VARS2	1.78276	0.00363946	9.67114
AC012313.9	1.77695	0.0362553	7.83953
AC007191.1	1.77489	2.27427e-05	38.1113
DCLK2	1.77444	5.98604e-05	537.471
MATN3	1.76643	0.00241694	149.038
ATF5	1.76604	7.84953e-05	1309.05
PPP1R13L	1.76412	0.0104568	822.684
MYOM1	1.76255	0.00110394	38.6877
EXTL3-AS1	1.75987	0.0400778	9.86415
SNURF	1.75513	0.00483366	8.45675
AC017116.2	1.75242	0.0172366	13.0085
RPL11P3	1.75141	0.00539205	15.905
AL050343.2	1.75124	0.00961868	8.84446
CHD5	1.74916	0.010313	10.5152
AC116552.1	1.74746	0.0296378	11.9194
AP000437.1	1.74649	0.0128896	7.32555
AP000941.1	1.74556	0.00113454	66.037
AC016590.2	1.74425	0.0161486	13.9997
LDLRAD2	1.74369	0.0101179	11.7462
WNT5A-AS1	1.74314	0.0346202	7.74911
AC091152.4	1.74183	0.040382	6.14889
AC005519.1	1.73792	0.00445195	13.7299
UPF3AP2	1.7314	0.0151469	10.9015
AL022341.1	1.73045	0.020765	7.95471
AC048341.2	1.72415	0.00010823	40.0953
AC093535.2	1.71886	2.73677e-06	296.144
AL353622.1	1.71507	0.0303432	8.83951
AL590617.2	1.70899	0.000762065	104.124
SCHIP1	1.7041	0.00271256	112.7
SORCS2	1.69266	0.0395609	368.184
IFNE	1.69259	0.00736114	14.741
AC000123.2	1.6915	0.014168	9.89091
HAUS7	1.6903	0.00838242	194.503
AC107294.2	1.68985	0.0139161	55.5552
COL8A2	1.68867	0.00129605	2646.35
AC011468.1	1.68699	3.45121e-05	26.1579
TSPAN12	1.67883	0.0151474	26.525
IL11	1.67878	0.0319861	89.5061
ZNF763	1.67707	0.0106152	11.8102
AC008105.3	1.67699	0.017523	28.8958
CMAHP	1.67561	8.80873e-07	480.948
AL356273.6	1.67262	0.0113731	37.3328
SPATA6L	1.66598	0.0070967	9.13796
PER1	1.66349	0.000351056	908.725
MYO16	1.6533	0.0244199	13.78
AC073130.3	1.65281	0.0171864	22.6624
CLIC3	1.64368	0.0376404	211.438
FSCN2	1.6436	0.00856522	66.4225
AC020916.1	1.64118	5.42879e-05	857.541
BHLHE40	1.63363	4.25048e-08	1740.15
DHRS3	1.63092	1.63426e-05	1643.15
CALCRL	1.62696	0.0177877	30.3287
AC021945.1	1.60864	0.0226473	13.3944
AC012358.1	1.60174	0.0207167	13.8393
LMNTD2	1.59366	0.0199425	29.9492
AC010809.1	1.58422	0.0323038	33.2943
KCNE4	1.57921	1.49979e-05	1013.27
MRPS31P5	1.57862	0.000256988	21.0871
TMDD1	1.57587	0.0185069	11.0563
AC022167.2	1.57348	2.94127e-05	56.8841
MECOM	1.56347	0.00957966	101.089
AC112484.1	1.56168	0.00865179	22.6299
POLR2J3_2	1.54905	0.0431496	26.6409
ITGA11	1.54767	0.00669781	37787.7
CLTCL1	1.54654	8.80896e-06	468.519
MFGE8	1.54508	0.040851	20529.3
AC010530.1	1.54415	0.0431496	7.42659
GOLGA8B	1.54195	0.00134682	590.686
FAM221A	1.54152	0.00614751	52.608
EGR2	1.53694	0.00756916	499.715
ELN	1.53419	0.0467416	25195.2
MIR503HG	1.53311	0.023415	634.172
C4orf47	1.531	0.0372884	11.2596
PITX2	1.52276	6.81969e-05	206.914
BGN	1.52204	0.0352826	9516.77
MFAP3L	1.51573	0.00292336	365.921
PITRM1-AS1	1.51528	0.0287403	11.5029
LINC00906	1.51437	0.0447507	26.1926
ANKRD37	1.51356	0.000965686	60.6731
NRP2	1.50816	0.00167957	2316.44
GPAM	1.50618	8.45763e-07	477.317
SLC25A25-AS1	1.50523	0.00019164	106.611
AP001528.2	1.50336	0.0195817	14.0802
AC055811.4	1.50181	0.0017155	118.967
AC010809.2	1.50031	0.0167293	48.1399
AC009269.4	1.50003	3.89127e-06	20.1053
PTPRO	1.49868	0.0210612	14.2401
P4HA3	1.49762	0.00136797	758.765
NALCN	1.48196	0.00972498	228.283
HERC2P3	1.47977	0.00280316	145.55
AC007336.3	1.47732	0.00843205	14.3459
AL591845.1	1.47487	0.010443	38.2444
AC068580.4	1.4732	0.0106574	26.1537
AC002456.1	1.47235	0.0441066	11.66
AC022506.2	1.46678	0.014296	21.1449
GALNT1	1.46499	0.00122073	2104
BTBD19	1.46454	1.09859e-05	1707.02
SPOCK2	1.46103	0.0444035	13.6218
AC135050.5	1.45676	0.000113251	27.5754
AL445183.2	1.45554	0.0386196	14.7918
CCDC144NL-AS1	1.45443	0.0361022	92.2026
AC107071.1	1.4534	0.0138569	23.7915
CENPV	1.45333	0.000402938	38.9834
PDLIM5	1.45261	0.00159071	1583.21
NOG	1.4505	0.00268814	90.7014
NDUFA4L2	1.45003	0.00767781	64.1674
CSRP1	1.44809	0.000537901	5971.74
LINC02615	1.44428	6.87707e-05	119.715
MIR181A2HG	1.43881	0.0495733	12.9626
TPM1	1.43723	0.00745897	27999.4
HOXB3	1.43696	0.0126472	1175.48
AC006460.2	1.43501	0.0179426	16.3774
PODNL1	1.43258	0.000999243	615.983
AC005225.4	1.42809	0.0143287	12.004
INHA	1.42405	0.00320021	60.4799
KLF2	1.41949	0.00475674	644.477
QRICH2	1.4193	0.00221922	205.54
VCAN	1.41673	2.19621e-05	17023.9
NR3C2	1.41665	0.0288835	30.5692
ATP1B1	1.41063	0.00628766	774.085
AC107021.2	1.40726	0.0321898	6.71623
FREM1	1.40604	0.0338662	19.3662
GDNF-AS1	1.40404	0.00384946	136.514
INO80C	1.40273	0.0101487	60.9699
PDLIM7	1.39966	0.00533086	7029.24
IQCJ-SCHIP1	1.39572	0.000432605	138.017
PAWR	1.39571	8.2699e-05	1514.1
AL139393.3	1.38941	0.000338583	325.386
LINC01409	1.38819	0.0154711	29.7781
DAPK2	1.38818	0.00349203	654.869
AC120049.1	1.37369	0.00266622	36.1189
NUAK1	1.37325	0.00306325	2106.35
ARVCF	1.37063	0.00155925	443.624
PLAAT3	1.37042	0.0292735	278.052
AC007038.1	1.36457	0.0297718	7.46629
CATSPERG	1.36295	0.0417786	41.1394
SASS6	1.3628	0.000729446	143.388
AC104109.4	1.36041	0.0485039	6.73374
ITGA6	1.35361	0.00753151	730.588
NPIPB4	1.3498	0.0128896	64.8744
CARMN	1.34877	0.0179641	1118.99
LINC00452	1.34872	0.044686	35.4606
AC245140.3	1.34544	0.00194088	50.8189
SEMA7A	1.34536	0.0311045	1491.86
SH3RF3-AS1	1.34382	0.00276011	37.7806
AC004951.1	1.34272	0.0299714	14.5368
RARRES2	1.33897	0.0250076	3870.2
RGS16	1.33891	0.0135192	79.8115
PLEKHH2	1.33848	0.00317668	725.865
AC092338.3	1.33748	0.0433316	13.8356
AL133346.1	1.33625	0.0166828	32.9625
AC124944.2	1.3357	0.00536309	40.6467
AC090181.2	1.33348	0.0414521	17.5919
CLCN3P1	1.32791	0.000805562	52.6434
POLR2J3	1.32729	0.00607538	36.3568
AC015871.3	1.32719	3.09524e-05	62.6074
CHD7	1.32665	0.00563882	45.2934
ASNS	1.32407	0.0360917	26.9602
KLHL29	1.3237	0.0123654	449.444
EPHA2	1.32363	0.00278957	634.097
NPR3	1.32128	0.0212005	617.11
CTH	1.31432	0.000164301	56.3661
AC004967.2	1.31111	0.0167293	31.4752
CCDC154	1.31056	0.00149709	42.0118
AC118344.1	1.30452	0.00211568	31.9875
GDF15	1.30143	6.53987e-05	930.033
RAPSN	1.29984	0.00822944	18.0913
TSC22D3	1.29886	0.00163697	459.447
TMEM9B-AS1	1.29295	0.00208425	121.49
AL133215.1	1.29231	0.0353306	10.8719
AC092279.1	1.29089	0.00317993	119.182
AC048341.1	1.28205	0.00472507	462.856
FZD4	1.28	0.00042731	442.244
AC009078.3	1.27887	0.00688138	66.6729
AC234582.1	1.27812	0.000744708	19.1245
N4BP2L2-IT2	1.27695	0.0188768	30.7272
SCARF2	1.27636	1.92057e-06	1808.27
AP001029.1	1.27628	0.00187342	28.1299
CNPY2	1.27294	0.000304513	165.832
ZNF460	1.26963	0.000315062	51.9463
IFITM10	1.26901	0.0387533	50.8872
AVIL	1.26885	0.00253184	124.516
ZNF789	1.26774	0.00137447	430.593
LINC00672	1.26653	0.00961022	110.649
GRIN2D	1.265	0.0340777	93.1748
AC012181.2	1.26448	0.00961015	31.8817
CORO2B	1.26401	0.0126668	526.496
AC015909.1	1.26334	0.0288773	43.6017
AL596325.2	1.26314	0.0472169	28.6353
SLC25A37	1.2603	0.00149111	2272.64
ABCC3	1.25815	0.00954017	2117.28
CFAP70	1.25446	0.00365678	53.512
PC	1.24994	0.00223523	406.844
ANKHD1-EIF4EBP3	1.24947	0.0172366	18.388
ADAMTS10	1.2455	0.00564386	954.284
DNM1P51	1.23733	0.0437209	22.7321
ROGDI	1.23686	0.00258985	78.3636
ARHGAP28	1.2332	0.0406962	178.104
CALML6	1.23201	0.000983315	55.6799
ABHD4	1.2274	7.44529e-05	1744.72
AC012531.1	1.2255	0.041221	277.811
AC010653.1	1.22418	0.0473732	11.0241
HM13-IT1	1.224	0.0203548	26.9222
SKIL	1.22375	0.000146595	1713.7
AL359504.1	1.22317	0.0149247	13.1646
BHLHE41	1.22208	0.0192836	292.618
MN1	1.22051	0.030877	1319.92
LINC00174	1.22025	0.000914072	128.75
GTF2IP23	1.2124	0.0382643	20.2194
MLLT11	1.21223	0.000943212	124.328
AC136604.2	1.21124	0.0401169	42.4505
ZFHX2-AS1	1.20787	0.00172177	114.02
ALKBH6	1.20594	0.0028975	35.4736
PLCG1-AS1	1.20361	0.00640108	30.3393
ATP10A	1.20047	0.000538487	1737.78
HOXC5	1.19918	0.021724	9.37026
AC090114.3	1.19894	0.00865521	14.6047
PCK2	1.19297	0.00899859	1682.18
U2AF1L4	1.19294	0.00087906	54.558
HOXD4	1.19283	0.0042098	105.25
CSNK2B	1.19278	0.0133944	53.0647
AC009065.6	1.19035	0.00749771	23.2006
AC104118.1	1.1876	0.0105015	17.066
VWA8	1.18596	8.80859e-08	653.017
GRAMD2B	1.18546	5.7816e-05	2203.94
AC087500.1	1.18332	0.00693935	50.2928
AC090589.3	1.18326	0.0181125	31.1314
HYPK	1.18169	0.00822944	60.5955
MIF	1.18086	0.0235757	14.9126
CCN2	1.18021	0.012076	34264.7
ZNF432	1.17763	0.0117454	365.087
ITGB7	1.17389	0.0233697	24.1642
DNM3OS	1.17373	0.000129634	1174.92
SNRPN	1.17263	0.0421478	23.505
NPTN-IT1	1.1687	0.00506515	144.097
ADAMTSL4-AS1	1.16781	0.0228373	28.7042
AC131212.3	1.16693	0.0110742	23.9369
AC009283.1	1.16679	0.0131523	21.6257
MYH3	1.16678	0.00444183	77.2461
PCED1B	1.16611	0.00611202	76.9357
AC008147.2	1.16587	0.0379747	173.024
CAVIN4	1.16527	0.00977586	73.5971
ZNF841	1.16303	0.00662582	438.997
NDUFV2	1.16116	0.0450089	15.6939
GOLGA6L9	1.16027	0.027269	49.1243
ACOT2	1.15803	0.000201699	568.881
AC103691.1	1.15636	0.0267933	89.5798
RPP21	1.15596	0.0348532	16.7301
AC118344.4	1.15479	0.0253429	339.3
MANBA	1.15402	0.000328975	1162.73
AC008429.1	1.15308	0.00370175	38.5009
AC011337.1	1.15103	0.0475016	11.6847
KCTD15	1.15075	0.0233974	719.334
MIRLET7A1HG	1.14672	0.00268814	283.288
ARHGAP31	1.14561	0.0003886	772.012
CBLB	1.13955	0.00448968	1069.8
AC005306.1	1.13914	0.0240043	12.1571
NOP2	1.13886	0.0151469	27.0203
ACAD11	1.13848	0.00191932	64.4631
AC254633.1	1.13842	0.00287814	33.0447
ACKR3	1.13797	0.0429753	1815.65
STPG3-AS1	1.13555	0.0297718	14.2766
ICAM1	1.13534	0.00958889	1088.72
AC068733.3	1.13441	0.0331474	24.6006
ADAMTS4	1.13259	0.00415901	255.027
SCAND2P	1.13104	1.64146e-05	198.947
TES	1.13085	0.0240043	813.935
JAG1	1.13071	0.0300296	987.126
ZMIZ1-AS1	1.12961	0.0175637	59.9215
DET1	1.12842	0.0355652	35.709
LENG8	1.12635	0.0111979	9715.27
HAS3	1.12461	0.0292564	60.7563
CFP	1.12297	0.0340514	14.4262
EIF4A1	1.12116	0.0107102	223.022
MIR22HG	1.12108	0.0101695	3778.31
TP53I3	1.11949	0.0198913	1350.81
CFAP58	1.11929	0.00124821	19.5878
EFCAB13	1.11824	0.00942256	33.1316
UBE2Q2P1	1.11793	0.00835225	235.291
PRICKLE1	1.11612	0.0352119	534.238
RNF139-AS1	1.11578	0.0140767	51.2282
AC003102.1	1.11507	0.000729458	73.002
GABRE	1.11438	0.0286898	1397.42
TSPYL2	1.11274	0.00406744	1826.47
TGM1	1.11183	0.0294631	36.9724
SMG1P7	1.11068	0.032146	242.188
LINC02298	1.10867	0.0102237	35.7967
COL16A1	1.10698	0.00310124	22317.7
C13orf46	1.10669	0.0320707	26.987
LINC01503	1.1064	0.0151546	272.737
EBLN2	1.10583	0.0221587	40.7988
FGF14	1.10528	0.0426255	73.7926
AC026471.4	1.10265	0.00449164	29.5991
AC145423.3	1.10209	0.0162089	12.5701
INTU	1.10145	0.0407817	406.062
ERVK3-1	1.0988	0.00605239	204.359
RWDD3	1.09846	0.000252984	34.2579
PABPC1L	1.09757	0.00363946	601.316
SLC9A7P1	1.09738	0.0495492	49.6721
AC008622.2	1.09725	0.00536309	46.4249
ATP10D	1.09716	4.65661e-05	1351.41
CCDC183-AS1	1.09569	0.00343418	80.0709
TNS1	1.0954	5.66112e-05	5406.88
NME2	1.09417	0.000373673	90.6828
JPH2	1.09341	0.0475016	1035.75
AC108010.1	1.09121	0.0138569	87.3404
TXNDC12	1.088	0.0268092	49.0145
UACA	1.0877	0.00296605	3009.02
AL133243.3	1.08652	0.00253897	22.7271
ITPR1	1.08435	0.00119571	190.885
TEX22	1.08262	0.0242877	15.9629
TRAF5	1.07965	0.0032386	1514.85
SLC35A3	1.07964	0.000464405	666.93
RUSC2	1.07872	2.60669e-05	2759.61
OSGEP	1.075	8.54206e-05	652.725
AL139407.1	1.07498	0.00500366	40.0384
AC004890.2	1.07402	0.0110606	180.142
IL18BP	1.07312	0.0151371	152.898
ANKRD24	1.07237	0.0288835	47.8077
CCDC40	1.07236	0.0011559	196.399
IL6	1.07208	0.0224103	1180.39
PLK3	1.07138	0.000464383	632.372
NHSL1	1.07121	0.00349203	290.066
CES4A	1.07062	0.0107152	224.615
AOC2	1.0704	0.0300037	14.9014
ZC3H12A	1.06762	8.45763e-07	354.001
CLHC1	1.06716	0.00455548	133.488
MMP25-AS1	1.06381	0.000637407	153.14
IVNS1ABP	1.06379	0.0316688	2110.36
SH3PXD2A	1.06362	0.00066089	11155.9
CAPN10-DT	1.06275	0.035268	16.7314
POLD4	1.06241	0.00364877	68.0817
LMO4	1.06046	0.00100759	1014.68
LTBP3	1.05911	0.00012362	6491.96
AARSD1	1.0589	0.0206627	49.8203
MAGI1	1.05842	0.00215103	1442.11
MUC1	1.05774	7.44529e-05	270.616
RPL23P2	1.05659	0.0286898	23.3255
AC120114.3	1.05176	0.016392	46.2164
AL359397.2	1.05059	0.0457518	59.5881
COL5A1	1.04787	0.0267155	40313.4
TEN1-CDK3	1.04769	0.00147767	31.388
GPR135	1.04678	0.0224103	100.884
ADHFE1	1.0464	0.0486829	16.4222
LTBP2	1.04637	0.00326952	31768.2
FAM71F2	1.04626	0.00919016	179.901
CD3EAP	1.04538	0.00134909	314.218
FNIP2	1.04514	0.0158057	1036.35
LIMS2	1.0427	0.0391355	1398.4
TVP23C	1.04064	0.00447374	99.3819
WWC2	1.03934	0.00614935	2556.36
AL031282.2	1.03915	0.0477688	59.5456
AC008870.2	1.03737	0.0108108	54.0462
AMY2B	1.03514	0.0391956	30.7862
CROCCP2	1.0337	0.00165633	864.162
PTK2B	1.03227	0.030877	267.047
PPP1R12B	1.02865	0.0186244	615.1
AC104825.1	1.02711	0.00878553	81.7412
CSAD	1.02628	0.00028351	776.151
FGF7	1.02619	5.10979e-05	4852.72
GARS1-DT	1.02504	0.0011723	877.656
SLC1A5	1.02392	0.00363946	7918.77
ZNF594	1.02125	0.0328537	62.3098
CHPF	1.01995	0.00105733	7963.7
AL135999.1	1.01991	0.00465349	976.077
GLS	1.01985	0.00815175	11847.5
DLEU2	1.0196	0.0108058	77.577
AL136169.1	1.01537	0.000844415	109.615
PSMA6	1.01266	0.00958889	47.6292
ABCA3	1.01107	0.0466351	105.137
BORCS8	1.00956	0.000844415	182.24
SH3BP5-AS1	1.00794	0.00642308	326.711
AC126755.1	1.00606	0.000941005	101.13
ZKSCAN2-DT	1.00557	0.0057035	34.5308
AGAP9	1.00267	0.00742846	95.5271
RRN3P3	0.999393	0.0233697	114.548
AC104162.2	0.998249	0.0359223	17.1105
MSH5	0.997271	0.0164653	88.6222
PSMA2	0.995688	0.0122056	64.6318
AP001029.2	0.993476	0.039834	67.6433
MYOSLID	0.988831	0.049642	69.9809
AL021707.6	0.987073	0.0425083	29.8502
AC008982.2	0.986102	0.00919848	108.744
SIPA1L1	0.984267	1.66622e-05	1616.11
STAG3L5P	0.983132	0.00831053	221.275
GTF2IP13	0.982728	0.00605239	49.7644
ATP13A2	0.982014	0.000195295	588.814
SLC19A2	0.979939	0.000871042	309.284
CCPG1	0.979485	0.000106995	883.236
AC103706.1	0.978774	0.0461028	34.8787
LINC02175	0.977835	0.0406653	35.3842
CUTALP	0.975105	0.026024	410.706
AC005261.1	0.973737	0.000312655	221.983
DGKH	0.972967	3.86503e-05	544.966
LINC01133	0.972758	0.0340514	319.193
LINC00882	0.971664	0.0244199	23.0884
INE1	0.970321	0.0118611	90.2328
COL5A2	0.96987	0.00678545	27890.9
TMEM132A	0.969014	0.00132466	554.857
AC080038.2	0.967495	0.00100385	141.041
NBR2	0.967436	0.00630382	143.671
DHPS	0.966263	0.00502065	80.9287
POLM	0.96425	0.0204323	770.867
ADAM12	0.964038	0.00042731	6647
FBXL19-AS1	0.963959	0.0123033	138.741
SPACA6	0.963812	0.0245687	205.578
ZNF75A	0.963412	0.00378138	436.296
PDCD6	0.962745	0.00640746	297.051
NEGR1	0.962705	0.0147997	1593.91
MIRLET7BHG	0.96259	0.00874198	521.977
AC018638.7	0.96132	0.0446677	14.7888
MAMDC4	0.959258	0.00163697	187.648
ZSWIM4	0.958623	0.00313947	786.76
GNB3	0.958314	0.00723232	214.203
MATR3	0.958163	0.0282701	41.9594
MYH10	0.95754	0.0134344	3868.62
SMCO4	0.957228	0.00425066	155.617
DLEU1	0.95656	0.0435538	18.5797
SLC22A15	0.956311	0.0017763	439.921
ANKHD1	0.95425	0.0240339	48.852
ARHGEF19	0.953251	0.00839859	137.401
AC007610.6	0.952254	0.0231152	23.4709
AC073842.2	0.951132	0.02446	23.1837
GTPBP2	0.947687	0.000753141	2207.95
ST3GAL3	0.946136	0.0373348	42.2755
BACE2	0.945404	0.032146	1550.89
UBE2Q2P2	0.945223	0.0426642	33.3201
STAG3L2	0.945053	0.0012679	171.408
KIF21A	0.944739	0.0107609	161.599
OGT	0.944691	0.00133973	6485.84
GUSBP11	0.944489	0.00367635	339.377
ZNF503	0.94326	0.000166556	1797.4
ERVK9-11	0.943193	0.0459546	24.1901
KCNQ1OT1	0.942397	0.0284825	202.164
ZNF783	0.941283	0.00033927	474.126
DYNLRB1	0.937299	0.0231696	18.5434
AC008969.1	0.936862	0.0156295	122.4
KRTCAP2	0.936607	0.0209338	56.4268
EN1	0.936287	0.024668	625.026
FHOD3	0.9351	0.000664565	1157.43
ERV3-1	0.934668	0.000450061	182.428
JCAD	0.933205	0.0290739	4419.67
EHBP1L1	0.930606	0.000116872	3908.97
DPF3	0.93042	0.00219864	66.2901
AHSA2P	0.9304	8.09425e-05	1957.43
SDHA	0.93003	0.00905707	47.27
LINC02256	0.928769	0.00835523	32.323
VEGFA	0.9282	0.0100018	3857.44
ZNF814	0.9282	0.00180083	89.0251
ZNF419	0.925407	0.0226253	155.837
MSC	0.924975	0.00839667	777.172
BMS1P4	0.923463	0.0236599	29.4126
JMJD6	0.922445	0.00172177	1467.93
STAT4	0.922278	0.0444277	91.6031
PICK1	0.921611	0.0113496	254.064
MZF1	0.921473	0.0171368	793.643
MAP1LC3A	0.921233	0.00100385	359.016
ANKRD10-IT1	0.918181	0.00429845	185.538
SNAI1	0.916656	0.00507891	90.5034
GET4	0.914561	0.0108108	142.944
PVR	0.914216	0.00952965	1075.28
RHOBTB1	0.911979	0.0116719	1081.22
AC009053.2	0.911139	0.0123654	112.353
Z84485.1	0.911033	0.0259356	30.8634
SERAC1	0.911024	0.00141974	945.23
LRRC37A3	0.909051	0.000629708	141.77
PSMA3-AS1	0.898849	0.000209169	988.893
UBE2V1	0.898534	0.0060657	61.5258
UBAP1L	0.898415	0.0242132	112.536
AC127070.4	0.897567	0.00693937	25.8594
OSBPL9	0.897288	0.000613702	1279.57
POLR2J4	0.896525	0.0260436	35.3652
ENOSF1	0.895898	0.00724402	939.795
ZNF417	0.895828	0.00283191	148.102
SERPINB9	0.894111	0.0175637	137.927
SDC2	0.894005	0.00140844	3252.19
CDKL1	0.894004	0.0470849	232.299
BX890604.2	0.891427	0.0459512	80.0962
TRAF4	0.890829	0.00532363	966.031
LONP1	0.887119	0.000786285	3812.58
C1orf198	0.886865	0.0217564	7993.88
EOGT	0.885848	0.00806071	1292.71
VLDLR	0.884916	0.0320707	790.623
THBS3	0.883451	0.000223475	2470.93
ZSCAN23	0.882955	0.0203181	31.7664
TMEM147-AS1	0.880339	0.00605618	168.008
AC093525.8	0.880004	0.0154684	60.3844
TUBE1	0.87958	0.0126682	412.179
PTOV1-AS2	0.8769	0.0361022	140.394
MSS51	0.874222	0.0320338	63.9945
PHLDB1	0.872782	0.000165092	4227.57
SLC22A5	0.871567	0.00293915	162.978
RAD51-AS1	0.870867	0.0135284	166.793
ACOX3	0.867596	0.000132316	503.791
CLCF1	0.867127	0.00503034	365.968
SLC2A11	0.86706	0.00367635	231.116
FOS	0.866864	0.043034	875.421
ZNF135	0.866795	0.0323038	151.407
AC027796.4	0.866287	0.0141967	125.669
ZNF674-AS1	0.863182	0.00317668	74.2029
LTB4R	0.861967	0.0320707	232.453
LIMA1	0.860363	0.0044482	16605.5
EGLN2	0.859348	0.00299012	255.43
PLAGL1	0.858744	0.00111671	1321.42
TMEM200A	0.858507	0.0375049	1180.91
LIMK2	0.856652	0.0130465	526.017
ALDOA	0.854889	0.0138311	80.4593
ZNF577	0.854659	0.0109949	233.11
SPICE1	0.852544	0.026744	22.3467
AC018638.6	0.852388	0.0296849	28.0175
TSPYL4	0.852032	0.000629708	990.944
SLC25A4	0.851068	0.000304513	455.143
AL021368.2	0.850914	0.0483682	38.6241
PLEKHG2	0.850785	0.00195743	1594.22
ZSWIM6	0.850498	6.55308e-05	566.402
WARS1	0.850321	0.0141508	3594.22
ZNF699	0.850316	0.00539205	211.877
FLNB	0.849919	0.00863696	6085.22
AC018638.4	0.847739	0.0425489	309.952
ZNF83	0.846045	0.00608582	1100.95
AC008764.8	0.845004	0.00815175	30.5727
AC018638.2	0.840213	0.0217784	237.186
COL12A1	0.839822	0.0420743	111414
BBS1	0.839304	0.0214352	20.7811
MAFK	0.839215	0.00573207	1743.37
E2F5	0.839202	0.0276571	39.887
EPHB3	0.838966	0.00347528	519.992
AEBP1	0.838916	0.0292564	33597.4
AC018638.5	0.838731	0.0150874	406.297
AC026471.1	0.838657	0.00132256	140.171
CPSF4	0.837627	4.63517e-05	845.669
AC007485.2	0.837579	0.0159471	43.4348
WSB1	0.837132	0.0146023	6352.39
GADD45B	0.83608	0.000451546	3748.63
PLPP1	0.835998	0.000629708	1859.45
DZIP1L	0.835613	0.0200865	404.219
AC090739.1	0.834946	0.0430225	21.9321
KLHL17	0.833157	0.00326952	455.258
LENG8-AS1	0.832031	0.0218331	78.4108
WASH7P	0.83152	0.0107045	37.8698
TBCE	0.830278	0.033282	62.0964
SPHK1	0.830204	0.0185623	2948.55
NPIPB5	0.829413	0.00129498	132.679
MAST2	0.827107	0.00243304	3648.33
SERTAD4-AS1	0.826162	0.0310579	103.97
ZBTB18	0.826064	0.000441495	268.689
SESN2	0.824901	0.0455297	1350.99
AC127502.1	0.824871	0.0403718	33.4968
MAN1B1	0.824598	0.000183372	3358.1
PRELID3A	0.823291	0.00193582	227.825
GBAP1	0.819865	0.0126404	163.386
CCDC125	0.818082	0.0262763	177.832
VPS13A	0.817115	0.0123654	1325.25
ARSB	0.815376	0.00743088	2647.91
DVL3	0.814758	3.63645e-06	3003.63
PRSS53	0.814179	0.00830387	83.6479
CHFR	0.813883	0.00179478	1268.2
ABTB2	0.813092	0.040731	490.259
COX10-AS1	0.812875	0.0258728	136.022
CROCCP3	0.811426	0.00873308	208.268
MSTO2P	0.81141	0.0147721	83.9493
IFRD1	0.810083	2.38172e-05	1313.24
CBX8	0.809502	0.0237058	252.549
TAF10	0.809291	0.0217817	69.8772
CAPRIN2	0.809269	0.00370917	909.646
NPIPA1	0.809261	0.0442281	152.877
CNN2	0.809075	0.00358481	11819.7
SLC7A6	0.807991	0.00184054	2011.79
CCDC9	0.807767	0.00114247	678.466
ZNF230	0.807148	0.0266168	48.7378
AC007686.3	0.806395	0.0261588	34.5835
AL049840.6	0.806176	0.00319688	293.572
LRRC56	0.805174	0.00199506	57.7036
SLC27A3	0.805166	0.0188927	340.416
EME2	0.805059	0.0321568	831.818
TLCD2	0.80486	0.0352119	513.433
CORO7	0.804323	0.00822944	64.0199
IFT27	0.802728	0.0154611	676.625
AC141586.1	0.802432	0.0312548	53.9235
ZNF154	0.800581	0.0171431	276.98
GTF2IP20	0.799269	0.0131781	106.306
TRMT13	0.798308	0.0101955	330.563
ARHGEF17	0.798053	0.00134682	4175.39
RIMKLB	0.797422	0.00187454	1053.6
IRS2	0.794603	0.00876285	2691.43
RSKR	0.794569	0.0220206	80.2647
MBD4	0.791002	9.92745e-05	625.109
IER3	0.789272	3.29904e-05	1311.4
HECTD2	0.787238	0.00142872	360.68
WTIP	0.786743	0.000183372	1304.37
RPAIN	0.785051	0.00895955	536.041
AL590822.3	0.783998	0.0433082	26.5054
BDH2	0.783169	0.0033537	454.97
ZNF345	0.783116	0.0145592	66.0509
BMT2	0.782126	0.00231508	593.425
HSPB1	0.781165	0.00182366	4962.81
CCDC57	0.780292	0.000613702	981.283
KHDC4	0.779106	0.00016007	821.931
PJVK	0.778851	0.00882454	116.968
NPEPL1	0.778279	0.0297261	192.832
HACD2	0.777963	0.0122974	1115
NOD1	0.776092	0.0207946	339.924
ZNF155	0.775612	0.00241392	206.685
ATAT1	0.775543	0.00871255	226.496
SYNE1	0.774378	0.0242504	2764.52
L3MBTL1	0.774152	0.00952965	94.227
TCF7L2	0.774069	0.00335671	1012.95
PSMD6-AS2	0.773628	0.0411106	35.1305
SELENOH	0.773114	0.000118307	50.513
NOL4L	0.771134	0.00176698	211.894
ZNF224	0.771098	0.012064	670.053
DHX34	0.770424	0.00848007	340.221
LINC00641	0.769402	0.0426423	242.773
LINC01089	0.765432	0.00639872	182.36
NOL3	0.765063	0.0139872	452.696
MRI1	0.763441	0.000110329	836.257
CCDC84	0.761554	0.00957749	651.594
NFKBIZ	0.761281	0.00988865	1937.37
VAMP1	0.761269	0.0294829	342.764
SEC31B	0.75915	0.0130038	359.781
PKD1	0.75847	0.000338583	7254.12
RSRP1	0.758441	0.00437773	1593.25
ZNF773	0.758415	0.014185	126.651
EMC10	0.75841	0.000965807	2411.67
CSRNP1	0.758148	0.00369175	580.184
SLC16A1-AS1	0.757664	0.0141642	203.851
STAG3L4	0.757382	0.000872938	135.329
SNHG3	0.756193	0.00539403	673.359
B4GALT1	0.755985	0.0442458	5538.41
AC110079.1	0.755928	0.0407529	180.16
RELA-DT	0.755662	0.0344732	30.8838
CD27-AS1	0.755644	0.0110889	711.868
SLC3A2	0.75519	0.0151651	5142.44
LUC7L	0.752336	1.14649e-05	1267.61
URB1	0.752122	0.00178545	1304.11
AP000347.1	0.75152	0.0475805	48.0273
CDK5RAP3	0.750218	0.00529034	200.667
SH3D21	0.747117	0.0244199	448.916
HOXD3	0.747006	0.0472169	51.8211
ZSCAN9	0.746345	0.00464266	90.7929
PDLIM2	0.746013	0.0111453	514.133
HYI	0.745329	0.00926823	462.835
APBB3	0.745024	4.00696e-06	367.673
CDC42SE1	0.744571	8.2699e-05	2038.31
FAM193B	0.744287	0.000201699	1104.09
MAGI2-AS3	0.743981	0.000925557	1659.42
ENO3	0.743421	0.00907778	119.6
TP53INP2	0.74334	0.0118261	794.56
ZNF580	0.742878	0.0391526	339.833
MNT	0.742839	0.00716886	1510.33
MOGS	0.742444	0.00173572	1848.47
GARS1	0.742335	0.0133403	6593.48
FLYWCH1	0.741269	1.25181e-05	1511.78
EXOSC6	0.74035	0.0253064	1110.83
MAPK8IP3	0.740302	0.0126356	3121.74
NPIPB3	0.739852	0.040851	27.0539
VMP1	0.738429	0.00163697	2638
HSPG2	0.736949	0.00502031	32443.3
DHRS7B	0.736153	0.00483928	353.827
MYL5	0.736035	0.00405943	274.593
CCNL2	0.733772	0.00280316	7215.77
PIGL	0.733566	0.0230115	266.827
SNHG32	0.731847	0.0190098	532.225
THUMPD3-AS1	0.731762	0.0140767	460.428
RUFY3	0.730909	0.0370997	1110.83
LCAT	0.730842	0.00599248	381.365
PXDC1	0.730503	0.0326144	4072.45
ZNF69	0.73026	0.0132703	94.8259
LINC00894	0.729953	0.00718207	104.447
TIMP1	0.729146	0.0352555	7812.96
MXD1	0.727915	0.0135342	262.659
ZNF169	0.727797	0.0194157	54.8768
PER2	0.7273	0.00239156	196.709
DICER1-AS1	0.72453	0.0304018	26.1932
SNHG20	0.724129	0.0382852	56.522
AC068888.1	0.723513	0.0180945	90.0023
SPPL2B	0.723148	0.00632806	1277.66
AC012360.3	0.722706	0.0477481	57.0702
MAN2C1	0.722634	0.0217817	3829.33
RNPC3	0.721436	0.00178172	210.805
NDUFAF5	0.721201	0.00405943	263.43
CTPS1	0.720156	0.0177856	880.042
NHLRC3	0.719639	0.0164691	677.896
ATAD3B	0.719344	0.0200647	811.016
BTAF1	0.718442	2.27854e-06	1363.61
NSUN5P2	0.716863	1.26489e-06	275.546
NSUN5P1	0.716105	0.00961015	318.192
ZNF767P	0.715669	0.00914106	227.957
RCAN1	0.715511	0.00841762	1198.15
KLC1	0.715014	0.00876285	1208.59
ERN1	0.714271	0.00585398	431.087
DOK1	0.710341	1.40099e-05	657.383
FAM131A	0.710237	0.00764736	194.136
NOL12	0.710173	0.0333152	60.908
PRKAB2	0.708969	0.000786285	978.233
ATP13A1	0.708414	0.001645	1363.94
AC138932.1	0.708136	0.0172628	378.585
SMAD7	0.707418	0.015309	1159.28
P3H1	0.706551	0.00245472	3936.92
PUS10	0.704346	0.00592571	103.611
RRP7BP	0.704064	0.00913357	100.452
MAP11	0.704017	0.000535263	354.297
TTC14	0.703209	7.39494e-05	907.393
INAFM1	0.703142	0.00972954	158.143
GALNT10	0.70279	0.0172145	2613.34
AC025181.2	0.702673	0.0155822	39.0755
DNAH1	0.702056	0.0120632	500.288
CFAP44	0.701872	0.0441733	127.846
CNST	0.701199	0.0128261	1049.41
LINC00339	0.69999	0.0365172	40.3161
ATG16L2	0.699876	0.0282869	603.971
C1orf52	0.699832	3.29904e-05	623.649
GABPB2	0.699385	0.000649162	526.53
ZNF276	0.698872	0.00237275	612.359
AC022400.8	0.698522	0.0217567	126.178
CYP2R1	0.698405	0.000999243	139.699
NECAB3	0.698399	0.00492046	451.054
ZNF471	0.698254	0.0338024	221.875
ALDH7A1	0.697664	0.00375515	1419.8
SETD6	0.697523	0.00339073	198.873
AC084125.2	0.697079	0.0249361	92.6423
AL669831.1	0.696962	0.0323038	36.3588
PRKD1	0.695819	0.044686	580.944
AFG3L1P	0.69566	0.0109017	385.759
SMG1P3	0.695415	0.0114964	52.1979
CEP78	0.695159	0.000539416	446.658
HERPUD1	0.694667	0.00101863	3399.83
FCSK	0.69392	0.00226739	330.975
RABGGTB	0.692222	0.0190972	1230.4
MIR193BHG	0.69158	0.0181851	152.799
ARRDC1	0.69112	0.00871652	245.344
GLUD1P3	0.690715	0.0262196	61.5216
CBX4	0.689338	0.000326902	363.674
HNRNPA1L2	0.687984	0.0487632	35.938
ZNF846	0.687421	0.00252394	174.004
RTEL1-TNFRSF6B	0.687262	0.0203357	107.169
FAM227A	0.686943	0.00905161	85.459
TDG	0.686844	0.000187525	395.844
CCDC142	0.685712	0.0256707	321.332
ZNF331	0.685351	0.0457809	409.264
SNHG17	0.685348	0.00192024	375.718
PNKP	0.685131	0.0266317	867.069
CRY2	0.685012	0.00273064	616.553
AC008443.1	0.684511	0.0185374	120.374
CEP95	0.684151	0.00533086	678.304
NAA10	0.684078	0.00215747	335.078
CD99P1	0.683892	0.0275676	115.787
KIAA0355	0.683788	0.0014619	876.519
GZF1	0.683591	0.000186647	359.094
ITPRIP	0.68268	0.000780008	934.681
DXO	0.68196	0.00170823	345.398
STRADA	0.681798	0.0370137	148.876
THUMPD2	0.680039	0.0169283	184.334
KANK1	0.677697	0.0201566	1999.3
HMGXB3	0.676909	0.00384727	2198.93
MYL6	0.676362	0.00730863	7680.76
ZNF641	0.676261	0.0056298	259.419
WHAMMP3	0.676106	0.0354871	205.808
GPCPD1	0.675965	0.0209811	644.317
TTLL3	0.675957	0.0163391	1117.37
KRIT1	0.675342	0.00299012	90.4616
SH3BP5	0.675339	0.0383251	1652.95
DNAJB5	0.67113	0.00119571	417.587
RPL32P3	0.669106	0.00142884	209.787
GPR173	0.667776	0.0144617	215.806
N4BP2L2	0.667329	0.00150952	2383.86
FAM160A2	0.667326	0.00356649	671.239
OSBPL5	0.666686	0.0171895	1379.39
MRTFA	0.666249	0.000573746	1130
DCBLD1	0.663857	0.0380419	580.479
TUT1	0.663329	0.0173601	92.578
PROSER3	0.663002	0.0141642	268.639
TTC13	0.661869	1.30465e-05	331.936
GOPC	0.661623	3.49108e-06	1101.06
MTHFD1L	0.660985	0.0471904	2010.2
PDLIM4	0.660847	0.00458648	843.473
MDM4	0.659291	0.0102568	912.31
WBP1	0.65924	0.00772435	173.409
TUBGCP6	0.659106	0.00172264	2014.78
SNX25	0.65852	0.0216674	558.061
GABBR1	0.658261	0.0217567	1193.49
TRIT1	0.658145	0.000172229	299.298
RASAL2	0.658125	0.0366769	1464.83
AGL	0.655785	0.0384358	790.037
DMTF1	0.655314	0.00856111	1492.12
AL031587.5	0.654777	0.00116489	339.373
GTPBP3	0.654777	4.27672e-05	234.641
PNN	0.653704	0.010341	2422.55
HYOU1	0.652617	0.000164842	4388
GBA2	0.652539	0.00481273	1099.19
TSNAXIP1	0.651614	0.0150764	58.3232
PFKFB2	0.650667	0.00349203	371.271
OGA	0.650164	0.000754701	3778.61
DDIT3	0.650024	0.0327164	346.669
HOOK2	0.648177	0.0074718	657.137
NBPF15	0.647271	0.0429634	906.825
AL035071.1	0.643734	0.030142	67.9792
MARS1	0.642576	0.0165236	3936.24
NRBP2	0.641826	0.0230685	2227.25
GRIPAP1	0.641181	0.000732603	1046.7
L3HYPDH	0.639311	0.0342239	334.19
IFFO2	0.639034	0.00108276	708.007
GLIS2	0.638166	0.0289431	1432.13
MIATNB	0.634712	0.0297745	107.327
TMEM234	0.633567	0.0101484	293.892
NKTR	0.631245	0.0249566	2470.81
NDUFAF7	0.630672	0.00176698	305.558
DYNC1LI2	0.630081	0.0095939	5357.15
ZFAND5	0.628651	6.50614e-05	5246.15
ACTN1	0.627589	0.0117421	19086.3
TALDO1	0.627104	0.00293603	2076.3
ABHD18	0.626974	0.0377996	216.535
ZNF300	0.626634	0.00969935	197.886
DCAF8	0.626449	0.00016007	897.948
MXRA8	0.626143	0.00029664	12200.7
MFAP2	0.626086	0.0260779	2183.76
GTF2IRD1	0.626025	0.00272911	391.586
CTNND1	0.625409	0.0316688	114.323
IRGQ	0.625227	0.00639872	450.568
RASSF8-AS1	0.624735	0.0178118	457.118
MYH9	0.62388	0.0360917	57546.6
NFYB	0.623743	0.00039307	622.795
BTN2A3P	0.622044	0.0286054	229.515
ZNF561	0.621591	0.00909474	501.583
SMARCD3	0.620619	0.0326805	942.627
CCDC130	0.620136	0.00313947	679.115
GPR89A	0.61876	0.00498051	71.0403
POLG2	0.618459	0.0351806	193.614
MLXIP	0.61808	0.00832877	2164.57
CEP131	0.61749	0.00134391	419.278
CCDC18-AS1	0.617448	0.0402846	304.547
SEC61A2	0.617246	0.0383736	352.871
RAB24	0.616718	0.00319688	80.8083
PKD1P6	0.616152	0.0151255	514.305
ZNF335	0.615731	0.0172803	684.781
KLC4	0.61573	0.000243255	585.548
VCPKMT	0.615575	0.0123033	138.306
VGLL4	0.615409	0.00093416	1490.76
SLC22A23	0.614364	0.0430458	1178.68
LUC7L3	0.613745	0.00117284	2995.14
DMWD	0.613034	0.0179728	1146.85
ZBTB5	0.61284	0.00795933	222.131
ADIRF-AS1	0.612395	0.0378964	122.116
MAP3K8	0.61228	0.0017763	648.416
STK11IP	0.611747	0.00529034	790.932
IER5L	0.611523	0.0235045	404.137
SLC36A1	0.611411	0.0213482	1105.5
PHYKPL	0.610306	0.00357859	997.677
ZBTB25	0.608869	0.00661046	302.623
ARFGAP1	0.608623	0.00706942	3960
C12orf73	0.607668	0.0141642	75.9319
HSPA9	0.606983	0.00614751	6769.3
PRPF3	0.6069	0.00628766	961.337
MDM1	0.606143	0.0118961	223.69
SDHAP1	0.604965	0.0203624	202.347
STX16	0.604444	4.99935e-05	1842.93
CIDECP1	0.604396	0.000453385	135.349
TMEM161B-AS1	0.603132	0.000172364	150.295
SDHAP3	0.602921	0.017887	191.413
RBM39	0.601	0.000726731	5450.74
ELMOD3	0.600251	0.00608582	518.822
TYK2	0.59953	0.00304942	1824.01
SECISBP2	0.599094	0.0146482	728.46
SMYD2	0.599069	0.0062532	466.622
SS18L1	0.597555	0.00530494	343.048
UTP25	0.595091	0.00541316	622.258
CHD4	0.595004	0.00319688	173.467
DUSP28	0.594881	0.0300037	52.3417
LONRF1	0.594596	0.00745897	250.998
ULK3	0.594356	0.0341663	594.474
ANKS3	0.594048	0.00241392	597.96
ZNF281	0.593797	0.00783103	1430.68
AC006001.3	0.59378	0.0246827	639.53
YARS1	0.593258	0.0102558	3182.99
UBE2E2	0.593209	0.00628766	493.743
ANKRD10	0.592261	0.0139284	1435.83
KCTD13	0.591852	0.00454817	344.09
NNMT	0.591	0.00916973	7251.77
LINC00680	0.590293	0.0487831	362.045
PPT2	0.589841	0.0259968	104.999
TMEM189	0.589725	0.00149895	536.827
NEURL4	0.588892	0.0104854	535.257
ANKZF1	0.587865	0.00273161	690.092
CLASRP	0.587596	0.0426109	1187.59
FNBP4	0.587576	0.00341845	1864.46
DUS1L	0.587303	0.00304485	1261.49
TRMT2A	0.586106	0.00759096	1005.41
SCNN1D	0.58534	0.0240043	181.696
PTS	0.585291	0.0446205	601.991
SIDT2	0.585246	0.038867	1193.14
AC132008.2	0.583973	0.0114964	229.136
CTIF	0.583717	0.0116383	3110.1
CDK5RAP1	0.58202	0.00372929	457.274
SYVN1	0.58112	0.000450662	1205.71
NRDE2	0.580508	0.0331474	465.05
B3GAT3	0.579922	0.0106263	650.455
ORMDL1	0.579744	0.000270139	1073.62
LMBR1L	0.579246	0.00280316	639.937
NISCH	0.578411	0.00126992	3228.74
TMEM161A	0.577789	0.00271699	462.427
SKIV2L	0.577635	0.0255118	1629.11
NAPB	0.576364	0.0136493	323.754
GIGYF1	0.573624	0.00455548	2739.05
TMEM150A	0.573565	0.000688957	448.373
ZNF354B	0.572879	0.0251006	205.028
QTRT1	0.571576	0.00423129	867.776
MAFG	0.571421	0.000328975	1999.95
RCC2	0.570587	0.0117987	2098.4
SDR39U1	0.569249	0.0150764	528.971
TMEM268	0.569224	0.0274678	341.889
AASS	0.568857	0.0272066	410.178
ZNF839	0.56878	0.0120287	249.016
AVEN	0.567946	0.0495325	363.379
SRSF11	0.567706	0.00890868	5636.29
PWWP3A	0.566938	0.0260461	1596.48
ATG4D	0.565613	0.00131364	196.545
FERMT2	0.565431	0.0201491	4208.92
RNF215	0.564084	0.000709469	482.369
RALGDS	0.562735	0.0385681	90.6227
PIGG	0.561758	0.00540412	1694.87
ZNF343	0.561514	0.00308032	224.102
LACTB	0.561185	0.0475016	973.901
CREBZF	0.560422	0.00515927	1550.11
ITGB5	0.559262	0.0217567	16128.4
SPIN3	0.557336	0.00307494	301.605
ZNF408	0.557285	0.0222222	475.606
SCO1	0.557233	0.0101179	621.72
ZXDC	0.556976	0.00369948	493.879
KLHDC4	0.556607	0.0109949	524.644
FAM228B	0.55639	0.032486	74.2945
SNHG12	0.555688	0.0247822	221.206
HNRNPH1	0.555524	0.00836869	6428.01
ULK1	0.555337	0.00165106	1747.46
DMAP1	0.554794	0.00982424	904.776
CNNM4	0.554043	0.0379895	186.964
B4GALT3	0.553762	8.00858e-05	521.216
FBXO46	0.551919	0.00185518	158.136
ZBTB37	0.551906	0.0167293	267.448
ZBTB40	0.551895	0.0141949	877.862
SLC25A25	0.551619	0.00475674	940.564
ZNF805	0.551351	0.0338014	177.053
WDR6	0.550629	0.0430556	4772.29
ABCA2	0.550071	0.0279792	2530.41
FKBP11	0.549724	0.0485039	498.757
MIA2	0.54926	0.00392918	461.33
GUSBP1	0.546789	0.0267933	81.6423
PGM2L1	0.545787	0.0245687	336.823
CALCOCO1	0.545452	0.0166196	3915.08
ZRANB2	0.544936	0.0109461	2109
PTTG1IP	0.544492	0.00258985	8412.6
ARHGAP32	0.543695	0.044399	506.641
TMEM259	0.543446	0.00495305	4082.53
ARMC5	0.542367	0.0291348	408.506
SFI1	0.541787	0.015281	416.269
VILL	0.54147	0.0465321	196.672
C17orf75	0.541413	0.00104369	224.803
NPDC1	0.541229	0.0141508	1038.45
LUC7L2	0.541138	0.0225685	570.918
RNFT1	0.539831	0.00465349	174.783
TRIM39	0.539429	0.0142695	186.099
TAB3	0.539395	0.0104937	557.142
LPCAT2	0.539162	0.000778532	895.803
MBD6	0.538685	0.0395609	956.66
PIGA	0.538089	0.0444809	126.242
UBE2G2	0.537551	0.00141503	2665.87
TMEM267	0.537449	0.0448078	380.641
NXF1	0.536947	0.0227748	2386.56
CNN3	0.53691	0.00592571	4066.6
LRRC75B	0.536501	0.00900097	146.947
HCN3	0.536044	0.0128896	213.744
YIF1B	0.535629	0.0395014	955.055
RRP12	0.535349	0.00262543	644.768
DBN1	0.53511	0.0135025	4121.98
ADSL	0.534416	0.00813823	95.9821
PAXX	0.533327	0.0320618	293.698
TRIM52	0.532832	0.0398909	315.314
ZFYVE27	0.53251	0.00442557	600.637
DOT1L	0.531876	0.0340514	776.867
RHOF	0.531171	0.0237525	47.3338
PLPP5	0.528243	0.00157756	450.232
CLASP2	0.52724	0.00390715	595.572
PIGZ	0.526343	0.0444035	253.088
TXNRD1	0.526086	0.00740107	9479.36
CCNT2	0.525242	0.00387401	760.643
IDUA	0.525148	0.0254118	1335.91
SLC18B1	0.524905	0.0459505	112.096
AC024075.2	0.524857	0.0496802	116.891
CAPS	0.524711	0.0354543	98.7532
ZNF500	0.524586	0.0139161	378.347
TULP4	0.523657	0.00116864	707.015
PTPRM	0.523399	0.0310876	3553.92
D2HGDH	0.522525	0.0440879	1006.22
MEF2D	0.52221	0.00293881	1956.82
BX322234.1	0.521963	0.0224955	42.243
SLC49A3	0.521437	0.0395609	656.106
STT3B	0.52101	6.45462e-05	3859.09
HEATR5A	0.519912	0.0237314	875.708
ZNF862	0.519235	0.01042	574.438
SYDE2	0.517734	0.025896	159.456
CMC2	0.51724	0.0453203	87.207
MRC2	0.517086	0.0140722	26829.9
NCKAP5L	0.516759	0.00878553	1142.35
PATJ	0.516611	0.0131142	223.496
BTN2A1	0.516596	0.00806634	918.861
RBM25	0.512307	0.0162613	3717.62
HDAC6	0.509772	0.00343418	986.365
ZFC3H1	0.509295	0.0160859	1141.32
PPIL2	0.509199	0.00397338	1061.05
PPOX	0.508834	0.00445195	281.028
DNAJC17	0.508653	0.0166828	218.441
NUPR1	0.508627	0.0138569	5144.57
WASH2P	0.508262	0.00997488	80.5058
ATP6V0A1	0.507408	0.0467611	1452.13
BEST1	0.507038	0.0441733	409.254
STK19	0.506846	0.00117655	382.201
ASPSCR1	0.506375	0.0326136	640.314
WDR45	0.506233	0.0360384	404.767
MFSD14C	0.505218	0.00728439	537.604
CERS5	0.504966	0.000350145	920.163
BICRA	0.504742	0.0238159	362.421
ANAPC2	0.503963	0.00239701	1264.13
CDR2	0.503702	0.0030194	1286.19
SLC25A45	0.503378	0.0475016	197.052
SUSD6	0.503113	0.00083745	975.759
VMAC	0.502847	0.0387226	93.9166
CLK1	0.502519	0.0202763	780.112
PMPCA	0.502079	0.00553433	1112.96
BMP1	0.500762	0.0181835	3223.71
CLK2	0.500387	0.000171898	620.066
EDEM1	0.500242	0.00386203	1518.76
Downregulated genes in PLWH compared to PWOH
ERRFI1	-0.500281	0.0211726	812.776
PPP1R7	-0.501602	0.00437773	830.824
WDHD1	-0.502461	0.0358572	187.627
C1orf56	-0.502806	0.0404901	64.0805
C11orf68	-0.504424	0.00268814	1064.49
NUDT12	-0.507249	0.0146641	168.693
CARM1	-0.507543	6.15713e-07	1600.27
C2CD2	-0.507937	0.0128025	617.342
CHCHD3	-0.507959	0.00338016	702.597
MOCS2	-0.508191	9.00356e-05	575.809
GDE1	-0.508501	0.000245298	1488.75
RCC1	-0.50851	0.00977586	647.432
CCDC92	-0.510155	0.00433195	1023.46
ARHGEF9	-0.51085	0.0342041	365.586
SP3	-0.511035	0.0338024	1263.36
STAG2	-0.511177	0.00427631	1256.76
ZWILCH	-0.512507	0.012707	252.463
CYB5B	-0.513235	0.0148108	966.02
TECR	-0.513354	0.0113496	645.549
TAPBP	-0.513472	0.0149735	2188.04
SSBP2	-0.514037	0.0171298	358.458
CALHM2	-0.514213	0.0279719	685.086
ZNF618	-0.51541	0.000805562	721.405
HDGF	-0.5165	0.00323387	4517.53
HIBADH	-0.516685	0.0354871	870.564
C3orf18	-0.516705	0.0272588	361.104
HACD3	-0.516885	0.0175958	1538.22
AXL	-0.516904	0.0130106	4508.79
TANC2	-0.517226	0.0244223	1082.59
MALT1	-0.517434	0.0138026	1229.42
KCTD3	-0.517668	0.00593685	1058.55
CHMP3	-0.51842	0.0001286	1161.35
RAB9A	-0.519141	0.0286479	510.716
ADAM10	-0.521003	0.0172355	3778.33
HMGB2	-0.521726	0.00369428	570.028
PIP4K2A	-0.521837	0.00532675	851.528
RILPL2	-0.522644	0.00381027	447.707
MDFIC	-0.52296	0.0341663	1447.85
HIGD2A	-0.523777	0.00189526	541.465
ATF1	-0.523855	0.0398368	380.493
BTBD1	-0.523866	0.000423476	1245.7
PIP4P2	-0.525213	0.0236653	387.201
CLMP	-0.525431	0.0120624	4097.72
PARP4	-0.525786	0.00432464	1564.74
COTL1	-0.525853	0.0202929	1985.59
PFDN1	-0.526723	0.00371604	494.879
SH3D19	-0.527775	0.0006649	1809.41
POLE4	-0.528153	0.0102558	253.23
RALA	-0.52845	0.0198913	1483.76
RNF114	-0.529027	0.00529034	980.966
IFIH1	-0.529457	0.0213245	132.052
FN3KRP	-0.529509	0.0211537	408.216
EPB41L1	-0.529665	0.0220385	1059.05
DCLRE1B	-0.53032	0.0328198	148.887
PPFIBP1	-0.530467	0.000235231	2249.46
RFC2	-0.530696	0.0320368	158.876
NUDT15	-0.532935	0.00919848	229.997
USP13	-0.533234	0.00914626	318.292
CD81	-0.53347	0.0193709	11633.2
SMIM14	-0.534394	0.020735	1290.3
H2AX	-0.534768	0.000614693	418.182
PARD3	-0.535261	0.0112977	655.294
PLEKHA5	-0.535379	0.0288449	559.565
PCNA	-0.536215	0.000129634	806.092
TOB2	-0.536737	0.00795328	929.775
SLC66A3	-0.537348	0.0492074	379.96
CNTLN	-0.539071	0.0487069	275.55
TTLL11	-0.539535	0.0207946	119.346
POLR2L	-0.539894	0.0275886	1435.83
LAMA4	-0.540157	0.0186869	11398.3
TRAF3	-0.540929	0.0291473	583.094
EPN2	-0.541057	0.011415	617.151
TUBG1	-0.54146	0.0249205	500.664
SOAT1	-0.541951	0.0208682	1569.54
ACSL4	-0.542061	0.00952965	1510.37
SPRED1	-0.542674	0.0104854	839.202
MAPKAPK3	-0.542695	0.00377505	657.614
ELF1	-0.543119	0.00556204	948.242
CAST	-0.543501	5.1101e-05	5316.58
SNX7	-0.545283	0.000623924	730.9
APH1B	-0.546222	0.013638	514.016
DENND4C	-0.546555	0.0052986	718.891
RIN2	-0.547535	0.00349203	1403.2
BLVRA	-0.54796	0.0010626	785.903
ZDHHC20	-0.548077	0.00465053	1280.23
ZMAT5	-0.548536	0.00229305	224.695
SNX6	-0.54919	0.00093416	1618.2
TTC7B	-0.549289	0.00965903	432.601
TFDP1	-0.552056	7.60909e-07	1898.2
OSBPL1A	-0.552186	0.049352	1004.21
ZNF277	-0.552572	0.0307225	229.232
NAGA	-0.552888	0.0142419	769.13
VAT1	-0.554164	0.00959516	12241.8
PRNP	-0.555021	0.0185274	6056.04
QDPR	-0.555456	0.0102726	462.793
SNAP29	-0.556035	0.0131523	716.642
CETN2	-0.557659	0.0109228	663.488
SOCS5	-0.558293	0.0266317	1920.53
ADK	-0.560256	0.00767977	520.251
RAP2B	-0.560476	0.0058979	554.184
ASPH	-0.560694	0.0161186	9411.69
RXRA	-0.561227	0.000589338	1671.7
CYB5R4	-0.562412	0.00952965	309.454
BTG3	-0.562416	0.0232951	406.185
SCRN1	-0.564329	0.00737102	3269.65
GAMT	-0.56467	0.0444809	285.451
LRRFIP2	-0.564925	0.0472169	2325.19
TMEM98	-0.566124	0.00124965	1775.12
ZHX3	-0.567634	0.00033927	1917.93
HMGN3	-0.567827	0.0345816	300.676
OLA1	-0.569669	0.00837038	721.839
UBE2D1	-0.570911	0.00190111	388.444
SVBP	-0.570944	0.0224001	187.48
USP1	-0.571283	0.0320707	491.356
BTBD2	-0.572336	9.1887e-05	1447.88
LMNB2	-0.57376	0.0036675	2348.34
EBPL	-0.574311	0.0358572	206.157
WIPF1	-0.575874	0.0326136	1315.57
ZNF416	-0.576327	0.0427772	71.2705
LRR1	-0.576462	0.0242033	106.065
PDE6D	-0.577182	0.00537287	252.764
THY1	-0.57729	0.0468223	20209.6
MAPKAP1	-0.578725	0.000143448	2046.4
RMI1	-0.579232	0.0195947	156.352
CDCA7L	-0.581126	0.0418251	660.436
SH3KBP1	-0.581574	0.00608582	1656.76
CAPN5	-0.584877	0.0114172	665.712
MAPK8IP1	-0.585519	0.0432559	195.559
DYNC1LI1	-0.585735	0.000112674	701.019
EIF5A2	-0.586071	0.0190972	371.064
ACO1	-0.587192	0.00182176	2248.62
TUBB4B	-0.58721	0.00116864	3030.03
APIP	-0.588233	0.0102237	275.342
NTPCR	-0.588872	0.0254991	443.11
TTC39C	-0.591571	0.0272588	577.382
BAG2	-0.592991	0.00454258	1315.95
LINC01560	-0.593235	0.0407035	30.5849
DBP	-0.594018	0.00788003	116.785
JPT1	-0.595963	0.00611202	567.51
NIPSNAP1	-0.596177	0.00151052	377.623
STPG1	-0.597398	0.0335156	162.209
RALB	-0.597894	0.000589779	987.435
GLUD1	-0.598006	0.000147414	1934.55
VAV2	-0.598434	0.0019307	623.803
DCPS	-0.599552	0.00201162	289.713
IRF2	-0.599705	0.0116719	327.816
IGFBP4	-0.600272	0.0181528	28784.1
SLK	-0.600731	0.0026394	1831.14
AC241585.1	-0.601328	0.0239599	97.3702
PDP1	-0.602162	0.00813823	809.313
FKBP1A	-0.603683	0.00324474	2331.01
ZBTB33	-0.603813	0.0243066	277.544
TMEM87B	-0.603841	0.00135858	1425.82
VEZF1	-0.603913	0.000867708	972.736
AC073111.4	-0.604657	0.0344625	56.7637
SHISA5	-0.605475	0.0109702	2595.88
WTAP	-0.606931	0.0180292	1206.35
PSME2	-0.60821	0.000753151	517.165
SMIM29	-0.608908	0.0481903	335.711
ADCK2	-0.6097	0.0104463	365.053
NUDT21	-0.610305	0.0228373	1161.08
DUSP16	-0.610532	0.0494664	129.747
PPP2R3A	-0.610711	0.00170902	509.617
LPP-AS2	-0.610742	0.00985656	81.982
STRADB	-0.610759	0.0180945	367.391
BNC2	-0.611044	0.0268616	710.598
ANO6	-0.611569	0.000718153	2802.42
LHPP	-0.612033	0.00319688	223.955
ATAD2	-0.613527	0.0217784	366.452
NR1D1	-0.614271	0.0211726	382.639
ARHGAP22	-0.614534	0.0253254	695.143
PSIP1	-0.616419	0.0274881	934.192
CD47	-0.617341	0.000306488	1802.01
STYX	-0.617871	0.00266196	376.057
ANAPC13	-0.619932	0.00192186	844.826
PPP2R5A	-0.619949	0.00226279	445.942
RFC5	-0.620977	0.0299714	121.229
RFWD3	-0.621297	0.0034741	320.977
EMP1	-0.621989	0.00674751	10163.2
CREBL2	-0.624908	0.00678545	1028.98
PARP12	-0.625486	0.00971233	151.313
TDP1	-0.625638	0.000343785	167.613
LGALS1	-0.625739	0.00629211	15147.8
TIFA	-0.626962	0.0294914	81.5194
CCDC18	-0.628021	0.0284825	123.036
ECE1	-0.629134	0.0114326	4255.62
STK3	-0.629186	0.00292602	332.747
NCAPD2	-0.629212	0.00069286	880.6
ZEB2	-0.629371	0.00536236	2116.09
PCBD1	-0.629835	0.00179886	379.879
HDAC1	-0.629905	0.00195736	1526.02
CGAS	-0.630204	0.01042	75.9098
STK32C	-0.631326	0.00476781	275.254
AC009237.14	-0.631402	0.0391526	60.4267
LSM12P1	-0.632226	0.00668808	61.7144
ARHGAP11A	-0.632439	0.0367724	273.752
METRN	-0.632542	0.0196479	470.247
CCNE1	-0.632626	0.0152129	97.9777
PLIN3	-0.632656	0.00631058	3753.47
TMX4	-0.633155	0.0316269	1114.26
EIF2AK4	-0.633157	4.24428e-05	1825.04
VAMP4	-0.633536	0.00502476	554.609
KAT2B	-0.634286	0.000325973	417.658
POLD2	-0.635309	0.000294662	839.273
MIS18A	-0.635564	0.035196	129.13
BAALC-AS1	-0.636924	0.0319761	94.8853
LDLRAP1	-0.638492	0.0172753	747.647
NARS2	-0.639684	0.0259658	238.525
SLC25A1	-0.639773	0.00192186	1185.48
LMNA	-0.640364	0.000136637	24453.2
HOXA10-AS	-0.640612	0.0459505	58.2702
TAGLN2	-0.64108	0.000251587	4367.42
PANX1	-0.641251	0.0234364	586.574
RAPGEF1	-0.642092	1.09859e-05	1873.06
GPD2	-0.642119	0.00389626	428.36
PTPRG	-0.64227	0.00865521	1768.01
UBE2E3	-0.642464	0.011021	878.094
TMX1	-0.645935	0.00499836	1037.49
SORD	-0.647255	0.00847385	126.527
PAG1	-0.648805	0.0296515	307.24
FAM104B	-0.648822	0.0146971	53.1864
FYCO1	-0.648861	0.00364371	1142.51
CNRIP1	-0.650072	0.000627456	407.038
ZDHHC2	-0.652123	0.00927927	537.047
MPHOSPH6	-0.652867	0.00634655	274.262
AC138392.1	-0.652989	0.0264653	74.0647
MRTFB	-0.653408	0.00211568	339.18
ORAI3	-0.65409	0.00611202	170.337
SUCLG2	-0.654132	0.000430891	757.339
TAF5	-0.655316	0.0172366	56.1883
LYRM7	-0.655775	4.39935e-05	314.525
CDKN2AIPNL	-0.656112	0.00409623	156.319
SHOX2	-0.657362	0.000867708	835.756
POLA1	-0.657975	0.013546	190.914
MEIS3P1	-0.658023	0.0397835	117.195
MT1E	-0.65897	0.0389283	226.472
PDGFRA	-0.659835	0.00103434	3934.31
AIDA	-0.66032	0.0160859	547.276
RPL14P1	-0.660897	0.00339927	75.886
HLA-E	-0.661399	0.0244223	6381.56
PCYOX1	-0.663954	0.0141587	3446.27
HS2ST1	-0.664561	0.011077	512.855
CA5B	-0.665723	0.0338135	206.195
KIF22	-0.666699	0.0262196	222.158
AKR7A2	-0.667432	0.00252836	660.247
SUV39H2	-0.667702	0.0303676	79.3399
PLEKHO2	-0.671142	0.00367635	978.03
CENPX	-0.672592	0.0141508	291.52
TRMT2B	-0.672687	0.00819478	235.74
FEN1	-0.672763	0.00935266	254.275
TSPAN14	-0.673432	0.018362	664.809
SASH1	-0.673521	0.00503008	2902.59
PPTC7	-0.676145	0.00890868	396.726
BMERB1	-0.677282	0.0247822	1102.15
MYD88	-0.677598	0.0241379	539.099
EEA1	-0.678208	0.00896593	2579.52
GLCE	-0.678487	0.00445195	319.232
GTF2F2	-0.678569	0.0377996	378.074
PARP1	-0.679064	5.18917e-06	1581.55
PPP1CC	-0.679795	5.32807e-06	1453.38
ARID5B	-0.679994	0.0208966	3004.98
SOX12	-0.680723	0.00185904	722.636
PRPS2	-0.680938	0.00971947	205.824
AC015922.3	-0.681182	0.0116373	57.9638
IFIT5	-0.681709	0.0262196	470.759
ZNF486	-0.682671	0.0255997	106.197
BCL7A	-0.683533	0.00147535	279.264
NR3C1	-0.684982	0.000906785	2540.66
FIGNL1	-0.685737	0.0271859	106.194
GTF2IP4	-0.68632	0.0111973	146.524
ERGIC1	-0.687429	0.000280489	3277.67
KIAA1522	-0.689976	0.0165419	626.602
SNX29	-0.69089	0.00542708	1150.39
LHFPL6	-0.691255	0.000317451	2337.94
RAD51	-0.692303	0.043034	66.2579
CRYZ	-0.692747	0.0453278	565.425
SH3BGRL3	-0.692833	0.00937584	2117.01
TMOD2	-0.693134	0.00951324	367.941
C3orf14	-0.693454	0.0493339	99.733
SKA2	-0.693981	2.16297e-06	360.66
HSDL2	-0.695358	0.00876285	677.48
FEM1B	-0.697152	0.0249566	643.4
UQCC3	-0.698636	0.000195397	112.076
SCD5	-0.699603	0.0425489	291.204
GALK1	-0.702862	1.33957e-06	285.161
ZBTB42	-0.704236	0.00516024	62.2528
RAP2A	-0.704554	0.00458638	629.459
PSMC3IP	-0.704853	0.0270835	99.7947
TMEM120A	-0.705576	0.000119228	390.254
RIDA	-0.706876	0.0181788	211.765
SLC43A1	-0.707243	0.0184158	289.694
IDH1	-0.709335	0.0239571	1471.22
GNG12	-0.712026	0.00913357	4104.42
NRM	-0.712339	0.022229	119.006
ADAM9	-0.712863	0.00927681	6222.69
CDKN2C	-0.715712	0.0423724	425.937
AMER1	-0.716546	0.0170812	105.267
SMAP2	-0.716803	0.00042731	369.134
CCNG1	-0.716946	0.0241379	1735.35
CAT	-0.718122	0.00990084	830.141
NTAN1	-0.718537	0.00196554	702.254
TBC1D5	-0.718628	0.0105288	1295.29
CSF1	-0.71888	0.0150764	5697.01
EMP3	-0.719607	0.0120282	2229.89
LDLR	-0.719916	0.0437837	5602.76
PPARA	-0.72142	4.61871e-05	534.936
HYLS1	-0.721425	0.00529034	103.419
LDLRAD3	-0.725385	0.0305908	158.794
SPR	-0.725867	0.000914072	312.454
LDOC1	-0.726546	0.019727	467.928
C4orf46	-0.727891	0.00147558	273.421
BRCA1	-0.728182	0.0382143	175.988
ICMT	-0.728453	0.000188426	2526.31
MTSS2	-0.729108	0.0120312	8118.68
SEPTIN1	-0.730421	0.0313004	46.303
TONSL	-0.730723	0.0362131	176.563
TRIM21	-0.73088	0.00280316	287.312
FANCA	-0.730908	0.0230829	137.941
FAM210B	-0.731804	0.00148407	1383.05
GJA1	-0.734831	0.0206453	16171.2
DIAPH2	-0.735034	0.00349203	404.627
ERMP1	-0.737099	0.0155846	310.362
EPHB4	-0.737965	0.000216252	1088.19
RASSF8	-0.738541	0.014185	1881.07
SLC16A7	-0.73908	0.00980744	874.343
CDCA4	-0.740841	0.00660047	199.349
CYB5A	-0.740847	0.0019197	661.931
FUT8	-0.741421	0.00318321	1463.15
SNN	-0.742447	0.0197994	352.029
MICB	-0.743338	0.00347743	271.309
AL596244.1	-0.743664	0.018415	71.6864
ARL6IP5	-0.745919	0.000965807	2693.47
NECTIN3	-0.748061	0.00979136	876.193
HS6ST1	-0.750507	0.015634	523.042
PSME1	-0.750627	0.00075839	1013.61
AMD1	-0.751454	0.000187525	834.769
PRXL2C	-0.751743	0.0207167	739.159
ACAT1	-0.752078	4.89216e-08	978.326
CEP68	-0.752115	0.0101179	309.104
SLC44A1	-0.753109	0.00017927	2517.54
DPYSL2	-0.75334	0.000642377	4703.05
CNTNAP1	-0.754444	0.0192546	1757.23
WASF3	-0.757543	0.00128852	1097.9
MMAB	-0.760238	0.0323038	345.378
PXYLP1	-0.760299	0.0340482	188.438
MTCL1	-0.760332	0.00489498	3462.51
UBE2T	-0.760542	0.0493362	72.3482
CDC25B	-0.760752	0.00539205	1650.44
LPCAT3	-0.762987	0.0286898	502.478
MNS1	-0.763313	0.018415	75.3289
CPPED1	-0.763714	0.0111142	587.144
CRYL1	-0.766442	0.018041	196.021
IDI1	-0.767579	0.0447727	1010.61
PAM	-0.768212	0.0306363	13163
CPNE8	-0.771512	0.0395609	284.951
FRAT2	-0.77161	0.0367724	54.1141
ANKRD28	-0.772149	1.8837e-06	1712.82
BZW2	-0.772383	0.000439614	489.555
H2BC4	-0.772443	0.0329683	40.3932
RPS6KA2	-0.773328	0.0140961	3620.88
TMEM53	-0.777271	0.015379	62.9679
ATXN7L1	-0.777866	0.000280806	197.317
SLC22A4	-0.779778	0.00410843	192.901
RCAN3	-0.779963	0.0175879	320.944
LIPA	-0.781262	0.02755	1911.71
AC007611.1	-0.782319	0.0206627	23.4287
FLOT2	-0.783481	0.000118899	1220.17
WEE1	-0.786492	0.00449164	802.203
ACER3	-0.788517	0.00611202	435.464
RIN3	-0.788932	0.00292369	593.137
RBM43	-0.790137	0.0073945	265.457
SKAP2	-0.793396	0.0068206	738.008
PRKCE	-0.793693	0.00667511	335.496
CCNF	-0.793763	0.00630382	98.1053
RIN1	-0.794429	0.000621533	341.078
C21orf91	-0.794796	0.0493592	203.89
TMEM38B	-0.795158	0.0316269	215.408
ARNT2	-0.795486	0.0249499	1295.25
NTHL1	-0.798827	0.00758439	100.489
SEPTIN9	-0.799185	0.017956	5812.19
UBL3	-0.803935	0.000844415	2268.39
CTSL	-0.805699	0.0201223	12251
DUSP6	-0.806892	0.0390238	425.952
DDX60L	-0.809197	0.015226	523.298
RSRC1	-0.809535	0.000126131	412.059
CCDC89	-0.811868	0.0498787	31.204
RAB3D	-0.81408	0.00306341	202.695
IRF1	-0.814316	0.00605618	837.297
CLIP2	-0.815201	6.67128e-05	1736.38
AHR	-0.815516	0.0143993	705.252
VIM	-0.824068	0.00261679	89003.3
ACVRL1	-0.826322	0.0108058	1207
STN1	-0.828049	0.0199682	213.497
B2M	-0.828191	0.000316588	25627.1
ADAM33	-0.828887	0.00969847	8953.68
APBA1	-0.829573	0.00476421	208.115
ADGRB2	-0.829936	0.000338287	224.723
KCNK2	-0.830897	0.0118481	4102.32
SPRY2	-0.833128	0.0024468	842.893
NMI	-0.8337	0.0249205	193.053
TMEM123	-0.834407	0.00118318	3360.39
UBALD2	-0.834814	0.0138569	541.587
SDCBP	-0.835318	0.00277769	3795.99
GLI3	-0.835687	0.00472952	1043.33
JPT2	-0.835783	0.000196715	545.502
RPL22L1	-0.837209	0.00957966	334.458
CEP19	-0.83768	0.0125497	74.1439
SLC25A23	-0.838265	0.0209796	672.108
MCM3	-0.838703	0.00306453	534.173
C9orf40	-0.838764	0.000732603	134.459
NCS1	-0.840558	0.00521754	1298.86
AC015712.2	-0.840876	0.0101064	79.0279
SERPING1	-0.841828	0.0230096	3696.25
S100A6	-0.841896	4.12849e-06	7230.93
IFI16	-0.841899	0.0108248	2425.9
DTYMK	-0.845793	1.17799e-07	362.937
SMIM3	-0.846206	0.0242132	704.648
AMPH	-0.8464	0.0286898	251.623
CCNA2	-0.846614	0.00438018	194.959
PSMB8	-0.846647	0.0168074	541.567
DENND1A	-0.848614	2.21061e-06	448.007
DSEL	-0.850067	0.000432605	3600.16
HECW1	-0.855996	0.0443431	167.404
YWHAQ	-0.857034	2.0016e-05	4221.71
PLCL2	-0.857646	0.0261588	113.549
SMC2	-0.861798	7.53715e-05	432.928
TBC1D4	-0.865068	0.0088905	443.233
FANCI	-0.866548	0.00117284	252.877
CHAF1B	-0.867566	0.00132782	92.5257
ERG28	-0.868062	0.0175191	397.591
AC108463.1	-0.868566	0.0330864	30.2564
LCORL	-0.868759	0.00607975	128.946
MRPS6	-0.869038	0.0320923	301.076
RND3	-0.871637	0.014348	7103.52
FAM20C	-0.8726	0.00479038	2987.57
S100A2	-0.874099	0.00371436	45.8853
TSPAN9	-0.875681	0.0210865	1036.73
A4GALT	-0.877112	0.000195035	807.734
ZNF395	-0.877405	0.0208481	716.714
ADM	-0.877541	0.00520161	11126.9
PANK1	-0.877658	0.0380633	57.097
COL6A3	-0.879099	0.0247889	120001
APOL6	-0.879465	0.0103628	1120.61
AL445524.1	-0.879818	0.0452612	16.7301
SAP30L	-0.87993	0.00699188	742.704
GALNT5	-0.880289	0.0140871	3941.74
HLA-C	-0.880321	0.0249519	7436.21
ORAI1	-0.881237	0.00347528	180.986
ABHD17C	-0.881276	0.00553433	245.792
ARHGAP29	-0.88669	0.000354236	3744.27
PSMB10	-0.887289	0.00890868	77.3435
ANPEP	-0.88746	0.00916973	13592.8
CDC7	-0.891036	0.0462236	79.9836
NCAPG2	-0.891272	0.00192186	351.043
FBXO5	-0.892157	0.00876285	110.823
SV2A	-0.892292	0.0174052	488.939
SQOR	-0.893223	0.0107534	294.271
CIP2A	-0.895101	0.000857363	127.963
GPER1	-0.895799	0.00865521	244.677
SLC16A2	-0.898657	0.000573608	824.593
CARHSP1	-0.901194	0.00397962	923.71
IPMK	-0.901599	0.00308439	248.873
HLA-B	-0.903828	0.0482519	6904.61
NT5E	-0.911244	0.032269	4982.49
MSMO1	-0.913157	0.0120623	1368.19
BTN3A2	-0.913886	0.000958626	486.804
OGFRL1	-0.914766	0.0103004	924.639
SIM1	-0.915411	0.000195295	323.672
AXIN2	-0.915627	0.048463	274.702
EIF4E3	-0.916357	0.000451373	271.998
DBI	-0.916947	0.0140213	1039.39
BEND6	-0.917126	0.0050604	252.095
APOBEC3G	-0.918202	0.04631	67.1476
ZNF436	-0.918317	0.0383588	464.164
DNM1P46	-0.91931	0.0495492	26.407
AKR1B1	-0.919435	0.0310876	1845.14
TRIM69	-0.919664	0.0440012	267.181
TKT	-0.91971	5.5971e-05	5683.88
MFSD6	-0.922762	0.0212116	323.381
S1PR2	-0.92292	0.011021	468.788
CKAP2	-0.923923	1.55137e-05	420.815
ANKRD35	-0.925165	0.04631	120.195
CHEK1	-0.926326	7.53715e-05	197.545
TCEA3	-0.928057	0.00838242	172.55
PI4K2B	-0.930096	0.000107405	450.836
PROS1	-0.931447	0.0044099	982.968
HMGCR	-0.933039	0.0283999	1126.57
COX16	-0.934475	0.0381033	16.5859
PARPBP	-0.934978	0.00431752	68.4852
ALDH3A2	-0.935288	0.0330325	1568.06
AC009237.3	-0.94019	0.0494664	40.0731
TPK1	-0.940483	0.0238067	31.4512
TFPI	-0.941488	0.00239701	899.981
LGALS3	-0.943503	0.000125714	2928.34
RECQL4	-0.945775	0.0101695	166.009
CD302	-0.945894	0.000154834	468.65
PGRMC1	-0.948022	0.00056974	3950.03
AC090517.5	-0.9531	0.0360337	18.2295
PLIN2	-0.953444	0.0228373	1952.46
MVD	-0.955435	0.0300296	1074.36
SPATA13	-0.957669	0.00475674	625.299
APOBEC3F	-0.959108	0.000253541	76.4283
CDC42EP4	-0.959462	0.0102237	367.05
NUDT1	-0.960871	0.00157665	150.768
E2F7	-0.965743	0.000103814	100.422
POGLUT3	-0.9672	0.00111671	1662.72
PHF19	-0.968979	0.00476691	317.368
ARHGAP18	-0.969123	0.00021855	811.788
ACSS2	-0.969835	0.0171298	667.696
CNTN3	-0.970021	2.06348e-05	793.102
RFX8	-0.971277	0.0255372	321.16
PSEN2	-0.973896	0.0097469	464.863
MANSC1	-0.976106	1.34258e-06	136.519
PAQR4	-0.983347	0.00549095	125.825
UBE2L6	-0.984056	0.0179896	712.489
TACC3	-0.984499	0.00232554	398.265
CD109	-0.984898	0.00749771	6853.19
SLC9A3R1	-0.987463	0.00692679	269.95
TMEM170B	-0.987636	0.0431941	138.985
PRTFDC1	-0.987861	0.00364371	207.555
ARNTL2	-0.988215	0.000778532	238.632
NPTXR	-0.988792	0.0479425	157.122
PCYT2	-0.990169	0.025204	695.433
ABLIM3	-0.991249	1.68133e-05	527.929
ARRDC3	-0.994672	0.00475674	806.462
EML1	-0.995173	0.00946756	819.524
LRCH2	-0.995771	0.0158572	116.981
PCDHGC3	-0.99903	0.0038901	938.312
PRKCA	-1.00059	0.00343418	1311.7
MMP16	-1.00101	0.0417786	114.881
DHFRP1	-1.00117	0.0210614	20.4938
EGFR	-1.00171	3.49108e-06	3041.12
ZWINT	-1.00303	0.00144797	184.575
HRH1	-1.00316	0.022229	205.112
ROBO1	-1.0057	0.000827934	1453.42
PBX3	-1.0074	4.69232e-05	636.659
PARP9	-1.00783	0.0206722	768.157
SLC66A1L	-1.00889	0.0150764	130.472
LRRN4CL	-1.01086	0.00415667	2262.03
PACSIN3	-1.013	0.0272408	280.961
UHRF1	-1.01354	0.000392691	243.684
TBX3	-1.01489	0.0179896	875.152
REV3L	-1.01643	0.00390715	2852.14
SPSB1	-1.01822	0.00656093	315.582
CKS2	-1.01916	0.00020151	136.374
SEMA5A	-1.02075	0.0304361	5005.39
POC1A	-1.02278	0.00178334	89.4597
DHCR7	-1.02302	0.0192861	1270.34
KCNJ12	-1.02855	0.0448853	58.4647
AC091057.1	-1.03022	0.0319761	42.1058
RAB6B	-1.03125	0.0151469	129.678
IRS1	-1.03159	0.00149709	1679.08
HCN2	-1.03595	0.00971947	62.2834
RGS10	-1.03836	0.000224467	174.528
CACHD1	-1.04227	0.000482414	391.025
TXNIP	-1.04297	0.0236653	3034.52
MAP3K5	-1.04323	0.0131541	190.285
SRPX2	-1.04524	0.000567557	1049.83
SYNGR1	-1.04944	0.000898088	410.807
LSS	-1.04986	0.00184336	5347.1
SCN1B	-1.05098	0.0231405	115.398
PDCD1LG2	-1.05203	0.00157665	279.372
PDZRN3	-1.05284	0.000194382	1068.06
RBL1	-1.05528	0.000572391	141.961
FGF5	-1.05648	0.0352119	770.145
PTGFR	-1.05881	0.00917814	917.175
GRK5	-1.0592	6.89098e-05	601.991
NBL1	-1.06217	0.0057035	2902.94
IL6R	-1.06725	0.00637422	400.486
SGO2	-1.06788	4.94975e-05	160.631
LYSMD2	-1.0693	0.0259356	42.1859
FRAT1	-1.07094	0.0134983	53.3068
LITAF	-1.07119	0.0117987	1377.56
ANKRD33B	-1.07463	0.00130462	645.569
GINS1	-1.07895	0.00356649	60.0516
FDPS	-1.07896	0.00536309	2207.24
TWIST2	-1.08005	0.000914072	4599.98
AOX1	-1.08389	0.00858443	2837.82
WDR76	-1.08748	0.000220792	94.3593
SUCLG2-AS1	-1.08923	0.000126131	120.597
ADAM11	-1.08928	0.0353368	20.4848
NSDHL	-1.09093	0.000778532	470.473
CSKMT	-1.09206	0.000914072	44.2138
ZNF521	-1.09262	0.0120463	659.121
TRAF3IP2	-1.09466	0.00201162	644.88
MCM4	-1.10118	7.39494e-05	681.959
DNM1	-1.10357	0.00375515	1841.33
REXO5	-1.10667	0.000200838	66.5309
SPAG5	-1.10755	0.00515636	138.925
MAD2L1	-1.1111	0.000778532	98.8387
WDR62	-1.1127	0.00607697	105.849
FADS1	-1.11326	0.00237979	2718.08
TSPAN5	-1.1153	0.0118458	1017.02
GEM	-1.11675	0.0294914	387.485
DHFR	-1.12055	0.00145721	214.074
PRXL2B	-1.12107	8.24891e-05	362.634
PRDM8	-1.12289	0.000146064	281.039
LRRC2	-1.1249	0.0267933	637.96
MREG	-1.12625	0.0288773	103.043
ECT2	-1.12682	1.04921e-07	397.694
CASP10	-1.12792	0.0113496	143.774
TP53I11	-1.12802	0.0104463	4285.18
UBASH3B	-1.13204	0.0185623	272.234
FGD4	-1.13339	0.00825402	206.325
HECW2	-1.13622	2.84674e-05	367.405
IFIT3	-1.14269	1.26832e-05	369.865
RAB7B	-1.14329	0.00129587	175.771
PXK	-1.14607	5.40376e-05	1465.3
AC019069.1	-1.14666	0.0153299	43.0538
ETS2	-1.14672	0.00219864	368.296
NUDT7	-1.14697	0.0334196	34.7122
NCKAP5	-1.15001	0.0330064	147.494
RPL29P19	-1.15007	0.0425227	35.5013
HCFC1R1	-1.15091	0.000754778	269.943
KIF13B	-1.15169	0.00425638	468.665
SOCS3	-1.15214	0.0182237	1375.75
RRAS2	-1.15334	8.49544e-06	1787.08
HELLS	-1.15647	0.0112752	102.957
APOBEC3C	-1.16081	1.82154e-06	941.044
GLUL	-1.1617	0.00628766	2536.08
HOXA11	-1.1634	0.00515614	318.511
TFAP2C	-1.16363	0.0033507	393.271
C1orf220	-1.16575	0.0214216	11.2612
ATP2B4	-1.16579	0.000450061	6582.68
AP1S2	-1.16734	0.0153343	733.095
PLD1	-1.16777	0.00153209	249.371
RAB3B	-1.17072	0.0089552	1741.22
CENPH	-1.17242	0.0108493	47.739
FBXO41	-1.17364	0.0338479	110.271
SYNE3	-1.17388	0.00375827	726.803
APOD	-1.17708	0.00397338	453.422
MARCHF3	-1.18405	0.000868862	43.9594
DUSP10	-1.1887	0.00271256	375.758
TRERF1	-1.19119	6.81969e-05	370.239
CDCA3	-1.19192	0.00152486	95.7825
PLSCR1	-1.19366	0.0382901	582.877
HASPIN	-1.19626	0.0218247	17.1297
ELK3	-1.19661	8.57071e-05	1477.17
TMTC4	-1.19736	0.000171112	166.892
ENOX1	-1.19852	0.0169865	116.239
IRAK2	-1.19893	0.0110889	63.85
C1orf21	-1.20078	0.00238051	740.928
TYRO3	-1.20132	1.33669e-07	324.163
RACGAP1	-1.20596	3.03248e-05	368.257
MELK	-1.20599	4.02989e-06	206.688
AURKA	-1.2061	4.93831e-05	158.226
STMN1	-1.20778	0.00116837	533.496
STON1	-1.21146	0.000220792	302.352
MBP	-1.21348	0.0353137	809.065
MCM2	-1.21375	0.00035331	322.096
CENPW	-1.21933	0.0136493	90.7312
PRDM1	-1.22269	0.00998943	296.051
MVK	-1.22395	0.00390715	281.31
CD44	-1.22465	6.91493e-06	9360.82
EFNA5	-1.22867	0.040382	274.006
SLC5A3	-1.2288	0.0311444	1133.15
REEP6	-1.24287	0.011559	27.8469
SQLE	-1.24992	0.004166	1147.31
HMGA2	-1.25205	0.00378418	246.957
SNED1	-1.25435	0.049102	1815.48
GAS2L3	-1.25721	0.000194382	108.35
PKIA	-1.25738	0.0338135	43.376
FANCD2	-1.26083	0.0194218	101.629
MLLT3	-1.26284	6.95955e-05	248.11
FOXL2NB	-1.26566	0.0209811	230.999
AC144652.1	-1.26569	0.0256235	26.5663
DDX60	-1.26627	0.00344833	196.624
AL359643.3	-1.27141	4.35854e-05	63.9914
SPATA6	-1.27301	0.000633119	99.3875
LPIN1	-1.27398	0.00411844	1896.53
ZNF792	-1.27448	0.0338005	19.6109
RALGPS2	-1.28151	1.6298e-05	889.008
IL6ST	-1.28254	2.39486e-06	9178.27
TM7SF2	-1.28278	0.0225911	125.267
TRNP1	-1.28313	0.0118462	512.433
CBR3	-1.28556	3.54336e-05	167.974
JADE2	-1.28612	4.89216e-08	699.899
PLK1	-1.28876	1.05922e-05	178.625
XRCC2	-1.28957	0.00714673	37.5373
RHOU	-1.29197	0.0467416	55.7696
CENPE	-1.29302	1.14649e-05	185.773
LRRC8C	-1.29385	0.0123574	73.8642
MAN1A1	-1.29533	0.000538487	2505.29
TRIP13	-1.29677	0.00271256	125.81
STAMBPL1	-1.29678	0.000235231	138.715
STK17B	-1.30344	6.3556e-05	901.533
MCM5	-1.30383	2.31638e-05	358.236
CUBN	-1.30436	0.00136157	105.688
IL15RA	-1.30533	0.00978424	175.273
APOLD1	-1.3066	0.0292735	68.8833
PLK4	-1.30728	0.0167546	58.729
CPED1	-1.31134	0.000173185	1246.93
HMGA1	-1.31428	0.000493996	1701.63
SYNE2	-1.31731	0.0154471	156.589
CDC6	-1.32095	9.92745e-05	129.94
KIF20B	-1.32527	0.00192024	196.865
C11orf45	-1.32661	0.0108058	48.8537
ESPL1	-1.32976	0.00321718	136.058
PIK3R1	-1.33316	2.14057e-08	1405.9
CENPI	-1.3374	0.00232639	61.5933
ASPM	-1.33802	3.31088e-05	258.841
FAM20A	-1.33942	0.0173633	1019.38
IL17D	-1.3416	0.0167074	25.457
HPCAL1	-1.34655	6.35232e-05	372.509
LMNB1	-1.34769	0.00230181	187.148
RAD51AP1	-1.34972	0.0101064	66.9321
MATN2	-1.34984	0.0325529	152.901
FNDC10	-1.35168	0.00023488	173.337
PRKG2	-1.36049	0.0431518	325.258
CDK15	-1.36276	0.0296417	86.0658
PLEKHG4	-1.36568	0.00853618	1013.34
KITLG	-1.36654	0.00195481	1216.17
ARHGEF3	-1.36677	0.0115995	348.33
LINC00346	-1.37094	0.00258985	68.9947
PRR19	-1.37269	0.022229	12.8606
TYMS	-1.38056	1.74492e-05	423.97
CENPK	-1.38182	0.000387534	61.6723
DTX3L	-1.3821	0.0014403	724.159
SAMHD1	-1.38491	0.00937303	930.629
[truncated: 476 more rows]
