# Supplementary material for: Transcriptional signature of induced neurons differentiates virologically suppressed people with HIV from people without HIV
Source: JCI Insight. 2025 Nov 25;11(2):e190445. doi: 10.1172/jci.insight.190445 (PMC12892921; doi:10.1172/jci.insight.190445)
Supplement: Supplemental table 4 [file jciinsight-11-190445-s265.xlsx]

## Sheet: GO_Biological_Processes_Down
Column1	Column2	Column3	Column4	Column5	Column6	Column7	Column8	Column9
Term	Overlap	P-value	Adjusted P-value	Old P-value	Old Adjusted P-value	Odds Ratio	Combined Score	Genes
Mitotic Sister Chromatid Segregation (GO:0000070)	34/120	1.0031801924680471E-14	3.457962123437358E-11	0	0	6.374276385633876	205.46215371817368	UHRF1;CDCA5;NCAPG2;KIF14;CDCA8;NCAPG;KIF11;SKA3;NCAPH;SKA1;AURKB;SKA2;KIF15;PPP1CC;CCNB1;CEP55;DLGAP5;SPAG5;PLK1;KNL1;KIF22;TUBG1;NDC80;ZWINT;TPX2;CENPE;KIF18B;STAG2;ESPL1;KIFC1;CENPI;CENPK;BIRC5;NCAPD2
Negative Regulation of Mitotic Metaphase/Anaphase Transition (GO:0045841)	17/29	3.695457571934203E-14	6.3691211252286E-11	0	0	22.60052348613469	699.0135553344646	ZWILCH;PLK1;BUB1B;TTK;HASPIN;NDC80;ZWINT;CDC20;CENPF;NUF2;BIRC5;FBXO5;TRIP13;BUB1;SPC24;MAD2L1;SPC25
Mitotic Spindle Assembly Checkpoint Signaling (GO:0007094)	16/27	1.6693599924145966E-13	1.1508567787706228E-10	0	0	23.186367491711003	682.169964453423	ZWILCH;PLK1;BUB1B;TTK;HASPIN;NDC80;ZWINT;CDC20;CENPF;NUF2;BIRC5;TRIP13;BUB1;SPC24;MAD2L1;SPC25
Mitotic Spindle Checkpoint Signaling (GO:0071174)	16/27	1.6693599924145966E-13	1.1508567787706228E-10	0	0	23.186367491711003	682.169964453423	ZWILCH;PLK1;BUB1B;TTK;HASPIN;NDC80;ZWINT;CDC20;CENPF;NUF2;BIRC5;TRIP13;BUB1;SPC24;MAD2L1;SPC25
Spindle Assembly Checkpoint Signaling (GO:0071173)	16/27	1.6693599924145966E-13	1.1508567787706228E-10	0	0	23.186367491711003	682.169964453423	ZWILCH;PLK1;BUB1B;TTK;HASPIN;NDC80;ZWINT;CDC20;CENPF;NUF2;BIRC5;TRIP13;BUB1;SPC24;MAD2L1;SPC25
Microtubule Cytoskeleton Organization Involved in Mitosis (GO:1902850)	22/59	1.0587439769520682E-12	6.082484147589632E-10	0	0	9.513513513513514	262.325030240595	GPSM2;PLK1;TTK;KIF11;WDR62;TUBG1;EML1;AURKB;NDC80;CENPE;CCNB1;ESPL1;CENPH;KIF4A;NUF2;STMN1;CDK1;TACC3;RCC1;BIRC5;DLGAP5;SPC25
Sister Chromatid Segregation (GO:0000819)	17/36	4.103900554274695E-12	2.0208778872264105E-9	0	0	14.268698060941828	374.1121821829531	TOP2A;SPAG5;NCAPG2;PLK1;KNL1;SKA3;TUBG1;SKA1;NDC80;ZWINT;SKA2;PPP1CC;KIF18B;ESPL1;CENPI;KIFC1;CENPK
Sterol Biosynthetic Process (GO:0016126)	15/28	7.2632059842136815E-12	3.12953387844807E-9	0	0	18.375488917861798	471.29821098486	MVK;HMGCS1;FAXDC2;INSIG1;MSMO1;DHCR24;HMGCR;HSD17B7;TM7SF2;SQLE;NSDHL;MVD;DHCR7;FDFT1;SH3D19
Mitotic Spindle Organization (GO:0007052)	26/90	8.423095860889216E-12	3.2260457147205698E-9	0	0	6.512858212147134	166.07816886411828	GPSM2;UHRF1;CDCA8;TTK;KIF11;WDR62;AURKB;KIF15;AURKA;CCNB1;NUF2;STMN1;RCC1;DLGAP5;PLK1;TUBG1;EML1;NDC80;CENPE;TPX2;STAG2;CENPH;KIFC1;KIF4A;BIRC5;SPC25
Positive Regulation of Cell Cycle Process (GO:0090068)	29/119	5.414822016305509E-11	1.866489149020509E-8	0	0	5.171860110539356	122.2591320839539	GPSM2;FEN1;NCAPG2;KIF14;CDCA8;NCAPG;NCAPH;AURKB;AURKA;RACGAP1;ECT2;ZNF367;E2F7;E2F8;PLK4;EDN1;SPAG5;PRKCE;CDC7;KNL1;CDC6;NDC80;CDC25B;DYNC1LI1;PLSCR1;BIRC5;NCAPD2;KIF20B;MAD2L1
Secondary Alcohol Biosynthetic Process (GO:1902653)	13/24	1.5607860866934715E-10	4.8909360371203607E-8	0	0	18.791109060144592	424.31566977490866	MVK;HMGCS1;INSIG1;DHCR24;MSMO1;HMGCR;HSD17B7;TM7SF2;NSDHL;MVD;DHCR7;FDFT1;SH3D19
Cholesterol Biosynthetic Process (GO:0006695)	13/25	3.0736347701692993E-10	8.829015877311312E-8	0	0	17.224266779469826	377.26294482713	MVK;HMGCS1;INSIG1;MSMO1;DHCR24;HMGCR;HSD17B7;TM7SF2;NSDHL;MVD;DHCR7;FDFT1;SH3D19
Positive Regulation of Mitotic Cell Cycle Phase Transition (GO:1901992)	20/64	4.51883029242122E-10	1.1981852321519959E-7	0	0	7.257640232108317	156.16698316101596	RRM2;UBE2C;CDCA5;CDC7;CDC25C;CDC25A;EGFR;CDC25B;CDC20;CCNB1;TFDP1;CCNE2;ESPL1;CCNE1;CDK1;BIRC5;FBXO5;PLCB1;DTL;DLGAP5
Mitotic Nuclear Division (GO:0140014)	17/47	6.984775058340188E-10	1.7197514018641878E-7	0	0	9.0315506508206	190.40421781955843	SPAG5;UBE2C;NCAPG2;PLK1;KNL1;SKA3;TUBG1;SKA1;NDC80;ZWINT;SKA2;PPP1CC;KIF18B;ESPL1;CENPI;KIFC1;CENPK
DNA Metabolic Process (GO:0006259)	47/302	1.5297095920217278E-9	3.5152726424659305E-7	0	0	2.978240076518412	60.4528767699394	TOP2A;DCLRE1B;FEN1;ERCC6L;BLM;RRAD;NUDT1;HMGB2;MCM10;BRCA1;TYMS;SAMHD1;RECQL4;RAD51AP1;NT5E;CDC45;NTHL1;EXO1;CHEK1;POLD2;PCLAF;RAD54L;NUDT15;RFC5;WDHD1;RMI2;STN1;PARP4;PARP1;RMI1;RFC2;XRCC2;FANCA;CDC6;AXIN2;TICRR;FAM111B;POLA1;NEIL3;RAD51;TDP1;UBE2T;POLE2;CDK1;MCM3;MCM4;MCM5
Cell Cycle G2/M Phase Transition (GO:0044839)	15/43	1.2557100913710818E-8	2.7052704280975744E-6	0	0	8.524667070217918	155.08909343626092	PLK1;FOXM1;PKMYT1;CDC25C;AURKB;CDC25A;AURKA;CDC25B;CCNA2;CCNB1;WEE1;MELK;CDK1;BIRC5;PLCB1
G2/M Transition of Mitotic Cell Cycle (GO:0000086)	14/40	3.6673857972273815E-8	7.436164025319284E-6	0	0	8.562039992183937	146.59241326325755	PLK1;FOXM1;PKMYT1;CDC25C;CDC25A;AURKA;CDC25B;CCNA2;CCNB1;WEE1;MELK;CDK1;BIRC5;PLCB1
Mitotic Cell Cycle Phase Transition (GO:0044772)	24/113	4.3923201067105004E-8	8.411293004350608E-6	0	0	4.310001055469732	73.0149656930555	UBE2C;CCNF;PLK1;CDC7;CDC25C;PKMYT1;FOXM1;CDC25A;CDC25B;AURKA;CCNA2;CCNB2;CCNB1;WEE1;MELK;CCNE2;CCNE1;CCNG1;CDK1;TACC3;RCC1;BIRC5;PLCB1;CDKN3
Regulation of Mitotic Cell Cycle Spindle Assembly Checkpoint (GO:0090266)	10/20	5.948412713562489E-8	1.0476748849697434E-5	0	0	15.860759493670885	263.8842795254475	DYNC1LI1;CCNB1;CDCA8;BIRC5;KNL1;SKA3;AURKB;NDC80;SKA1;MAD2L1
Cholesterol Metabolic Process (GO:0008203)	18/68	6.078763475310377E-8	1.0476748849697434E-5	0	0	5.736448598130841	95.31613834570732	MVK;HMGCS1;INSIG1;MSMO1;DHCR24;HMGCR;HSD17B7;TM7SF2;SQLE;NSDHL;SOAT1;MVD;APOE;DHCR7;LDLRAP1;OSBPL1A;SH3D19;FDFT1
Mitotic Metaphase Chromosome Alignment (GO:0007080)	16/56	1.0251959780565183E-7	1.6640777465969062E-5	0	0	6.366412213740458	102.45602053452218	CDT1;CDCA5;KIF14;CDCA8;TTK;KIF22;SKA3;AURKB;SKA1;NDC80;SKA2;CENPE;CCNB1;KIFC1;NUF2;CEP55
DNA Repair (GO:0006281)	43/302	1.0620745699196965E-7	1.6640777465969062E-5	0	0	2.672800032175032	42.919479499567046	H2AX;DCLRE1B;FEN1;ERCC6L;BLM;PCNA;RRAD;CDCA5;CETN2;NUDT1;BRCA1;RECQL4;RAD51AP1;NTHL1;EXO1;CHEK1;RAD54L;FANCI;RFC5;WDHD1;RMI2;PARP4;PARP1;CENPX;DTX3L;RFC2;XRCC2;PLK1;FANCA;HMGA1;HMGA2;PARP9;TICRR;POLA1;NEIL3;RAD51;FANCD2;TDP1;RFWD3;UBE2T;POLE2;CDK1;TRIP13
Regulation of Nuclear Division (GO:0051783)	9/19	5.041004823082445E-7	7.554932010941386E-5	0	0	14.26264755480607	206.81538136675505	CDCA2;RCC1;NEK2;FBXO5;CDC25C;FBXO43;MKI67;PKMYT1;KIF20B
Regulation of G2/M Transition of Mitotic Cell Cycle (GO:0010389)	12/37	8.985524276982585E-7	1.2905459242816238E-4	0	0	7.619949281487743	106.08859743267371	CCNB1;CENPF;WEE1;KIF14;CDK1;CDC7;FBXO5;PKMYT1;CDC25C;DTL;CDC25A;CDC25B
DNA Replication (GO:0006260)	17/73	1.026471428808304E-6	1.4152988060408896E-4	0	0	4.831630487509095	66.62520540596734	RFC5;WDHD1;FEN1;BLM;RFC2;TICRR;RECQL4;FAM111B;POLE4;POLA1;POLE2;CHEK1;POLD2;PCLAF;CDK1;MCM4;MCM5
Regulation of Mitotic Cell Cycle (GO:0007346)	23/124	1.0746031126821342E-6	1.424675742082814E-4	0	0	3.6342378265130266	49.94736257767747	ANAPC13;BTG3;CDCA2;PLK1;PRKCA;MKI67;CDC25C;FBXO43;PKMYT1;CDC25B;AURKA;CDC20;SDCBP;CCNB1;BRINP1;CKS2;RCC1;BIRC5;NEK2;FBXO5;KIF20B;DLGAP5;MAD2L1
Regulation of Cell Cycle Process (GO:0010564)	25/146	1.7424183728962851E-6	2.2244874560642576E-4	0	0	3.2994278448823904	43.75119367056765	CDCA2;ZWILCH;CETN2;KIF11;MKI67;FBXO43;PKMYT1;AURKB;AURKA;RACGAP1;BCL7A;GPER1;CHEK1;RCC1;NEK2;FBXO5;ECT2;BUB1;SPAG5;PLK1;HMGA2;CDC25C;KIF20A;KIF20B;CDK15
Metaphase Chromosome Alignment (GO:0051310)	14/55	2.9587433298580373E-6	3.64242437786452E-4	0	0	5.42524937527106	69.06747140617492	CDCA5;KIF14;CDCA8;KIF22;SKA3;SKA1;NDC80;SKA2;CENPE;CCNB1;CENPF;KIFC1;FAM83D;CEP55
Negative Regulation of Viral Genome Replication (GO:0045071)	13/48	3.1378582876848253E-6	3.7297232819481356E-4	0	0	5.898235436306503	74.7422628837126	APOBEC3C;IFITM1;APOBEC3F;APOBEC3G;IFIT5;HMGA2;IFIH1;PLSCR1;IFI16;OAS1;OAS2;OAS3;APOBEC3B
Positive Regulation of Chromosome Separation (GO:1905820)	7/13	3.332934436118841E-6	3.8295416671005485E-4	0	0	18.46141975308642	232.82910159668936	PLSCR1;NCAPG2;CDCA8;NCAPG;BIRC5;NCAPD2;NCAPH
Double-Strand Break Repair via Homologous Recombination (GO:0000724)	21/114	3.4988462158592157E-6	3.890491260021521E-4	0	0	3.5990547892509754	45.21520351143912	GINS2;BLM;FEN1;RMI2;RMI1;UHRF1;XRCC2;TONSL;CDC7;BRCA1;SAMHD1;RAD51AP1;RECQL4;CDC45;RAD51;RFWD3;REV3L;MCM3;MCM4;RAD54L;MCM5
Negative Regulation of Cell Cycle Process (GO:0010948)	11/36	4.969175312892955E-6	5.352733532356879E-4	0	0	6.979054054054054	85.22999938453005	ESPL1;GPER1;CHEK1;NEK2;FBXO5;FBXO43;SKA3;AURKB;SKA1;E2F7;E2F8
Regulation of Mitotic Nuclear Division (GO:0007088)	14/58	5.825409566168737E-6	6.084905083207162E-4	0	0	5.054537756908629	60.92376516869819	EDN1;CDCA2;KNL1;MKI67;CDC25C;FBXO43;PKMYT1;AURKA;CCNB1;CHEK1;RCC1;NEK2;FBXO5;KIF20B
Cytoskeleton-Dependent Cytokinesis (GO:0061640)	17/84	7.954991403903747E-6	8.064957461545946E-4	0	0	4.0360084129437706	47.38964428457962	SEPTIN1;PLK1;CKAP2;CDCA8;SEPTIN3;SEPTIN9;CENPA;AURKB;ANLN;ESPL1;RACGAP1;KIF4A;STMN1;BIRC5;KIF20A;ECT2;CEP55
Positive Regulation of G2/M Transition of Mitotic Cell Cycle (GO:0010971)	8/20	1.046781423722403E-5	0.001030930162163178	0	0	10.554900308901994	121.03520896617428	CCNB1;CDK1;CDC7;FBXO5;CDC25C;DTL;CDC25A;CDC25B
Centromere Complex Assembly (GO:0034508)	7/15	1.1239576186050893E-5	0.0010471032192788494	0	0	13.84459175084175	157.77392868521758	CENPE;CENPF;CENPW;MIS18A;CENPI;HJURP;DLGAP5
Positive Regulation of Mitotic Sister Chromatid Separation (GO:1901970)	7/15	1.1239576186050893E-5	0.0010471032192788494	0	0	13.84459175084175	157.77392868521758	CDC20;ESPL1;UBE2C;CDCA8;BIRC5;AURKB;DLGAP5
Protein Homooligomerization (GO:0051260)	23/143	1.3050072687124181E-5	0.0011796606377187245	0	0	3.0557096131968144	34.366700808637596	GBP5;BLM;ZNF395;STEAP4;KCNJ12;TMEM120A;AKR1C1;SLC1A2;APIP;SAMHD1;SOD2;DNM1;CRYZ;PYCARD;P2RX7;EHD3;PEG10;TIFA;TK1;MAPT;ECT2;B2M;KCNJ2
Mitotic Cytokinesis (GO:0000281)	14/62	1.3346900165660069E-5	0.0011796606377187245	0	0	4.632338413773638	51.99441510560898	PLK1;CKAP2;CDCA8;CENPA;AURKB;ANLN;ESPL1;RACGAP1;KIF4A;STMN1;BIRC5;KIF20A;ECT2;CEP55
DNA-templated DNA Replication (GO:0006261)	13/55	1.5967599943611278E-5	0.001313254286354741	0	0	4.913363145596648	54.26784483262468	RFC5;WDHD1;RFC2;MCM10;CDC6;POLE4;POLA1;CDC45;POLE2;POLD2;MCM3;MCM4;MCM5
Kinetochore Organization (GO:0051383)	6/11	1.6001357710153502E-5	0.001313254286354741	0	0	18.973927670311184	209.52599017985477	CENPE;CENPF;CENPW;CENPH;NUF2;DLGAP5
Positive Regulation of Spindle Checkpoint (GO:0090232)	6/11	1.6001357710153502E-5	0.001313254286354741	0	0	18.973927670311184	209.52599017985477	DYNC1LI1;BIRC5;CDCA8;KNL1;NDC80;MAD2L1
Attachment of Mitotic Spindle Microtubules to Kinetochore (GO:0051315)	7/16	1.894978613586162E-5	0.0015190677397747675	0	0	12.30564908342686	133.80815685978044	CDT1;CENPE;NUF2;SKA3;NDC80;SKA1;SKA2
Defense Response to Virus (GO:0051607)	28/198	1.940802783181715E-5	0.0015204425440062208	0	0	2.6300720802459803	28.53581857760362	IFITM1;ZNF395;IFIT5;CGAS;DDX60L;DDX60;SAMHD1;IFIT3;IFIH1;PYCARD;IFI16;CASP1;TRIM21;APOBEC3C;GBP5;APOBEC3F;APOBEC3G;TMEM120A;MX2;PLSCR1;OAS1;OAS2;TRAF3;IRF1;OAS3;IRF2;MYD88;APOBEC3B
Reg of Single Stranded Viral RNA Replication via Double Stranded DNA Intermediate (GO:0045091)	6/12	3.0380610576968685E-5	0.002327154770195801	0	0	15.8107653490328	164.45893221074746	APOBEC3C;TOP2A;APOBEC3F;APOBEC3G;HMGA2;APOBEC3B
Regulation of Protein Serine/Threonine Kinase Activity (GO:0071900)	14/67	3.3954210288424546E-5	0.0025045449219329636	0	0	4.194207019954308	43.16047768068048	BLM;RALB;CDKN2C;HMGA2;THY1;CDC6;CDC25C;PKMYT1;CDC25A;HERC5;PYCARD;CCNE2;CCNG1;CDKN3
Positive Regulation of Cell Cycle G2/M Phase Transition (GO:1902751)	8/23	3.467988443138665E-5	0.0025045449219329636	0	0	8.442572311148554	86.69973619821302	CCNB1;CDK1;CDC7;FBXO5;CDC25C;DTL;CDC25A;CDC25B
Regulation of Mitotic Metaphase/Anaphase Transition (GO:0030071)	12/51	3.53756269037915E-5	0.0025045449219329636	0	0	4.880941543663437	50.02714924481097	CDC20;CENPE;CCNB1;BCL7A;ESPL1;UBE2C;HECW2;PLK1;FBXO5;KNL1;CDC6;DLGAP5
Aminoglycoside Antibiotic Metabolic Process (GO:0030647)	5/8	3.632934322502123E-5	0.0025045449219329636	0	0	26.333333333333332	269.20263280145497	AKR7A2;AKR1C1;AKR1C3;AKR1B1;AKR1C2
Daunorubicin Metabolic Process (GO:0044597)	5/8	3.632934322502123E-5	0.0025045449219329636	0	0	26.333333333333332	269.20263280145497	AKR7A2;AKR1C1;AKR1C3;AKR1B1;AKR1C2
Mitotic G2 DNA Damage Checkpoint Signaling (GO:0007095)	9/30	4.2919675307989914E-5	0.002900865113463554	0	0	6.78776198506384	68.25895771236387	BLM;CHEK1;PLK1;CDK1;BRCA1;CLSPN;ZNF367;DTL;TICRR
Embryonic Digit Morphogenesis (GO:0042733)	7/18	4.741875909025371E-5	0.002971862956074628	0	0	10.067187021732476	100.2338735493804	OSR2;SALL1;HDAC1;OSR1;ECE1;GLI3;TBX3
Establishment of Chromosome Localization (GO:0051303)	7/18	4.741875909025371E-5	0.002971862956074628	0	0	10.067187021732476	100.2338735493804	CENPE;CENPF;KIF22;SKA3;FAM83D;NDC80;SKA1
Nuclear Chromosome Segregation (GO:0098813)	7/18	4.741875909025371E-5	0.002971862956074628	0	0	10.067187021732476	100.2338735493804	TOP2A;CENPF;KIF22;SKA3;FAM83D;NDC80;SKA1
Positive Regulation of Chromosome Segregation (GO:0051984)	7/18	4.741875909025371E-5	0.002971862956074628	0	0	10.067187021732476	100.2338735493804	CCNB1;NCAPG2;CDK1;NCAPG;NCAPD2;CDC6;NCAPH
Double-Strand Break Repair (GO:0006302)	25/176	4.9262932323721945E-5	0.003032309423569099	0	0	2.639667176091017	26.18111294820813	DCLRE1B;H2AX;BLM;FEN1;UHRF1;CDCA5;TONSL;HMGB2;BRCA1;SAMHD1;RAD51AP1;RECQL4;REV3L;RMI2;DTX3L;PARP1;RMI1;XRCC2;PLK1;PARP9;POLA1;RAD51;TDP1;RFWD3;TRIP13
Positive Regulation of Mitotic Metaphase/Anaphase Transition (GO:0045842)	6/13	5.3564547492426406E-5	0.0031833964690757555	0	0	13.551363690976812	133.2725548810838	CDC20;ESPL1;UBE2C;SKA3;SKA1;DLGAP5
Regulation of Attachment of Spindle Microtubules to Kinetochore (GO:0051988)	6/13	5.3564547492426406E-5	0.0031833964690757555	0	0	13.551363690976812	133.2725548810838	SPAG5;RACGAP1;ZWILCH;CDK1;NEK2;ECT2
Doxorubicin Metabolic Process (GO:0044598)	5/9	7.77053593870405E-5	0.004341288601677153	0	0	19.748949579831933	186.87614027836568	AKR7A2;AKR1C1;AKR1C3;AKR1B1;AKR1C2
- Reg of Single Stranded Viral RNA Replication via Double Stranded DNA Intermediate (GO:0045869)	5/9	7.77053593870405E-5	0.004341288601677153	0	0	19.748949579831933	186.87614027836568	APOBEC3C;APOBEC3F;APOBEC3G;HMGA2;APOBEC3B
Polyketide Metabolic Process (GO:0030638)	5/9	7.77053593870405E-5	0.004341288601677153	0	0	19.748949579831933	186.87614027836568	AKR7A2;AKR1C1;AKR1C3;AKR1B1;AKR1C2
Mitotic Spindle Assembly (GO:0090307)	11/47	7.855524886675471E-5	0.004341288601677153	0	0	4.843726539039039	45.78149068803884	TPX2;STAG2;RACGAP1;UHRF1;KIFC1;KIF4A;CDCA8;BIRC5;KIF11;AURKB;KIF15
Regulation of Cytokinesis (GO:0032465)	15/81	7.934470029174953E-5	0.004341288601677153	0	0	3.6092064714946073	34.077076871919175	CETN2;PRKCE;PLK1;KIF14;CDC6;AURKB;CDC25B;AURKA;RACGAP1;KIF20A;KIF20B;ECT2;ZNF367;E2F7;E2F8
Negative Regulation of Gene Expression, Epigenetic (GO:0045814)	18/110	8.772398285528957E-5	0.004724758889096612	0	0	3.110653466809501	29.0575946086739	APOBEC3C;H2AX;SUV39H2;HELLS;TFAP2C;APOBEC3F;APOBEC3G;HDAC1;UHRF1;HMGA2;BRCA1;LMNB2;LMNB1;IFI16;CHEK1;LMNA;APOBEC3B;PHF19
Establishment of Spindle Orientation (GO:0051294)	10/40	9.108119242590963E-5	0.0047569222771531895	0	0	5.281293952180028	49.13588732638309	GPSM2;GJA1;SAPCD2;PLK1;SKA3;CENPA;SKA1;NDC80;SKA2;MAD2L1
Positive Regulation of Cytokinesis (GO:0032467)	10/40	9.108119242590963E-5	0.0047569222771531895	0	0	5.281293952180028	49.13588732638309	RACGAP1;PRKCE;KIF14;CDCA8;BIRC5;CDC6;ECT2;KIF20B;ZNF367;CDC25B
Replication Fork Processing (GO:0031297)	11/48	9.645912177357094E-5	0.004962605861992523	0	0	4.712563915266618	43.57420974143586	BLM;PCNA;RAD51;CENPX;PARP1;EXO1;CARM1;RFWD3;TONSL;BRCA1;SAMHD1
DNA Damage Response (GO:0006974)	45/421	1.1478256018711711E-4	0.005818463014191069	0	0	1.9179116558741907	17.400197879181356	H2AX;TOP2A;BLM;FEN1;ERCC6L;UHRF1;RRAD;CNRIP1;NUDT1;CGAS;MCM10;BRCA1;SAMHD1;RECQL4;RAD51AP1;EXO1;CHEK1;E2F1;PCLAF;RAD54L;FBXO5;LDLR;MAP2K6;RFC5;WDHD1;RMI2;PARP4;DTX3L;PARP1;RFC2;XRCC2;FANCA;CIP2A;TNFRSF1B;WDR76;TICRR;POLA1;RAD51;TDP1;RFWD3;UBE2T;POLE2;CDK1;MAPT;DTL
Glycoside Metabolic Process (GO:0016137)	6/15	1.4083638686591604E-4	0.007035696022127719	0	0	10.538828146902159	93.4573976198204	AKR7A2;AKR1C1;AKR1C3;AKR1B1;AKR1C2;NAGA
Double-Strand Break Repair via Break-Induced Replication (GO:0000727)	5/10	1.4774919640335636E-4	0.0070734927778106855	0	0	15.798319327731093	139.34108706137812	GINS2;MCM3;MCM4;CDC7;MCM5
Mitotic DNA Replication (GO:1902969)	5/10	1.4774919640335636E-4	0.0070734927778106855	0	0	15.798319327731093	139.34108706137812	GINS1;POLA1;MCM3;MCM4;TK1
Positive Regulation of Mitotic Cell Cycle Spindle Assembly Checkpoint (GO:0090267)	5/10	1.4774919640335636E-4	0.0070734927778106855	0	0	15.798319327731093	139.34108706137812	DYNC1LI1;BIRC5;CDCA8;NDC80;MAD2L1
CENP-A Containing Chromatin Assembly (GO:0034080)	4/6	1.7258874174454767E-4	0.007932178570579412	0	0	31.575146935348446	273.5859868412081	CENPW;MIS18A;CENPI;HJURP
Chromatin Remodeling at Centromere (GO:0031055)	4/6	1.7258874174454767E-4	0.007932178570579412	0	0	31.575146935348446	273.5859868412081	CENPW;MIS18A;CENPI;HJURP
Negative Regulation of Meiotic Nuclear Division (GO:0045835)	4/6	1.7258874174454767E-4	0.007932178570579412	0	0	31.575146935348446	273.5859868412081	RRAD;FBXO5;TRIP13;FBXO43
Embryonic Limb Morphogenesis (GO:0030326)	9/36	2.0414055820535329E-4	0.009258848738603326	0	0	5.277684092186622	44.84290787613682	OSR2;SALL1;HDAC1;OSR1;ECE1;TBX5;GLI3;TBX3;HOXA11
Regulation of Mitotic Cell Cycle Phase Transition (GO:1901990)	15/88	2.0894445481786783E-4	0.00935365630853494	0	0	3.261899233805433	27.63951431894257	CDKN2C;UBE2C;PLK1;KIF14;CDC6;AURKA;ANLN;CENPE;CENPF;BCL7A;HECW2;PSME1;E2F1;PSME2;ZNF367
Positive Regulation of Canonical NF-kappaB Signal Transduction (GO:0043123)	26/204	2.1645196355124402E-4	0.009517605986626734	0	0	2.3274574446612393	19.639416213359905	TRAF3IP2;IFIT5;SECTM1;LITAF;MALT1;PYCARD;GJA1;LGALS1;CASP10;IRAK2;TIFA;CASP1;FLOT2;CD36;ECT2;APOL3;PARP1;IL1R1;CAV1;SHISA5;FKBP1A;GPRC5B;S100A4;CARD16;MYD88;BIRC3
Positive Regulation of Cell Population Proliferation (GO:0008284)	49/484	2.1812906090615375E-4	0.009517605986626734	0	0	1.8056408096126457	15.22231698087439	CSF1;IRS1;CDCA7L;KIF14;FOXM1;FGF5;GJA1;BCL7A;GPER1;SIX2;RBPMS2;FBXO5;IL6R;OSR2;PDGFRA;EDN1;OSR1;ADAM10;PRLR;CDC25B;TGFBR3;SAPCD2;KIT;S100A6;BIRC5;MVD;CD47;IL6ST;KIF20B;PTGFR;TNXB;HDAC1;TTK;PIK3R1;EGFR;DPP4;SDCBP;GRK5;E2F1;S1PR3;S1PR2;AKR1C3;AKR1C2;HMGA2;CDC7;TBX3;KITLG;ACER3;IL7R
Cholesterol Homeostasis (GO:0042632)	14/80	2.5336320461729933E-4	0.01056833381913182	0	0	3.3657403843686655	27.87064098805153	HSDL2;INSIG1;AKR1C1;CAV1;PCSK9;TMEM97;NR1D1;CYP7B1;FABP3;LIPC;SOAT1;APOE;LDLRAP1;LDLR
Cytidine to Uridine Editing (GO:0016554)	5/11	2.575399015976423E-4	0.01056833381913182	0	0	13.164565826330533	108.79639386383134	APOBEC3C;RBM47;APOBEC3F;APOBEC3G;APOBEC3B
Positive Regulation of Mitotic Cytokinesis (GO:1903490)	5/11	2.575399015976423E-4	0.01056833381913182	0	0	13.164565826330533	108.79639386383134	BIRC5;CDCA8;ECT2;KIF20B;AURKB
Regulation of Cell Cycle Checkpoint (GO:1901976)	5/11	2.575399015976423E-4	0.01056833381913182	0	0	13.164565826330533	108.79639386383134	RAD51;FEM1B;RFWD3;BRCA1;WDR76
Regulation of Chromosome Separation (GO:1905818)	5/11	2.575399015976423E-4	0.01056833381913182	0	0	13.164565826330533	108.79639386383134	PLSCR1;NCAPG2;NCAPG;NCAPD2;NCAPH
Response to Ionizing Radiation (GO:0010212)	13/71	2.627053970767185E-4	0.010653476514393516	0	0	3.5549186066865044	29.30844581605575	H2AX;BLM;RRAD;BRCA1;TICRR;RAD51AP1;RAD51;IFI16;FANCD2;FIGNL1;RFWD3;CARD16;ECT2
Regulation of Cell Population Proliferation (GO:0042127)	70/769	2.896717134875243E-4	0.011479120927225148	0	0	1.61172468605945	13.1303379082119	ACVRL1;BTG3;IFITM1;CSF1;IRS1;CDCA7L;KIF14;HMGB2;FOXM1;IFIT3;FGF5;BCL7A;GPER1;RPS6KA2;EMILIN2;FBXO5;ADAMTS8;IL6R;OSR2;PDGFRA;EDN1;ADAM10;LDOC1;PRLR;CDC25B;KAT2B;SAPCD2;IRF1;KIT;TRNP1;BIRC5;MVD;CD47;IL6ST;KIF20B;PTGFR;TNXB;UHRF1;HDAC1;CDCA7;C1ORF56;TTK;TOB2;EGFR;DPP4;SDCBP;ADGRG1;GRK5;LMNA;S1PR3;S1PR2;TP53I11;TFAP2C;CDKN2C;AKR1C3;HMGA1;AKR1C2;CDC7;CDC6;NMI;TBX5;SOD2;SHCBP1;TBX3;SQLE;FABP3;KITLG;ACE…
Sterol Homeostasis (GO:0055092)	14/81	2.8972541939906816E-4	0.011479120927225148	0	0	3.315328522501801	27.00857880098215	HSDL2;INSIG1;AKR1C1;CAV1;PCSK9;TMEM97;NR1D1;CYP7B1;FABP3;LIPC;SOAT1;APOE;LDLRAP1;LDLR
Positive Regulation of Cellular Process (GO:0048522)	59/622	3.019035622501125E-4	0.011825699762228838	0	0	1.6828202786881146	13.639936403883992	CSF1;IRS1;CDCA7L;KIF14;CGAS;FOXM1;LMNB2;FGF5;BCL7A;GPER1;CHEK1;CCN5;IL12A;FBXO5;B2M;TRIM21;IL6R;OSR2;PDGFRA;EDN1;ADAM10;PRKCA;ACSL4;TNFRSF1B;PRLR;CDC25B;SAPCD2;PARD3;KIT;BIRC5;MVD;CD47;MAPT;IL6ST;KIF20B;PTGFR;TNXB;HDAC1;MAPKAP1;TTK;NTN1;EGFR;C3;DPP4;SDCBP;ADGRG1;GRK5;S1PR3;S1PR2;SPAG5;CAV1;AKR1C3;AKR1C2;CDC7;TBX3;KITLG;ACER3;HDGF;IL7R
acetyl-CoA Metabolic Process (GO:0006084)	6/17	3.1401458344564997E-4	0.011965264381218404	0	0	8.621760073400107	69.54373000956316	NUDT7;ACSS2;MVK;HMGCS1;SOAT1;MVD
Regulation of Ubiquitin Protein Ligase Activity (GO:1904666)	6/17	3.1401458344564997E-4	0.011965264381218404	0	0	8.621760073400107	69.54373000956316	CDC20;UBE2C;PLK1;FBXO5;ZNF367;MAD2L1
Regulation of Cyclin-Dependent Protein Serine/Threonine Kinase Activity (GO:0000079)	10/46	3.15880202695351E-4	0.011965264381218404	0	0	4.399671823722457	35.46200394605182	HERC5;BLM;CDKN2C;CCNE2;CCNG1;CDC6;PKMYT1;CDC25C;CDC25A;CDKN3
Positive Regulation of Intracellular Signal Transduction (GO:1902533)	61/652	3.453758409016163E-4	0.012940331778129036	0	0	1.657809529777945	13.214196414900197	SEMA5A;ACVRL1;TRAF3IP2;IRS1;CD81;IFIT5;SECTM1;ARHGAP6;LITAF;FGF5;PYCARD;GJA1;LGALS1;BMPER;CASP10;GPER1;CASP1;FLOT2;CD36;IL6R;PDGFRA;EDN1;PTGIS;VWF;PARP1;IL1R1;ARRDC3;SHISA5;PRKCA;DCN;VAV2;TGFBR3;GPRC5B;KIT;SELENOP;TYRO3;S100A4;CARD16;BIRC3;TTK;PIK3R1;DDX60;EFNA5;EGFR;MALT1;RXRA;IRAK2;TIFA;ECT2;APOL3;SASH1;PRNP;CAV1;AKR1C3;AKR1C2;NMI;GDF5;FKBP1A;AXL;SPRY2;MYD88
G1/S Transition of Mitotic Cell Cycle (GO:0000082)	12/64	3.5688567717067195E-4	0.013227794937712969	0	0	3.6581702321347294	29.038903046462988	CCNA2;CCNB2;CCNB1;CCNE2;CCNE1;CCNF;CCNG1;CDK1;RCC1;CDC7;CDC25A;CDKN3
DNA Integrity Checkpoint Signaling (GO:0031570)	10/47	3.800223601169536E-4	0.013935500801309989	0	0	4.280533698255217	33.710403411768446	H2AX;CDT1;CDC45;DTX3L;RRAD;CHEK1;E2F1;CLSPN;CDC6;PARP9
Interstrand Cross-Link Repair (GO:0036297)	9/39	3.908751684443286E-4	0.014182596901343164	0	0	4.749156829679595	37.26721451777882	DCLRE1B;RAD51AP1;FANCI;NEIL3;RAD51;CENPX;FANCD2;RFWD3;FANCA
DNA Strand Elongation (GO:0022616)	5/12	4.197976314446097E-4	0.014616590258480501	0	0	11.283313325330132	87.73608585062212	DCLRE1B;POLA1;POLD2;MCM3;MCM4
DNA Strand Elongation Involved in DNA Replication (GO:0006271)	5/12	4.197976314446097E-4	0.014616590258480501	0	0	11.283313325330132	87.73608585062212	POLA1;PCNA;POLD2;MCM3;MCM4
Regulation of DNA-templated DNA Replication Initiation (GO:0030174)	5/12	4.197976314446097E-4	0.014616590258480501	0	0	11.283313325330132	87.73608585062212	CDT1;MCM3;MCM4;MCM5;TICRR
Regulation of Mitotic Sister Chromatid Separation (GO:0010965)	5/12	4.197976314446097E-4	0.014616590258480501	0	0	11.283313325330132	87.73608585062212	CCNB1;BIRC5;CDCA8;KNL1;AURKB
Amyloid Precursor Protein Metabolic Process (GO:0042982)	6/18	4.473132609638418E-4	0.015116556966101596	0	0	7.902859545836837	60.94883960646959	APH1B;PSEN2;ADAM10;ADAM9;APOE;LDLRAP1
Positive Regulation of Muscle Hypertrophy (GO:0014742)	6/18	4.473132609638418E-4	0.015116556966101596	0	0	7.902859545836837	60.94883960646959	EDN1;PARP1;HAND2;ARRB1;PRKCA;IL6ST
Protein Localization to Chromosome, Centromeric Region (GO:0071459)	6/18	4.473132609638418E-4	0.015116556966101596	0	0	7.902859545836837	60.94883960646959	ZWILCH;CDK1;TTK;KNL1;HASPIN;CENPA
Mitotic G2/M Transition Checkpoint (GO:0044818)	10/48	4.546445757877483E-4	0.0152151442013628	0	0	4.167666000444148	32.07433501896171	BLM;CHEK1;PLK1;CDK1;BRCA1;CLSPN;CDC6;ZNF367;DTL;TICRR
Cell Cycle G1/S Phase Transition (GO:0044843)	12/66	4.7918315352733244E-4	0.015582493681214291	0	0	3.5223067530759837	26.92249688879611	CCNA2;CCNB2;CCNB1;CCNE2;CCNE1;CCNF;CCNG1;CDK1;RCC1;CDC7;CDC25A;CDKN3
Negative Regulation of Viral Process (GO:0048525)	12/66	4.7918315352733244E-4	0.015582493681214291	0	0	3.5223067530759837	26.92249688879611	IFIH1;APOBEC3C;IFITM1;PLSCR1;APOBEC3F;OAS1;IFI16;APOBEC3G;OAS2;OAS3;IFIT5;TRIM21
Regulation of Viral Genome Replication (GO:0045069)	12/66	4.7918315352733244E-4	0.015582493681214291	0	0	3.5223067530759837	26.92249688879611	IFIH1;APOBEC3C;IFITM1;PLSCR1;APOBEC3F;OAS1;IFI16;APOBEC3G;OAS2;OAS3;IFIT5;HACD3
Regulation of Vascular Endothelial Growth Factor Signaling Pathway (GO:1900746)	7/25	4.952457876211375E-4	0.01580659472157464	0	0	6.149878413767302	46.803381397871256	CCBE1;ADGRG1;TNXB;SPRY2;IL12A;DCN;ROBO1
Steroid Biosynthetic Process (GO:0006694)	7/25	4.952457876211375E-4	0.01580659472157464	0	0	6.149878413767302	46.803381397871256	SQLE;SRD5A2;FAXDC2;MSMO1;HMGCR;PRLR;FDFT1
Sterol Metabolic Process (GO:0016125)	11/58	5.618798209526916E-4	0.017768804980036038	0	0	3.707914031052329	27.750853888681508	SQLE;NSDHL;SOAT1;FAXDC2;MSMO1;HMGCR;APOE;LDLRAP1;CYP7B1;OSBPL1A;SH3D19
Cytoskeleton Organization (GO:0007010)	17/117	5.798802615570793E-4	0.018171338741702295	0	0	2.699363327674024	20.11751516679495	CNTNAP1;SH3KBP1;MAPKAP1;THY1;ANK1;SYNE3;FGD4;STRIP2;DPYSL2;PACSIN3;CCL2;SH3BGRL3;RHOU;TNIK;APOE;WASF3;SH3D19
Nuclear Migration (GO:0007097)	6/19	6.208986122405452E-4	0.01910926353922464	0	0	7.294559099437148	53.86552463446387	LMNA;TACC3;SYNE3;LMNB2;SYNE2;LMNB1
Positive Regulation of Small Molecule Metabolic Process (GO:0062013)	6/19	6.208986122405452E-4	0.01910926353922464	0	0	7.294559099437148	53.86552463446387	PPTC7;IRS1;ADM;APOE;LDLRAP1;PPARA
Negative Regulation of Cell Activation (GO:0050866)	5/13	6.48694682384505E-4	0.019600409329763344	0	0	9.872373949579831	72.46863875161729	PDGFRA;C1QTNF1;GPER1;NR1D1;LDLR
Tertiary Alcohol Metabolic Process (GO:1902644)	5/13	6.48694682384505E-4	0.019600409329763344	0	0	9.872373949579831	72.46863875161729	AKR7A2;AKR1C1;AKR1C3;AKR1B1;AKR1C2
Mitotic DNA Damage Checkpoint Signaling (GO:0044773)	11/59	6.539155999195777E-4	0.019600409329763344	0	0	3.630472269144144	26.620555057751204	BLM;FANCD2;RFWD3;CHEK1;PLK1;CDK1;BRCA1;CLSPN;ZNF367;DTL;TICRR
DNA Cytosine Deamination (GO:0070383)	4/8	7.308719885701591E-4	0.02117072054286839	0	0	15.785894206549118	113.9942394876419	APOBEC3C;APOBEC3F;APOBEC3G;APOBEC3B
Isoprenoid Biosynthetic Process (GO:0008299)	4/8	7.308719885701591E-4	0.02117072054286839	0	0	15.785894206549118	113.9942394876419	IDI1;MVK;MVD;HMGCR
Positive Regulation of Adaptive Immune Response (GO:0002821)	4/8	7.308719885701591E-4	0.02117072054286839	0	0	15.785894206549118	113.9942394876419	PYCARD;CD81;EIF2AK4;IL6ST
Positive Regulation of Ubiquitin Protein Ligase Activity (GO:1904668)	4/8	7.308719885701591E-4	0.02117072054286839	0	0	15.785894206549118	113.9942394876419	CDC20;UBE2C;PLK1;ZNF367
Regulation of Cell Cycle (GO:0051726)	34/318	7.448143889942234E-4	0.02139479332385907	0	0	1.9098215477186982	13.755251949327425	ANAPC13;CCNF;BRCA1;JADE2;FOXM1;HOXD10;CDC20;SDCBP;GRK5;RPS6KA2;FIGNL1;GPER1;CHEK1;PCLAF;RCC1;FBXO5;TRIM21;DLGAP5;MAP2K6;CDT1;MX2;PLK1;HMGA2;PRKCA;TBX3;KAT2B;IRF1;TRNP1;CKS2;KIF20B;PRR11;DTL;CDKN3;BIRC3
Regulation of Chromosome Segregation (GO:0051983)	7/27	8.237481104811843E-4	0.02346660939527804	0	0	5.534301346801347	39.30264772701137	RMI2;NCAPG2;NCAPG;NCAPD2;CDC6;BUB1;NCAPH
DNA Recombination (GO:0006310)	9/43	8.387747961106606E-4	0.023609444390290536	0	0	4.189539728201567	29.67689083936801	BLM;RMI2;RAD51;UHRF1;EXO1;RMI1;XRCC2;RAD54L;BRCA1
Positive Regulation of Cardiac Muscle Hypertrophy (GO:0010613)	6/20	8.42460591820637E-4	0.023609444390290536	0	0	6.773158716808843	47.948434596702505	EDN1;PARP1;HAND2;ARRB1;PRKCA;IL6ST
Positive Regulation of Proteolysis (GO:0045862)	10/52	8.851636946777403E-4	0.024606123028662667	0	0	3.7699417319670485	26.501702516493754	CCBE1;ASPH;BAG2;PLK1;ADAM9;PACSIN3;APOE;TNFRSF1B;CTSC;SH3D19
Regulation of G1/S Transition of Mitotic Cell Cycle (GO:2000045)	16/111	9.076194289915905E-4	0.025028513373872102	0	0	2.6727378242042765	18.72168761065971	CDKN2C;RRM2;KIF14;EGFR;WEE1;RBL1;TFDP1;CCNE2;BCL7A;CCNE1;PSME1;E2F1;PSME2;CCL2;PLCB1;E2F7
Purine-Containing Compound Catabolic Process (GO:0072523)	5/14	9.59639275388626E-4	0.0262529887481317	0	0	8.7749766573296	60.9769012358962	NUDT7;SOAT1;NUDT1;SUCLG2;NUDT15
Positive Regulation of Cell Division (GO:0051781)	9/44	9.993339910189002E-4	0.027123655646001173	0	0	4.069621777884847	28.114662627276346	RACGAP1;PRKCE;KIF14;HDGF;CDC6;ECT2;KIF20B;ZNF367;CDC25B
Establishment of Mitotic Spindle Localization (GO:0040001)	8/36	0.0010693822055662257	0.02879812861395922	0	0	4.519677458177879	30.917640868529585	GPSM2;GJA1;ESPL1;SAPCD2;PLK1;CENPA;NDC80;MAD2L1
Regulation of Small GTPase Mediated Signal Transduction (GO:0051056)	20/157	0.0011109463562994544	0.029685520078792396	0	0	2.319366361236217	15.777589529495208	ARHGAP11A;PLEKHG4;PLEKHG1;DENND1A;DENND4C;KIF14;ARHGAP18;ARHGAP29;FOXM1;ARHGAP6;VAV2;ARHGAP22;FGD4;ARHGEF9;RACGAP1;SPATA13;ARHGEF3;RHOU;ECT2;DOCK2
DNA Replication Initiation (GO:0006270)	6/21	0.00112029696872965	0.029705105009316182	0	0	6.321278385197645	42.947786097497755	POLA1;CDC45;MCM3;MCM10;MCM5;CDC6
Regulation of DNA Replication (GO:0006275)	12/73	0.0012183701013661506	0.03176837422205856	0	0	3.1169435860482517	20.915443568228685	ACVRL1;CCNA2;CDT1;STN1;WEE1;PCNA;JADE2;FBXO5;ESCO2;CDC6;CDC25A;EGFR
Spindle Assembly (GO:0051225)	12/73	0.0012183701013661506	0.03176837422205856	0	0	3.1169435860482517	20.915443568228685	TPX2;STAG2;KIFC1;UHRF1;RCC1;BIRC5;CDCA8;NEK2;KIF11;MAPRE2;AURKB;KIF15
Cellular Response to Lipopolysaccharide (GO:0071222)	17/125	0.0012376240117172247	0.03176837422205856	0	0	2.4983415078915927	16.725301764624827	CXCL6;PRKCE;HMGB2;LDOC1;NR1D1;PDCD1LG2;TNFRSF1B;PYCARD;IRAK2;AXL;CASP1;ADAM9;CCL2;CARD16;VIM;B2M;MYD88
Embryonic Forelimb Morphogenesis (GO:0035115)	4/9	0.001253408440440953	0.03176837422205856	0	0	12.628043660789253	84.3791820653646	OSR2;OSR1;TBX5;TBX3
Isoprenoid Metabolic Process (GO:0006720)	4/9	0.001253408440440953	0.03176837422205856	0	0	12.628043660789253	84.3791820653646	IDI1;MVK;MVD;HMGCR
Regulation of Attachment of Mitotic Spindle Microtubules to Kinetochore (GO:1902423)	4/9	0.001253408440440953	0.03176837422205856	0	0	12.628043660789253	84.3791820653646	KAT2B;CDK1;BIRC5;CDCA8
Positive Regulation of Defense Response to Virus by Host (GO:0002230)	7/29	0.0013038374493134393	0.03280531158966004	0	0	5.03064738292011	33.41579090222781	APOBEC3F;TRAF3IP2;APOBEC3G;DTX3L;CGAS;EIF2AK4;PARP9
Positive Regulation of Membrane Protein Ectodomain Proteolysis (GO:0051044)	5/15	0.0013690427105834575	0.034196305966530276	0	0	7.897058823529412	52.07039085555454	ADAM9;PACSIN3;APOE;TNFRSF1B;SH3D19
Regulation of Defense Response to Virus by Host (GO:0050691)	8/38	0.0015542950353902595	0.03854428048194406	0	0	4.2179163156416735	27.27613942928778	APOBEC3F;TRAF3IP2;APOBEC3G;DTX3L;CGAS;EIF2AK4;PARP9;MICB
Receptor Internalization (GO:0031623)	10/56	0.001604600428034253	0.03945778412314811	0	0	3.441386901485966	22.144913492480917	RALA;RALB;CD81;CAV1;MX2;ADM;ARRB1;CD36;LDLRAP1;DNM1
Prostaglandin Metabolic Process (GO:0006693)	7/30	0.0016140259824090177	0.03945778412314811	0	0	4.8116673986239205	30.93432331459559	EDN1;PTGIS;AKR1C1;PRXL2B;AKR1C3;AKR1C2;PTGS1
Regulation of Canonical NF-kappaB Signal Transduction (GO:0043122)	29/270	0.0016400137402611782	0.03981075607521325	0	0	1.91581674412646	12.286229833391877	TRAF3IP2;IFIT5;SECTM1;LITAF;MALT1;PYCARD;GJA1;LGALS1;CASP10;IRAK2;TIFA;CASP1;FLOT2;CD36;ECT2;APOL3;PARP1;IL1R1;CAV1;SHISA5;NR1D1;FKBP1A;TGFBR3;GPRC5B;TRAF3;S100A4;CARD16;MYD88;BIRC3
Regulation of Innate Immune Response (GO:0045088)	13/86	0.001718675816337221	0.04084117252786704	0	0	2.822195952993533	17.966667146547064	GBP5;PARP1;NMI;PARP9;SAMHD1;AURKB;HLA-E;PLSCR1;IFI16;IRF1;TYRO3;TRIM21;BIRC3
Cellular Response to Lipid (GO:0071396)	26/234	0.0017286657310906606	0.04084117252786704	0	0	1.9885585970915312	12.648038882401428	CXCL6;IRS1;INSIG1;HMGB2;ADCY1;AHR;NR3C1;TFPI;EGFR;PYCARD;BRINP1;GPER1;CASP1;CCL2;B2M;AKR1C3;LDOC1;NR1D1;PDCD1LG2;TNFRSF1B;FAM210B;AXL;ADAM9;CARD16;VIM;MYD88
Regulation of Cell Migration (GO:0030334)	45/479	0.0018106879710683306	0.04084117252786704	0	0	1.6563714686435584	10.458409640292272	SEMA5A;ACVRL1;IFITM1;TNXB;CSF1;HDAC1;SEMA3A;TWIST2;KIF14;THY1;EGFR;SYNE2;ROBO1;FGF5;SDCBP;FYCO1;SLK;DUSP10;CCL8;BMPER;GPER1;SAP30L;LMNA;EMILIN2;CCL2;PHACTR1;GLUL;SASH1;PDGFRA;EDN1;ACE;CAV1;ADAM10;PRKCA;MITF;PPP2R3A;TBX5;SOD2;TGFBR3;RAP2A;RAP2B;SPATA13;KIT;ADAM9;SPRY2
Negative Regulation of Innate Immune Response (GO:0045824)	10/57	0.0018436853325743236	0.04084117252786704	0	0	3.3679863542508306	21.204804406508135	PARP1;OAS1;IFI16;OAS3;TYRO3;SERPING1;NMI;SAMHD1;TRIM21;AURKB
Positive Regulation of DNA Replication (GO:0045740)	6/23	0.0018806709335886715	0.04084117252786704	0	0	5.577004897838025	35.00198926860239	CDT1;STN1;WEE1;PCNA;CDC25A;EGFR
Base Conversion or Substitution Editing (GO:0016553)	5/16	0.0018940786021268946	0.04084117252786704	0	0	7.178762414056532	45.0038251381206	APOBEC3C;RBM47;APOBEC3F;APOBEC3G;APOBEC3B
Mitotic Chromosome Condensation (GO:0007076)	5/16	0.0018940786021268946	0.04084117252786704	0	0	7.178762414056532	45.0038251381206	CDCA5;PLK1;NCAPG;NCAPD2;NCAPH
Regulation of DNA Damage Checkpoint (GO:2000001)	5/16	0.0018940786021268946	0.04084117252786704	0	0	7.178762414056532	45.0038251381206	RAD51;FEM1B;RFWD3;BRCA1;WDR76
Clearance of Foreign Intracellular DNA (GO:0044355)	3/5	0.0019422958415589136	0.04084117252786704	0	0	23.661493288590606	147.73963313448456	APOBEC3C;APOBEC3F;APOBEC3B
Clearance of Foreign Intracellular Nucleic Acids (GO:0099046)	3/5	0.0019422958415589136	0.04084117252786704	0	0	23.661493288590606	147.73963313448456	APOBEC3C;APOBEC3F;APOBEC3B
Positive Regulation of Mitotic Sister Chromatid Segregation (GO:0062033)	3/5	0.0019422958415589136	0.04084117252786704	0	0	23.661493288590606	147.73963313448456	CDK1;SKA3;SKA1
Positive Regulation of Vascular Associated Smooth Muscle Cell Differentiation (GO:1905065)	3/5	0.0019422958415589136	0.04084117252786704	0	0	23.661493288590606	147.73963313448456	GPER1;KIT;SOD2
Chromosome Condensation (GO:0030261)	7/31	0.001978695943599173	0.04084117252786704	0	0	4.610935746352413	28.70453791234566	TOP2A;CDCA5;GPER1;PLK1;NCAPG;NCAPD2;NCAPH
Establishment of Mitotic Spindle Orientation (GO:0000132)	7/31	0.001978695943599173	0.04084117252786704	0	0	4.610935746352413	28.70453791234566	GPSM2;GJA1;SAPCD2;PLK1;CENPA;NDC80;MAD2L1
Forelimb Morphogenesis (GO:0035136)	4/10	0.0019905184173721097	0.04084117252786704	0	0	10.522809963616009	65.44514508980293	OSR2;OSR1;TBX5;TBX3
Kinetochore Assembly (GO:0051382)	4/10	0.0019905184173721097	0.04084117252786704	0	0	10.522809963616009	65.44514508980293	CENPE;CENPF;CENPW;DLGAP5
Melanocyte Differentiation (GO:0030318)	4/10	0.0019905184173721097	0.04084117252786704	0	0	10.522809963616009	65.44514508980293	USP13;MREG;KIT;MITF
Mitotic Spindle Elongation (GO:0000022)	4/10	0.0019905184173721097	0.04084117252786704	0	0	10.522809963616009	65.44514508980293	RACGAP1;KIF4A;BIRC5;CDCA8
Mitotic Spindle Midzone Assembly (GO:0051256)	4/10	0.0019905184173721097	0.04084117252786704	0	0	10.522809963616009	65.44514508980293	RACGAP1;KIF4A;BIRC5;CDCA8
Negative Regulation of Cell Division (GO:0051782)	4/10	0.0019905184173721097	0.04084117252786704	0	0	10.522809963616009	65.44514508980293	BLM;TXNIP;E2F7;E2F8
Negative Regulation of Macromolecule Metabolic Process (GO:0010605)	4/10	0.0019905184173721097	0.04084117252786704	0	0	10.522809963616009	65.44514508980293	EDN1;PCSK9;APOE;LDLR
Nuclear Membrane Disassembly (GO:0051081)	4/10	0.0019905184173721097	0.04084117252786704	0	0	10.522809963616009	65.44514508980293	PLK1;CDK1;PRKCA;LPIN1
Positive Regulation of Attachment of Spindle Microtubules to Kinetochore (GO:0051987)	4/10	0.0019905184173721097	0.04084117252786704	0	0	10.522809963616009	65.44514508980293	KAT2B;CCNB1;BIRC5;CDCA8
Protein Localization to Condensed Chromosome (GO:1903083)	4/10	0.0019905184173721097	0.04084117252786704	0	0	10.522809963616009	65.44514508980293	ZWILCH;CDK1;TTK;KNL1
Protein Localization to Nuclear Envelope (GO:0090435)	4/10	0.0019905184173721097	0.04084117252786704	0	0	10.522809963616009	65.44514508980293	LMNA;PLK1;LMNB2;LMNB1
Regulation of Mitotic Sister Chromatid Segregation (GO:0033047)	4/10	0.0019905184173721097	0.04084117252786704	0	0	10.522809963616009	65.44514508980293	CCNB1;CDK1;KNL1;AURKB
Protein Homotetramerization (GO:0051289)	10/59	0.0024080385530807873	0.04911543723354718	0	0	3.2301730818909844	19.474528555041715	GBP5;KCNJ12;APIP;TK1;SAMHD1;SOD2;B2M;DNM1;KCNJ2;CRYZ
- Reg of Transmembrane Receptor Prot Serine/Threonine Kinase Sgnlng Pway (GO:0090101)	16/122	0.0024817897572919725	0.05032193701991429	0	0	2.3939699457487156	14.360887786109435	HDAC1;CAV1;UBE2D1;TMEM53;IL17RD;TGFBR3;FKBP1A;SPRED1;CILP;PEG10;CD109;SAP30L;RBPMS2;SPRY2;PPARA;SNX6
Membrane Depolarization During Action Potential (GO:0086010)	5/17	0.0025524412576025408	0.05085702320783791	0	0	6.580182072829132	39.28832614700816	CACNA1D;HCN2;KCNJ2;SCN1B;SCN1A
Regulation of DNA-templated DNA Replication (GO:0090329)	5/17	0.0025524412576025408	0.05085702320783791	0	0	6.580182072829132	39.28832614700816	CDT1;MCM3;MCM4;MCM5;TICRR
Regulation of Ubiquitin-Protein Transferase Activity (GO:0051438)	5/17	0.0025524412576025408	0.05085702320783791	0	0	6.580182072829132	39.28832614700816	DTX3L;FEM1B;ARRDC3;PLK1;FBXO5
Recombinational Repair (GO:0000725)	14/101	0.0026910781019637274	0.053154337168203704	0	0	2.550458894176959	15.093139779967018	BLM;FEN1;RMI2;RMI1;UHRF1;XRCC2;TONSL;BRCA1;SAMHD1;RAD51AP1;RECQL4;RAD51;RFWD3;REV3L
Cellular Response to Molecule of Bacterial Origin (GO:0071219)	16/123	0.0026985810862882645	0.053154337168203704	0	0	2.3714695647348853	14.027311645730855	CXCL6;HMGB2;LDOC1;AHR;NR1D1;PDCD1LG2;TNFRSF1B;PYCARD;AXL;CASP1;ADAM9;CCL2;CARD16;VIM;B2M;MYD88
Positive Regulation of G1/S Transition of Mitotic Cell Cycle (GO:1900087)	7/33	0.0028962770332416755	0.05614647491661706	0	0	4.255795130795131	24.87226753245713	RRM2;TFDP1;CCNE2;CCNE1;CDC6;PLCB1;EGFR
Regulation of Cardiac Muscle Hypertrophy (GO:0010611)	6/25	0.002978201034992024	0.05614647491661706	0	0	4.98942056571201	29.02064460066517	EDN1;PARP1;HAND2;ARRB1;PRKCA;IL6ST
Regulation of Membrane Protein Ectodomain Proteolysis (GO:0051043)	6/25	0.002978201034992024	0.05614647491661706	0	0	4.98942056571201	29.02064460066517	PACSIN3;TSPAN5;ADAM9;APOE;TNFRSF1B;SH3D19
Endocytosis Involved in Viral Entry Into Host Cell (GO:0075509)	4/11	0.002980796318462699	0.05614647491661706	0	0	9.019071608492263	52.45099531370946	DPP4;CTSL;CAV1;JPT2
Positive Regulation of DNA-templated DNA Replication (GO:2000105)	4/11	0.002980796318462699	0.05614647491661706	0	0	9.019071608492263	52.45099531370946	CDT1;CDC7;E2F7;E2F8
Positive Regulation of Metaphase/Anaphase Transition of Cell Cycle (GO:1902101)	4/11	0.002980796318462699	0.05614647491661706	0	0	9.019071608492263	52.45099531370946	CDC20;ESPL1;UBE2C;DLGAP5
Positive Regulation of Vascular Endothelial Growth Factor Signaling Pathway (GO:1900748)	4/11	0.002980796318462699	0.05614647491661706	0	0	9.019071608492263	52.45099531370946	CCBE1;ADGRG1;TNXB;ROBO1
Protein Localization to Kinetochore (GO:0034501)	4/11	0.002980796318462699	0.05614647491661706	0	0	9.019071608492263	52.45099531370946	ZWILCH;CDK1;TTK;KNL1
Receptor-Mediated Endocytosis (GO:0006898)	17/136	0.0030921521424743265	0.05792743714733154	0	0	2.2660683967984476	13.095355339147112	CUBN;RALA;RALB;CD81;CAV1;MX2;STON1;LDLRAD3;ADM;DNM1;DPP4;CTSL;RAB9A;APOE;CD36;LDLRAP1;LDLR
Regulation of Adaptive Immune Response (GO:0002819)	5/18	0.0033621088489086673	0.06264426595777392	0	0	6.073691014867485	34.590805309880835	PYCARD;IRF1;AHR;EIF2AK4;IL6ST
Regulation of Platelet Aggregation (GO:0090330)	6/26	0.0036787511858114258	0.06664222682810296	0	0	4.739697224558452	26.566865265563578	C1QTNF1;TMX1;EMILIN2;PRKCA;IL6ST;IL6R
Bleb Assembly (GO:0032060)	3/6	0.003712012634463524	0.06664222682810296	0	0	15.773489932885907	88.27130561855911	P2RX7;EMP1;EMP3
Cardiac Pacemaker Cell Development (GO:0060926)	3/6	0.003712012634463524	0.06664222682810296	0	0	15.773489932885907	88.27130561855911	SHOX2;TBX5;TBX3
Interleukin-27-Mediated Signaling Pathway (GO:0070106)	3/6	0.003712012634463524	0.06664222682810296	0	0	15.773489932885907	88.27130561855911	OAS1;OAS2;OAS3
Metaphase/Anaphase Transition of Cell Cycle (GO:0044784)	3/6	0.003712012634463524	0.06664222682810296	0	0	15.773489932885907	88.27130561855911	CDC20;PLK1;TACC3
Regulation of G2/MI Transition of Meiotic Cell Cycle (GO:0110030)	3/6	0.003712012634463524	0.06664222682810296	0	0	15.773489932885907	88.27130561855911	CDC25C;PKMYT1;CDC25B
Spindle Assembly Involved in Female Meiosis (GO:0007056)	3/6	0.003712012634463524	0.06664222682810296	0	0	15.773489932885907	88.27130561855911	SKA3;SKA1;SKA2
DNA Deamination (GO:0045006)	4/12	0.0042613007401367045	0.07557487969221818	0	0	7.891267842149454	43.0719668386892	APOBEC3C;APOBEC3F;APOBEC3G;APOBEC3B
Negative Regulation of Cellular Response to Vascular Endothelial Growth Factor Stimulus (GO:1902548)	4/12	0.0042613007401367045	0.07557487969221818	0	0	7.891267842149454	43.0719668386892	ATP2B4;SPRY2;IL12A;DCN
Small GTPase-mediated Signal Transduction (GO:0007264)	21/188	0.004291491385896005	0.07557487969221818	0	0	1.9963378184006773	10.882278933221409	RALA;RALB;RRAD;ARHGAP18;ARHGAP29;RRAS2;HACD3;ARHGAP6;NTN1;VAV2;CCNA2;ADGRG1;RAP2A;RAP2B;RACGAP1;CDC42EP4;ARHGEF3;RAPGEF1;RAB38;RIN2;RALGPS2
DNA Replication Checkpoint Signaling (GO:0000076)	5/19	0.004341115804774935	0.07557487969221818	0	0	5.639555822328932	30.677062445001962	CDT1;CDC45;CDC6;CLSPN;TICRR
Embryonic Digestive Tract Development (GO:0048566)	5/19	0.004341115804774935	0.07557487969221818	0	0	5.639555822328932	30.677062445001962	PDGFRA;SALL1;SIX2;RBPMS2;GLI3
Mitotic Sister Chromatid Cohesion (GO:0007064)	5/19	0.004341115804774935	0.07557487969221818	0	0	5.639555822328932	30.677062445001962	SGO1;STAG2;CDCA5;ESCO2;HASPIN
Regulation of Intracellular Signal Transduction (GO:1902531)	30/302	0.004452836109185743	0.07713028175056913	0	0	1.7545758646806362	9.499649312213423	ARHGAP11A;SMIM29;JPT2;ARHGAP18;ARHGAP6;AURKB;AURKA;PYCARD;ARHGAP22;FGD4;SPRED1;RACGAP1;CHEK1;ECT2;FAM83D;MAP2K6;PLEKHG4;PLEKHG1;VWF;AKR1C3;ARHGAP29;VAV2;ARHGEF9;TRAF3;SPATA13;ARHGEF3;RHOU;MAPT;TNIK;DOCK2
Regulation of Microtubule Polymerization or Depolymerization (GO:0031110)	6/27	0.004494468778266144	0.07746216939341699	0	0	4.513757058752853	24.396440727967203	STMN1;MAPT;SKA3;MAPRE2;SKA1;SKA2
Negative Regulation of Biosynthetic Process (GO:0009890)	8/45	0.004733515919123486	0.08117626553840128	0	0	3.4186570732484802	18.30036883651421	CIITA;PTGIS;GPER1;CAV1;ATP2B4;APOE;PPARA;IL6R
Positive Regulation of Protein Localization to Membrane (GO:1905477)	11/76	0.005311109211869604	0.0906306606599729	0	0	2.6785343035343034	14.030041007935134	LGALS3;PRNP;PGRMC1;CD81;MTCL1;GPER1;PRKCE;ATP2B4;PIK3R1;SLC5A3;EGFR
Toll-Like Receptor 4 Signaling Pathway (GO:0034142)	6/28	0.005435981182593346	0.09230456717438061	0	0	4.308356908020491	22.46685444625449	OAS1;IRAK2;TRAF3;PRKCE;NMI;MYD88
Cytokine-Mediated Signaling Pathway (GO:0019221)	26/255	0.0055432457172006275	0.09366454895681649	0	0	1.8041621062304587	9.372938015013872	TRAF3IP2;IRS1;PIK3R1;PYCARD;SOCS3;CCL8;IRAK2;CCL2;IL12A;IL6R;SOCS5;IL15RA;IL1R1;PRKCA;TNFRSF1B;PRLR;OAS1;OAS2;TRAF3;OAS3;KIT;PLCB1;IL6ST;IL7R;MYD88;BIRC3
Positive Regulation of Interleukin-1 Beta Production (GO:0032731)	9/56	0.005625112710411408	0.09458421225750306	0	0	3.0286319113056583	15.68987090683229	PANX1;PYCARD;P2RX7;GBP5;IFI16;CASP1;CD36;MALT1;MYD88
DNA Strand Resection Involved in Replication Fork Processing (GO:0110025)	3/7	0.006208333468985279	0.09608356771664563	0	0	11.829488255033556	60.11583608785625	EXO1;BRCA1;SAMHD1
Centromeric Sister Chromatid Cohesion (GO:0070601)	3/7	0.006208333468985279	0.09608356771664563	0	0	11.829488255033556	60.11583608785625	SGO1;BUB1B;BUB1
Embryonic Skeletal Joint Morphogenesis (GO:0060272)	3/7	0.006208333468985279	0.09608356771664563	0	0	11.829488255033556	60.11583608785625	OSR2;OSR1;HOXA11
Macropinocytosis (GO:0044351)	3/7	0.006208333468985279	0.09608356771664563	0	0	11.829488255033556	60.11583608785625	PYCARD;MAPKAPK3;DOCK2
Meiotic Spindle Assembly (GO:0090306)	3/7	0.006208333468985279	0.09608356771664563	0	0	11.829488255033556	60.11583608785625	SKA3;SKA1;SKA2
Mitotic Nuclear Membrane Disassembly (GO:0007077)	3/7	0.006208333468985279	0.09608356771664563	0	0	11.829488255033556	60.11583608785625	PLK1;PRKCA;LPIN1
Positive Regulation of Attachment of Mitotic Spindle Microtubules to Kinetochore (GO:1902425)	3/7	0.006208333468985279	0.09608356771664563	0	0	11.829488255033556	60.11583608785625	KAT2B;BIRC5;CDCA8
Positive Regulation of Chromatin Binding (GO:0035563)	3/7	0.006208333468985279	0.09608356771664563	0	0	11.829488255033556	60.11583608785625	DTX3L;ZNF618;PARP9
Positive Regulation of Chromosome Condensation (GO:1905821)	3/7	0.006208333468985279	0.09608356771664563	0	0	11.829488255033556	60.11583608785625	NCAPG2;NCAPG;NCAPH
Positive Regulation of Receptor Catabolic Process (GO:2000646)	3/7	0.006208333468985279	0.09608356771664563	0	0	11.829488255033556	60.11583608785625	DTX3L;PCSK9;APOE
Purine Ribonucleoside Monophosphate Catabolic Process (GO:0009169)	3/7	0.006208333468985279	0.09608356771664563	0	0	11.829488255033556	60.11583608785625	NT5E;XDH;PRTFDC1
Regulation of CD8-positive, Alpha-Beta T Cell Proliferation (GO:2000564)	3/7	0.006208333468985279	0.09608356771664563	0	0	11.829488255033556	60.11583608785625	IRF1;HLA-E;MAPK8IP1
Regulation of Chromosome Condensation (GO:0060623)	3/7	0.006208333468985279	0.09608356771664563	0	0	11.829488255033556	60.11583608785625	NCAPG2;NCAPG;NCAPH
Regulation of Mitotic Cytokinesis (GO:1902412)	3/7	0.006208333468985279	0.09608356771664563	0	0	11.829488255033556	60.11583608785625	BIRC5;CDCA8;AURKB
Regulation of Protein Localization to Cell Cortex (GO:1904776)	3/7	0.006208333468985279	0.09608356771664563	0	0	11.829488255033556	60.11583608785625	GPSM2;SAPCD2;PLK1
Cellular Response to Radiation (GO:0071478)	8/47	0.00621602425320916	0.09608356771664563	0	0	3.2429957012939323	16.476444270141002	RAD51AP1;BLM;RAD51;IFI16;RRAD;FIGNL1;BRCA1;ECT2
Positive Regulation of T Cell Mediated Immunity (GO:0002711)	8/47	0.00621602425320916	0.09608356771664563	0	0	3.2429957012939323	16.476444270141002	CD7;HLA-B;SECTM1;HLA-C;IL12A;B2M;MALT1;HLA-E
Positive Regulation of Chromosome Organization (GO:2001252)	8/47	0.00621602425320916	0.09608356771664563	0	0	3.2429957012939323	16.476444270141002	FEN1;NCAPG2;CDK1;NCAPG;NEK2;NCAPD2;AURKB;NCAPH
Cellular Response to Interleukin-1 (GO:0071347)	9/57	0.0063341318429910535	0.09747210920888465	0	0	2.965377318718381	15.010154372656482	PYCARD;PTGIS;IL1R1;IRAK2;CCL2;CD47;NR1D1;PLCB1;MYD88
DNA Damage Checkpoint Signaling (GO:0000077)	7/38	0.006599231521466531	0.0999468444590786	0	0	3.5684261974584555	17.91636164908447	H2AX;DTX3L;RRAD;CHEK1;E2F1;CLSPN;PARP9
Positive Regulation of Exocytosis (GO:0045921)	7/38	0.006599231521466531	0.0999468444590786	0	0	3.5684261974584555	17.91636164908447	SMPD3;SDCBP;RAB3D;RAB9A;RAB27B;EXPH5;S100A10
Regulation of Microtubule Cytoskeleton Organization (GO:0070507)	7/38	0.006599231521466531	0.0999468444590786	0	0	3.5684261974584555	17.91636164908447	STMN1;MAPT;EFNA5;SKA3;MAPRE2;SKA1;SKA2
Response to Cytokine (GO:0034097)	15/123	0.006610931400252371	0.0999468444590786	0	0	2.2006826741996233	11.045293962825596	IFITM1;CIITA;IL1R1;MX2;PRKCA;PLSCR1;MAPKAPK3;IRAK2;SELENOP;ADAM9;IL6ST;LDLRAP1;IL6R;TRIM21;MYD88
Long-Term Memory (GO:0007616)	5/21	0.006878291997689093	0.10353481448049914	0	0	4.934086134453781	24.56871406231217	PRNP;CAMK2N1;EIF2AK4;APOE;LDLR
Post-Translational Protein Modification (GO:0043687)	8/48	0.007077640427167198	0.10515787307088505	0	0	3.1617523167649537	15.653249847040243	CCNA2;PARP1;FN3KRP;FAM20C;ESCO2;PARP9;AURKB;PARP12
Primary Alcohol Metabolic Process (GO:0034308)	8/48	0.007077640427167198	0.10515787307088505	0	0	3.1617523167649537	15.653249847040243	ALDH3A2;AKR7A2;ADH1B;AKR1C1;GDE1;AKR1C3;AKR1B1;AKR1C2
Secondary Alcohol Metabolic Process (GO:1902652)	8/48	0.007077640427167198	0.10515787307088505	0	0	3.1617523167649537	15.653249847040243	SQLE;NSDHL;SOAT1;IDH1;APOE;LDLRAP1;OSBPL1A;SH3D19
Positive Regulation of Transferase Activity (GO:0051347)	7/39	0.007637136574797955	0.11298373293274055	0	0	3.4567287457912457	16.850628098823805	RFC5;PCNA;RFC2;ARRDC3;PLK1;DBI;APOE
Response to Lipopolysaccharide (GO:0032496)	18/161	0.007738935371575321	0.11400047105051336	0	0	1.9958053840806602	9.70259021129819	CXCL6;HMGB2;LDOC1;NR1D1;PDCD1LG2;TNFRSF1B;PYCARD;MAPKAPK3;AXL;SELENOP;CASP1;ADAM9;CCL2;IL12A;CARD16;VIM;B2M;MYD88
Signal Transduction in Response to DNA Damage (GO:0042770)	11/80	0.007829044966351981	0.11483709786815012	0	0	2.5227183705444576	12.234969029118478	H2AX;DTX3L;RRAD;CHEK1;E2F1;CLSPN;FOXM1;PARP9;GTSE1;E2F7;MAP2K6
Response to Interleukin-1 (GO:0070555)	9/59	0.007956190083591719	0.11620757295822311	0	0	2.8464586846543	13.759226297383526	PYCARD;PTGIS;IL1R1;IRAK2;CCL2;PRKCA;CD47;NR1D1;MYD88
Cellular Response to Oxygen-Containing Compound (GO:1901701)	35/384	0.008666176394450257	0.12604350224333347	0	0	1.595593320818101	7.576399805371436	CXCL6;IRS1;INSIG1;HMGB2;AHR;EGFR;PYCARD;GJA1;BRINP1;STAMBPL1;GPER1;CASP1;CCL2;CD36;B2M;SNX6;PDGFRA;PRNP;CAV1;ATP2B4;LDOC1;NR1D1;PDCD1LG2;TNFRSF1B;FAM210B;P2RX7;AXL;RAPGEF1;ADAM9;MAPT;CARD16;VIM;MYD88;CERS1;HCN2
Positive Regulation of Lymphocyte Activation (GO:0051251)	8/50	0.009067328104311791	0.13132386544354094	0	0	3.0108717454968508	14.160363596184354	PYCARD;SH3KBP1;CCL2;IL12A;CD47;THY1;HLA-DPA1;HLA-E
Negative Regulation of Blood Coagulation (GO:0030195)	6/31	0.009121370339779547	0.13155382243188327	0	0	3.790748528174937	17.80565845835291	PDGFRA;EDN1;C1QTNF1;SERPINB2;APOE;TFPI
Protein Complex Oligomerization (GO:0051259)	14/116	0.009309744715517548	0.1330433016313166	0	0	2.1736481213992795	10.165486276539282	BLM;ZNF395;TMEM120A;AKR1C1;DNM1;PYCARD;NUDT21;EHD3;OAS1;PEG10;TIFA;LRRC8C;MAPT;ECT2
Embryonic Digestive Tract Morphogenesis (GO:0048557)	3/8	0.00949482222260049	0.1330433016313166	0	0	9.463087248322148	44.06967924834076	PDGFRA;SIX2;RBPMS2
Embryonic Skeletal Joint Development (GO:0072498)	3/8	0.00949482222260049	0.1330433016313166	0	0	9.463087248322148	44.06967924834076	OSR2;OSR1;HOXA11
Negative Regulation of Sodium Ion Transmembrane Transport (GO:1902306)	3/8	0.00949482222260049	0.1330433016313166	0	0	9.463087248322148	44.06967924834076	OSR1;PRKCE;PCSK9
Positive Regulation of DNA-directed DNA Polymerase Activity (GO:1900264)	3/8	0.00949482222260049	0.1330433016313166	0	0	9.463087248322148	44.06967924834076	RFC5;PCNA;RFC2
Regulation of Mitotic Centrosome Separation (GO:0046602)	3/8	0.00949482222260049	0.1330433016313166	0	0	9.463087248322148	44.06967924834076	CHEK1;NEK2;KIF11
Regulation of Sister Chromatid Cohesion (GO:0007063)	3/8	0.00949482222260049	0.1330433016313166	0	0	9.463087248322148	44.06967924834076	FEN1;ESPL1;BUB1
Cellular Response to Peptide Hormone Stimulus (GO:0071375)	12/94	0.010073312969718607	0.13979170441146052	0	0	2.3161041585056594	10.649135711323503	KAT2B;PARP1;TBC1D4;IRS1;GPER1;INSIG1;MAPKAP1;CAV1;DENND4C;PCSK9;PIK3R1;LPIN1
Amyloid Precursor Protein Catabolic Process (GO:0042987)	4/15	0.010179204469764025	0.13979170441146052	0	0	5.738187924585909	26.323411585305813	APH1B;PSEN2;ADAM10;ADAM9
Prostaglandin Biosynthetic Process (GO:0001516)	4/15	0.010179204469764025	0.13979170441146052	0	0	5.738187924585909	26.323411585305813	EDN1;PTGIS;PRXL2B;PTGS1
Protein K6-linked Ubiquitination (GO:0085020)	4/15	0.010179204469764025	0.13979170441146052	0	0	5.738187924585909	26.323411585305813	RNF144A;UBE2T;BRCA1;TRIM21
Regulation of Exit From Mitosis (GO:0007096)	4/15	0.010179204469764025	0.13979170441146052	0	0	5.738187924585909	26.323411585305813	UBE2C;CDCA5;BIRC5;ZNF367
Protein Tetramerization (GO:0051262)	11/83	0.010261546344007808	0.1398015323172105	0	0	2.417217999249249	11.069291438265765	GBP5;NUDT21;KCNJ12;APIP;TK1;SAMHD1;SOD2;B2M;DNM1;KCNJ2;CRYZ
Positive Regulation of T Cell Cytokine Production (GO:0002726)	5/23	0.010301592459695811	0.1398015323172105	0	0	4.385387488328665	20.06515095130664	CD81;IL1R1;CD7;SECTM1;MALT1
Translesion Synthesis (GO:0019985)	5/23	0.010301592459695811	0.1398015323172105	0	0	4.385387488328665	20.06515095130664	PCNA;POLE2;POLD2;PCLAF;REV3L
Regulation of Metaphase/Anaphase Transition of Cell Cycle (GO:1902099)	6/32	0.010671539460553226	0.14382989104819358	0	0	3.6447564210390113	16.547831782467583	CENPE;BCL7A;UBE2C;HECW2;PLK1;CDC6
Negative Regulation of Response to External Stimulus (GO:0032102)	17/154	0.010681883408278954	0.14382989104819358	0	0	1.9664407073723866	8.926079677609373	PTGIS;MVK;PARP1;AHR;NMI;NR1D1;AURKB;IFI16;RTN4RL1;CD109;GPER1;LPCAT3;TYRO3;CARD16;APOE;PPARA;TRIM21
Positive Regulation of Interleukin-1 Production (GO:0032732)	9/63	0.012126270902905216	0.16210278270513767	0	0	2.6350477796514897	11.62683483849427	PANX1;PYCARD;P2RX7;GBP5;IFI16;CASP1;CD36;MALT1;MYD88
Negative Regulation of Transforming Growth Factor Beta Receptor Signaling Pathway (GO:0030512)	11/85	0.012180046626234599	0.16210278270513767	0	0	2.3516366873630385	10.365911489423365	FKBP1A;SPRED1;HDAC1;CILP;PEG10;CD109;SAP30L;SPRY2;IL17RD;PPARA;SNX6
Regulation of Cell Division (GO:0051302)	11/85	0.012180046626234599	0.16210278270513767	0	0	2.3516366873630385	10.365911489423365	KAT2B;BLM;KIF18B;CETN2;PLK1;TXNIP;HDGF;KIF20A;MLLT3;AURKB;AURKA
Regulation of Transforming Growth Factor Beta Receptor Signaling Pathway (GO:0017015)	14/120	0.0123683837594828	0.16251201363417164	0	0	2.0911763296215233	9.185725736055607	HDAC1;IL17RD;TGFBR3;FKBP1A;SDCBP;SPRED1;ZEB2;CILP;PEG10;CD109;SAP30L;SPRY2;PPARA;SNX6
Protein Localization to Plasma Membrane (GO:0072659)	15/132	0.012377371427775894	0.16251201363417164	0	0	2.0304215558452845	8.917378702413044	CD81;KCNIP3;DENND4C;TTC7B;ZDHHC2;ANK1;EHD3;RAP2A;TSPAN14;MAP7;TSPAN5;FLOT2;TNIK;NECTIN3;S100A10
Cellular Response to Steroid Hormone Stimulus (GO:0071383)	5/24	0.012385624040892903	0.16251201363417164	0	0	4.154356479433879	18.242688401016306	GPER1;AKR1C3;NR3C1;TFPI;TRERF1
Positive Regulation of Notch Signaling Pathway (GO:0045747)	6/33	0.012399379050126818	0.16251201363417164	0	0	3.5095785440613025	15.40743194617843	ACVRL1;TSPAN14;TSPAN5;IL6ST;ROBO1;EPN2
Cellular Response to Ionizing Radiation (GO:0071479)	8/53	0.01279549840194772	0.16582658548119783	0	0	2.809697650472714	12.246521979550982	RAD51AP1;BLM;RAD51;IFI16;RRAD;FIGNL1;BRCA1;ECT2
ATP Transport (GO:0015867)	4/16	0.012940920073815554	0.16582658548119783	0	0	5.2597257206829	22.865925886858466	PANX1;CALHM2;CD47;SLC25A23
Membrane Depolarization During Cardiac Muscle Cell Action Potential (GO:0086012)	4/16	0.012940920073815554	0.16582658548119783	0	0	5.2597257206829	22.865925886858466	CACNA1D;HCN2;KCNJ2;SCN1B
Microtubule Depolymerization (GO:0007019)	4/16	0.012940920073815554	0.16582658548119783	0	0	5.2597257206829	22.865925886858466	KIF18B;STMN1;KIF14;NCKAP5
Negative Regulation of Platelet Activation (GO:0010544)	4/16	0.012940920073815554	0.16582658548119783	0	0	5.2597257206829	22.865925886858466	PDGFRA;C1QTNF1;TMX1;APOE
Negative Regulation of Signaling Receptor Activity (GO:2000272)	4/16	0.012940920073815554	0.16582658548119783	0	0	5.2597257206829	22.865925886858466	ERRFI1;CNRIP1;SNX6;SOCS5
Negative Regulation of Defense Response (GO:0031348)	14/121	0.013242873165693237	0.16642826949463155	0	0	2.0715218371885067	8.957873067354662	PTGIS;MVK;PARP1;AHR;NMI;NR1D1;AURKB;IFI16;GPER1;LPCAT3;TYRO3;APOE;PPARA;TRIM21
Positive Regulation of Binding (GO:0051099)	9/64	0.013384723266111726	0.16642826949463155	0	0	2.5869998466963056	11.15938932268947	CDT1;RALB;DTX3L;ZNF618;STMN1;CLIC2;PARP9;B2M;TRIM21
Peptidyl-Serine Modification (GO:0018209)	10/75	0.013475526912982745	0.16642826949463155	0	0	2.432976306394028	10.478537140332657	MAPKAPK3;GALNT15;PRKCE;MGAT5B;PLK1;CDK1;PRKCA;CLSPN;POGLUT3;AURKA
NAD Biosynthesis via Nicotinamide Riboside Salvage Pathway (GO:0034356)	3/9	0.013615541629673947	0.16642826949463155	0	0	7.885486577181208	33.880335086711405	PTGIS;PARP9;NUDT12
Rap Protein Signal Transduction (GO:0032486)	3/9	0.013615541629673947	0.16642826949463155	0	0	7.885486577181208	33.880335086711405	RAP2A;RAP2B;RAPGEF1
T-helper 17 Cell Lineage Commitment (GO:0072540)	3/9	0.013615541629673947	0.16642826949463155	0	0	7.885486577181208	33.880335086711405	SOCS3;IL6ST;IL6R
Error-Prone Translesion Synthesis (GO:0042276)	3/9	0.013615541629673947	0.16642826949463155	0	0	7.885486577181208	33.880335086711405	POLE2;POLD2;REV3L
Intestinal Cholesterol Absorption (GO:0030299)	3/9	0.013615541629673947	0.16642826949463155	0	0	7.885486577181208	33.880335086711405	AKR1C1;CD36;LDLR
Negative Regulation of Epidermal Growth Factor-Activated Receptor Activity (GO:0007175)	3/9	0.013615541629673947	0.16642826949463155	0	0	7.885486577181208	33.880335086711405	ERRFI1;SNX6;SOCS5
Nitric oxide-cGMP-mediated Signaling (GO:0038060)	3/9	0.013615541629673947	0.16642826949463155	0	0	7.885486577181208	33.880335086711405	ATP2B4;APOE;CD36
Protein O-linked Glycosylation via Serine (GO:0018242)	3/9	0.013615541629673947	0.16642826949463155	0	0	7.885486577181208	33.880335086711405	GALNT15;MGAT5B;POGLUT3
Protein Localization to Microtubule Cytoskeleton (GO:0072698)	3/9	0.013615541629673947	0.16642826949463155	0	0	7.885486577181208	33.880335086711405	FAM83D;KIF20B;MAPRE2
Regulation of CD8-positive, Alpha-Beta T Cell Activation (GO:2001185)	3/9	0.013615541629673947	0.16642826949463155	0	0	7.885486577181208	33.880335086711405	IRF1;HLA-E;MAPK8IP1
Negative Regulation of Cell Migration (GO:0030336)	19/184	0.014221661588246018	0.17192362104711228	0	0	1.8251906823335395	7.762515918142167	ACVRL1;IFITM1;HDAC1;MITF;THY1;TBX5;DCN;PTPRG;ROBO1;TGFBR3;GJA1;ADGRG1;RAP2A;DUSP10;RAP2B;SAP30L;SVBP;EMILIN2;APOE
Regulation of Smooth Muscle Cell Proliferation (GO:0048660)	8/54	0.01425699972295869	0.17192362104711228	0	0	2.7484707519871066	11.682394951848007	EDN1;HDAC1;RBPMS2;IL12A;APOD;PIK3R1;APOE;IL6R
Negative Regulation of Endocytosis (GO:0045806)	6/34	0.014314499344508624	0.17192362104711228	0	0	3.384056229724859	14.370334933273847	LGALS3;PIP4P2;PLSCR1;CAV1;PACSIN3;CD47
Organophosphate Biosynthetic Process (GO:0090407)	6/34	0.014314499344508624	0.17192362104711228	0	0	3.384056229724859	14.370334933273847	ITPKB;MOCS2;PCYT2;TPK1;IPMK;TKT
Regulation of Response to Biotic Stimulus (GO:0002831)	6/34	0.014314499344508624	0.17192362104711228	0	0	3.384056229724859	14.370334933273847	HERC5;TRAF3;IRF1;CD36;SAMHD1;BIRC3
Regulation of Inflammatory Response (GO:0050727)	24/249	0.014379492172869362	0.17210454694403018	0	0	1.6924565898092798	7.179320025856181	PTGIS;MVK;IL1R1;NMI;NR1D1;AHR;TNFRSF1B;PYCARD;LGALS3;GPRC5B;LGALS1;CASP12;IFI16;CAMK2N1;LPCAT3;GPER1;TYRO3;CASP1;APOE;CD47;PPARA;MYD88;SNX6;BIRC3
Positive Regulation of Cell Cycle G1/S Phase Transition (GO:1902808)	7/44	0.014702743196387964	0.1739729783919103	0	0	2.988806988806989	12.611932185306493	RRM2;TFDP1;CCNE2;CCNE1;FAM83D;PLCB1;EGFR
Pattern Recognition Receptor Signaling Pathway (GO:0002221)	9/65	0.014737394087104916	0.1739729783919103	0	0	2.5406679113466635	10.714929514821808	IFIH1;PYCARD;RNF144A;MAPKAPK3;TRAF3;TIFA;CASP1;CGAS;CTSS
Cellular Response to Low-Density Lipoprotein Particle Stimulus (GO:0071404)	5/25	0.014737484679558401	0.1739729783919103	0	0	3.9464285714285716	16.643514154303436	CD81;TXNIP;CD36;LDLR;MYD88
Negative Regulation of Epidermal Growth Factor Receptor Signaling Pathway (GO:0042059)	5/25	0.014737484679558401	0.1739729783919103	0	0	3.9464285714285716	16.643514154303436	ERRFI1;MMAB;EGFR;SNX6;SOCS5
Positive Regulation of Protein Kinase Activity (GO:0045860)	11/88	0.015554218539872822	0.18298768364143897	0	0	2.2596525096525095	9.407890108369385	CENPE;TPX2;GPRC5B;RALB;MMD;STRADB;KIF14;HMGA2;CLSPN;ECT2;MAP3K5
Positive Regulation of Protein Localization to Plasma Membrane (GO:1903078)	8/55	0.015836243367713287	0.18567187377043437	0	0	2.6898492534370573	11.150646567227787	LGALS3;PGRMC1;GPER1;PRKCE;ATP2B4;PIK3R1;ZDHHC2;EGFR
Protein Localization to Cell Periphery (GO:1990778)	15/136	0.015950990254158	0.18638326578333092	0	0	1.962879955175795	8.12285728836869	CD81;CAV1;KCNIP3;DENND4C;TTC7B;ZDHHC2;ANK1;EHD3;RAP2A;TSPAN14;MAP7;TSPAN5;FLOT2;TNIK;S100A10
Innate Immune Response-Activating Signaling Pathway (GO:0002758)	4/17	0.016137382381937095	0.186662943189722	0	0	4.854873086611122	20.034200896080005	PYCARD;RNF144A;CASP1;CGAS
Prostanoid Biosynthetic Process (GO:0046457)	4/17	0.016137382381937095	0.186662943189722	0	0	4.854873086611122	20.034200896080005	EDN1;PTGIS;PRXL2B;PTGS1
Regulation of Nucleocytoplasmic Transport (GO:0046822)	4/17	0.016137382381937095	0.186662943189722	0	0	4.854873086611122	20.034200896080005	FRAT1;FRAT2;MX2;TMEM53
Positive Regulation of Mitotic Nuclear Division (GO:0045840)	6/35	0.016426102555977526	0.1893671421754332	0	0	3.267190626721963	13.424505952090598	CDC20;EDN1;ESPL1;UBE2C;DLGAP5;AURKA
Cellular Response to Ketone (GO:1901655)	7/45	0.016539182805126302	0.18940386421684507	0	0	2.9099991139464825	11.936883288969247	PTGFR;AKR1C3;AKR1C2;ADCY1;AHR;NR3C1;TRERF1
Regulation of Nitric Oxide Biosynthetic Process (GO:0045428)	7/45	0.016539182805126302	0.18940386421684507	0	0	2.9099991139464825	11.936883288969247	EDN1;PTGIS;CAV1;ATP2B4;APOE;CD36;CD47
+ Reg of Phosphatidylinositol 3-Kinase/Prot Kinase B Signal Transduction (GO:0051897)	17/162	0.017017983701205937	0.19424168813926115	0	0	1.8571512206545284	7.565076951610339	SEMA5A;PDGFRA;IRS1;IL1R1;AKR1C3;AKR1C2;PRKCA;EFNA5;DCN;EGFR;VAV2;AXL;GPER1;SELENOP;KIT;TYRO3;SPRY2
Regulation of Protein Ubiquitination (GO:0031396)	13/113	0.017334914147656488	0.19567381600692496	0	0	2.0572335025380712	8.342149026405208	FANCI;AMER1;FOXF2;CENPX;CAV1;UBE2D1;ARRB1;MALT1;BAG2;SVBP;SPRY2;SASH1;BIRC3
Diterpenoid Metabolic Process (GO:0016101)	5/26	0.017370521525418924	0.19567381600692496	0	0	3.7583033213285315	15.232330730961236	ALDH3A2;ADH1B;AKR1C1;AKR1C3;AKR1B1
Microtubule Polymerization or Depolymerization (GO:0031109)	5/26	0.017370521525418924	0.19567381600692496	0	0	3.7583033213285315	15.232330730961236	KIF18B;STMN1;KIF14;MAPT;NCKAP5
Negative Regulation of Lipid Biosynthetic Process (GO:0051055)	5/26	0.017370521525418924	0.19567381600692496	0	0	3.7583033213285315	15.232330730961236	TMX1;GPER1;AKR1C3;BRCA1;APOE
Cellular Response to Alcohol (GO:0097306)	8/56	0.017538101008673847	0.1962786823925284	0	0	2.633670317326594	10.648928739980379	PTGFR;BLM;RAD51;AKR1C3;AKR1C2;AHR;BRCA1;ADCY1
Regulation of Proteasomal Protein Catabolic Process (GO:0061136)	8/56	0.017538101008673847	0.1962786823925284	0	0	2.633670317326594	10.648928739980379	F8A1;BAG2;FOXF2;PSME1;PSME2;PRKCA;APOE;NUDT15
NAD Biosynthetic Process via the Salvage Pathway (GO:0034355)	3/10	0.018597707335936766	0.20159212951878627	0	0	6.75862895493768	26.931223472892135	PTGIS;PARP9;NUDT12
T-helper 17 Cell Differentiation (GO:0072539)	3/10	0.018597707335936766	0.20159212951878627	0	0	6.75862895493768	26.931223472892135	SOCS3;IL6ST;IL6R
Cellular Response to Oxidised Low-Density Lipoprotein Particle Stimulus (GO:0140052)	3/10	0.018597707335936766	0.20159212951878627	0	0	6.75862895493768	26.931223472892135	TXNIP;CD36;MYD88
Cellular Response to Prostaglandin Stimulus (GO:0071379)	3/10	0.018597707335936766	0.20159212951878627	0	0	6.75862895493768	26.931223472892135	PTGFR;AKR1C3;AKR1C2
Negative Regulation of Nuclear Division (GO:0051784)	3/10	0.018597707335936766	0.20159212951878627	0	0	6.75862895493768	26.931223472892135	CHEK1;FBXO5;FBXO43
Negative Regulation of Vascular Endothelial Growth Factor Signaling Pathway (GO:1900747)	3/10	0.018597707335936766	0.20159212951878627	0	0	6.75862895493768	26.931223472892135	SPRY2;IL12A;DCN
Pinocytosis (GO:0006907)	3/10	0.018597707335936766	0.20159212951878627	0	0	6.75862895493768	26.931223472892135	PYCARD;MAPKAPK3;DOCK2
Receptor-Mediated Endocytosis of Virus by Host Cell (GO:0019065)	3/10	0.018597707335936766	0.20159212951878627	0	0	6.75862895493768	26.931223472892135	DPP4;CTSL;CAV1
Regulation of Low-Density Lipoprotein Particle Clearance (GO:0010988)	3/10	0.018597707335936766	0.20159212951878627	0	0	6.75862895493768	26.931223472892135	PCSK9;LDLRAP1;LDLR
Regulation of Monocyte Chemotactic Protein-1 Production (GO:0071637)	3/10	0.018597707335936766	0.20159212951878627	0	0	6.75862895493768	26.931223472892135	OAS1;OAS3;APOD
Memory (GO:0007613)	8/57	0.019367323057238903	0.20738139800733413	0	0	2.5797843990165568	10.175103103338373	PRNP;ACSS2;CAMK2N1;MAPT;APOE;EIF2AK4;PLCB1;LDLR
Positive Regulation of Protein Localization to Cell Periphery (GO:1904377)	8/57	0.019367323057238903	0.20738139800733413	0	0	2.5797843990165568	10.175103103338373	GPSM2;LGALS3;PGRMC1;GPER1;PRKCE;ATP2B4;PIK3R1;EGFR
Action Potential (GO:0001508)	9/68	0.019399033307218948	0.20738139800733413	0	0	2.411095549775631	9.505821465362702	GNA14;KCND1;KCNS2;GPER1;KCNA3;KCNK2;SCN1B;KCNJ2;SCN1A
Regulation of T Cell Activation (GO:0050863)	9/68	0.019399033307218948	0.20738139800733413	0	0	2.411095549775631	9.505821465362702	PYCARD;LGALS3;CCL2;CD47;THY1;TNFRSF1B;B2M;PAG1;HLA-DPA1
Positive Regulation of Signal Transduction (GO:0009967)	24/256	0.019502640334037154	0.20738139800733413	0	0	1.6407726964869402	6.460059154963044	ACVRL1;CCBE1;PRNP;TNXB;VWF;IL1R1;IRS1;PRKCA;LMNB2;ROBO1;EPN2;C3;DEPDC1B;ADGRG1;TSPAN14;SALL1;AXL;GPER1;HAND2;TSPAN5;RSPO3;IL6ST;IL7R;SASH1
Negative Regulation of Cell Population Proliferation (GO:0008285)	33/379	0.019560754078256453	0.20738139800733413	0	0	1.515095062330246	5.9607325426141395	ACVRL1;BTG3;IFITM1;TOB2;IFIT3;ADGRG1;DUSP10;RPS6KA2;GPER1;LMNA;E2F1;IL12A;APOD;APOE;SLC16A2;ADAMTS8;B2M;TP53I11;CDKN2C;HMGA1;LDOC1;CDC6;NMI;SOD2;TBX5;GDF5;TBX3;TGFBR3;KAT2B;FABP3;TFDP1;IRF1;CDKN3
Detection of Mechanical Stimulus Involved in Sensory Perception (GO:0050974)	4/18	0.01978746805698293	0.20738139800733413	0	0	4.507856543121027	17.68299801887368	TMEM120A;KIT;KCNK2;SCN1A
Nucleoside Phosphate Catabolic Process (GO:1901292)	4/18	0.01978746805698293	0.20738139800733413	0	0	4.507856543121027	17.68299801887368	NUDT7;SOAT1;SUCLG2;NUDT15
Positive Regulation of Ubiquitin-Protein Transferase Activity (GO:0051443)	4/18	0.01978746805698293	0.20738139800733413	0	0	4.507856543121027	17.68299801887368	CDC20;UBE2C;PLK1;ZNF367
Regulation of Amyloid Precursor Protein Catabolic Process (GO:1902991)	4/18	0.01978746805698293	0.20738139800733413	0	0	4.507856543121027	17.68299801887368	FKBP1A;PRNP;FLOT2;APOE
Regulation of JNK Cascade (GO:0046328)	13/115	0.01979358280951927	0.20738139800733413	0	0	2.016679937626489	7.910220334237745	EDN1;SEMA3A;MAPK8IP1;PYCARD;TGFBR3;SDCBP;RAP2A;DUSP10;MDFIC;TNIK;AIDA;PLCB1;MAP3K5
Positive Regulation of Cell Differentiation (GO:0045597)	27/297	0.01993383861552168	0.20821800517485828	0	0	1.5869006849315068	6.213250266278459	ACVRL1;IFITM1;TNXB;CSF1;ADIRF;CREBL2;LMNB2;HOXA11;SDCBP;GJA1;CCN5;FBXO5;CD36;ECT2;IL6R;BEND6;ZHX3;MMD;AXIN2;GDF5;NUDT21;GPRC5B;KITLG;CARM1;PLCB1;IL6ST;RIN2
Regulation of Myelination (GO:0031641)	5/27	0.0202969023650153	0.21073320015725225	0	0	3.5872803666921316	13.980661129260445	TMEM98;PARD3;KIF14;TNFRSF1B;TNFRSF21
Regulation of Proteolysis Involved in Protein Catabolic Process (GO:1903050)	5/27	0.0202969023650153	0.21073320015725225	0	0	3.5872803666921316	13.980661129260445	PSME1;PSME2;PRKCA;NUDT15;CTSC
Chromosome Organization (GO:0051276)	7/47	0.020687300960872547	0.21414152075714013	0	0	2.7642045454545454	10.720235498425177	TOP2A;CENPW;CENPH;NUF2;CDCA8;AXIN2;CIP2A
Nucleobase-Containing Compound Metabolic Process (GO:0006139)	6/37	0.021273193899978234	0.21946091782955648	0	0	3.0560785696844732	11.766842241095345	PRPS2;OAS2;DPYSL2;OAS3;TK1;NUDT15
Sprouting Angiogenesis (GO:0002040)	8/58	0.021328519719437604	0.21946091782955648	0	0	2.5280539174389216	9.727218712573283	SEMA5A;CCBE1;BMPER;RSPO3;EPHB4;E2F7;ROBO1;E2F8
Regulation of Protein Catabolic Process (GO:0042176)	14/129	0.022064724745115886	0.22636043510837636	0	0	1.92659131907374	7.347586021881027	AMER1;PRKCA;HMGCR;PPP2R3A;ZDHHC2;EGFR;PSME1;PSME2;TSPAN5;APOE;NUDT15;FAM83D;DTL;MAD2L1
Negative Regulation of Response to Biotic Stimulus (GO:0002832)	7/48	0.02301090477655873	0.23467038096094064	0	0	2.696641208836331	10.171156402639902	IFI16;PARP1;TYRO3;NMI;CARD16;TRIM21;AURKB
Regulation of Exocytosis (GO:0017157)	7/48	0.02301090477655873	0.23467038096094064	0	0	2.696641208836331	10.171156402639902	RALA;SEPTIN1;RAB9A;RAB27B;STXBP6;EXPH5;S100A10
Positive Regulation of RNA Biosynthetic Process (GO:1902680)	45/555	0.023322332595909715	0.2347998657053185	0	0	1.4037084398976982	5.275619048184583	ACVRL1;TOP2A;BLM;CIITA;SMIM29;HDAC1;HMGB2;CREBL2;AHR;BRCA1;FOXM1;MLLT3;GLI3;HOXA11;SALL1;RXRA;E2F1;NDP;APOE;MAP3K5;ARNT2;OSR2;DTX3L;FOXF2;IRX6;ATAD2;HMGA1;HMGA2;MITF;EBF3;NR1D1;TBX5;PARP9;RGMB;TRERF1;KAT2B;MAFB;ASPH;MDFIC;IRF1;SP3;TAF5;PLCB1;PPARA;CREB5
Positive Regulation of Mitotic Cell Cycle (GO:0045931)	5/28	0.02352754273776534	0.2347998657053185	0	0	3.431128973328462	12.86530462844386	CCNB1;BIRC5;PRKCA;AURKA;CDC25B
Regulation of Lipid Biosynthetic Process (GO:0046890)	5/28	0.02352754273776534	0.2347998657053185	0	0	3.431128973328462	12.86530462844386	C3;GPER1;CREBL2;APOE;PPARA
Regulation of Microtubule Depolymerization (GO:0031114)	5/28	0.02352754273776534	0.2347998657053185	0	0	3.431128973328462	12.86530462844386	TPX2;CKAP2;BMERB1;SLC25A23;AURKB
Antigen Processing and Presentation of Peptide Antigen via MHC Class I (GO:0002474)	4/19	0.02390650301054828	0.2347998657053185	0	0	4.207108872096278	15.707681729896292	MFSD6;ACE;B2M;TAPBP
cGMP-mediated Signaling (GO:0019934)	4/19	0.02390650301054828	0.2347998657053185	0	0	4.207108872096278	15.707681729896292	ATP2B4;CGAS;APOE;CD36
Limb Morphogenesis (GO:0035108)	4/19	0.02390650301054828	0.2347998657053185	0	0	4.207108872096278	15.707681729896292	TBX5;GLI3;TBX3;HOXA11
Positive Regulation of Axon Extension (GO:0045773)	4/19	0.02390650301054828	0.2347998657053185	0	0	4.207108872096278	15.707681729896292	SEMA5A;FYCO1;MAPT;NTN1
Response to Interferon-Alpha (GO:0035455)	4/19	0.02390650301054828	0.2347998657053185	0	0	4.207108872096278	15.707681729896292	IFITM1;OAS1;AXL;MX2
Regulation of Interleukin-1 Beta Production (GO:0032651)	10/82	0.023977802983136582	0.2347998657053185	0	0	2.195616502578528	8.191025662307	PANX1;PYCARD;P2RX7;GBP5;IFI16;CASP1;CD36;CARD16;MALT1;MYD88
Response to Insulin (GO:0032868)	10/82	0.023977802983136582	0.2347998657053185	0	0	2.195616502578528	8.191025662307	KAT2B;PARP1;TBC1D4;IRS1;INSIG1;MAPKAP1;DENND4C;PCSK9;PIK3R1;LPIN1
Lipid Biosynthetic Process (GO:0008610)	11/94	0.024340420340184975	0.2347998657053185	0	0	2.095632530120482	7.7865676913121735	IDI1;LIPC;PCYT2;ACSS2;MVK;SRD5A2;ACSL4;MVD;HMGCR;PRLR;FDFT1
Insulin-Like Growth Factor Receptor Signaling Pathway (GO:0048009)	3/11	0.024454062021528673	0.2347998657053185	0	0	5.913485738255034	21.944702772915267	IRS1;PIK3R1;PLCB1
Intestinal Lipid Absorption (GO:0098856)	3/11	0.024454062021528673	0.2347998657053185	0	0	5.913485738255034	21.944702772915267	AKR1C1;CD36;LDLR
Negative Regulation of Extracellular Matrix Organization (GO:1903054)	3/11	0.024454062021528673	0.2347998657053185	0	0	5.913485738255034	21.944702772915267	DPP4;TGFBR3;TNFRSF1B
Negative Regulation of Ubiquitin-Protein Transferase Activity (GO:0051444)	3/11	0.024454062021528673	0.2347998657053185	0	0	5.913485738255034	21.944702772915267	DTX3L;FBXO5;MAD2L1
Nicotinamide Riboside Metabolic Process (GO:0046495)	3/11	0.024454062021528673	0.2347998657053185	0	0	5.913485738255034	21.944702772915267	PTGIS;PARP9;NUDT12
Positive Regulation of Platelet Aggregation (GO:1901731)	3/11	0.024454062021528673	0.2347998657053185	0	0	5.913485738255034	21.944702772915267	EMILIN2;IL6ST;IL6R
Regulation of RNA Metabolic Process (GO:0051252)	3/11	0.024454062021528673	0.2347998657053185	0	0	5.913485738255034	21.944702772915267	OAS1;OAS3;MITF
Regulation of Dendritic Cell Differentiation (GO:2001198)	3/11	0.024454062021528673	0.2347998657053185	0	0	5.913485738255034	21.944702772915267	LGALS3;LGALS1;HLA-B
Regulation of Epidermal Growth Factor-Activated Receptor Activity (GO:0007176)	3/11	0.024454062021528673	0.2347998657053185	0	0	5.913485738255034	21.944702772915267	ERRFI1;SNX6;SOCS5
Cellular Response to Cytokine Stimulus (GO:0071345)	26/289	0.02473816025379467	0.23686788443008397	0	0	1.5680491271666337	5.800853921364464	IRS1;PIK3R1;BRCA1;PYCARD;SOCS3;IFI16;GPER1;CASP1;CCL2;LDLRAP1;IL6R;HLA-DPA1;SOCS5;GBP5;PTGIS;PRKCA;NR1D1;PRLR;OAS1;AXL;IRF1;KIT;CD47;IL6ST;IL7R;TNFRSF21
Positive Regulation of Smooth Muscle Cell Proliferation (GO:0048661)	7/49	0.025508333761493647	0.24356572430988532	0	0	2.6322951739618405	9.657233093292575	GJA1;EDN1;HDAC1;RBPMS2;PIK3R1;LDLRAP1;IL6R
Positive Regulation of Cell Cycle (GO:0045787)	8/60	0.025664468085963933	0.24370639529564098	0	0	2.4305618560041475	8.902292055205288	CCNB1;CHEK1;BIRC5;PRKCA;TRIM21;TBX3;CDC25B;AURKA
Response to Type II Interferon (GO:0034341)	8/60	0.025664468085963933	0.24370639529564098	0	0	2.4305618560041475	8.902292055205288	GBP5;CIITA;IFITM1;CASP1;CCL2;CD47;TRIM21;HLA-DPA1
Plasma Membrane Bounded Cell Projection Assembly (GO:0120031)	25/277	0.026353171217651097	0.24955873952539373	0	0	1.5731413648080315	5.720204184416104	CEP19;SNX10;NTN1;FGD4;SDCBP;ABLIM3;POC1A;S1PR2;ZNF367;SNAP29;PLK4;EMP1;ANO6;EMP3;TTC39C;AIF1L;P2RX7;EHD3;RAP2A;RAP2B;RILPL2;SPATA13;KIT;HYLS1;TNIK
Phosphatidylinositol 3-Kinase/Protein Kinase B Signal Transduction (GO:0043491)	6/39	0.027004102650028124	0.25357977148956545	0	0	2.8705558528939523	10.367777392719539	EDN1;NYAP1;IRS1;TYRO3;PIK3R1;EGFR
Cytoplasmic Pattern Recognition Receptor Signaling Pathway (GO:0002753)	5/29	0.027072049871818996	0.25357977148956545	0	0	3.2879901960784315	11.86718996983662	IFIH1;OAS3;TIFA;CGAS;MAP2K6
Regulation of Blood Coagulation (GO:0030193)	5/29	0.027072049871818996	0.25357977148956545	0	0	3.2879901960784315	11.86718996983662	EDN1;CAV1;EMILIN2;APOE;TFPI
Response to Interferon-Beta (GO:0035456)	5/29	0.027072049871818996	0.25357977148956545	0	0	3.2879901960784315	11.86718996983662	IFITM1;PLSCR1;IFI16;OAS1;IRF1
Negative Regulation of Wnt Signaling Pathway (GO:0030178)	15/146	0.028336481524931446	0.26061479092113293	0	0	1.8120714193297969	6.457507141189753	AMER1;IGFBP4;HDAC1;CAV1;KREMEN1;AXIN2;PPP2R3A;TMEM170B;APCDD1;MLLT3;GLI3;HECW1;APOE;SLC25A23;TRABD2A
Cellular Response to Fatty Acid (GO:0071398)	4/20	0.028506302088071006	0.26061479092113293	0	0	3.9439546599496222	14.031131772838327	IRS1;AKR1C3;AKR1C2;KCNK2
Interleukin-1-Mediated Signaling Pathway (GO:0070498)	4/20	0.028506302088071006	0.26061479092113293	0	0	3.9439546599496222	14.031131772838327	IL1R1;IRAK2;PLCB1;MYD88
Positive Regulation of Protein Processing (GO:0010954)	4/20	0.028506302088071006	0.26061479092113293	0	0	3.9439546599496222	14.031131772838327	CCBE1;CLEC3B;BAG2;S100A10
Regulation of T Cell Cytokine Production (GO:0002724)	4/20	0.028506302088071006	0.26061479092113293	0	0	3.9439546599496222	14.031131772838327	CD7;SECTM1;TNFRSF1B;MALT1
Protein Localization to Membrane (GO:0072657)	19/199	0.029589601364930537	0.26061479092113293	0	0	1.6717450869236583	5.885098201140682	CD81;CAV1;KCNIP3;DENND4C;TTC7B;THY1;ZDHHC2;ANK1;SYNE3;EHD3;RAP2A;TSPAN14;MAP7;TSPAN5;FLOT2;RAB38;TNIK;RAB6B;S100A10
Positive Regulation of Endocytosis (GO:0045807)	10/85	0.02992665689472359	0.26061479092113293	0	0	2.107454289732771	7.395069032604611	PYCARD;C3;IL15RA;AXL;PRKCA;CD47;APOE;LDLRAP1;DOCK2;B2M
Positive Regulation of Lipid Biosynthetic Process (GO:0046889)	6/40	0.03021822807276676	0.26061479092113293	0	0	2.78597932023945	9.749005178411236	KAT2B;FABP3;CREBL2;APOE;PPARA;LDLR
protein-DNA Complex Assembly (GO:0065004)	8/62	0.030579351903687237	0.26061479092113293	0	0	2.340291428749727	8.161603174335378	H2AX;CHAF1B;RAD51;ATAD2;H2BC4;HMGB2;NAP1L2;ASF1B
Cell Surface Toll-Like Receptor Signaling Pathway (GO:0140895)	5/30	0.03093868239457653	0.26061479092113293	0	0	3.1563025210084033	10.970512239711756	OAS1;IRAK2;TRAF3;NMI;MYD88
Regulation of Interferon-Beta Production (GO:0032648)	7/51	0.031045083812112184	0.26061479092113293	0	0	2.512377563513927	8.723765833334765	IFIH1;PYCARD;OAS1;OAS2;TRAF3;IRF1;OAS3
T-helper Cell Lineage Commitment (GO:0002295)	3/12	0.031184995436438562	0.26061479092113293	0	0	5.256152125279642	18.227380082655472	SOCS3;IL6ST;IL6R
Negative Regulation of Hemostasis (GO:1900047)	3/12	0.031184995436438562	0.26061479092113293	0	0	5.256152125279642	18.227380082655472	EDN1;APOE;TFPI
Steroid Hormone Receptor Signaling Pathway (GO:0043401)	3/12	0.031184995436438562	0.26061479092113293	0	0	5.256152125279642	18.227380082655472	GPER1;PGR;NR3C1
Very Long-Chain Fatty Acid Biosynthetic Process (GO:0042761)	3/12	0.031184995436438562	0.26061479092113293	0	0	5.256152125279642	18.227380082655472	TECR;HACD3;HACD4
ATP Export (GO:1904669)	2/5	0.031603418220201206	0.26061479092113293	0	0	10.506845487566359	36.295792591790594	CALHM2;CD47
B Cell Chemotaxis (GO:0035754)	2/5	0.031603418220201206	0.26061479092113293	0	0	10.506845487566359	36.295792591790594	HSD3B7;CYP7B1
DNA Replication-Dependent Chromatin Assembly (GO:0006335)	2/5	0.031603418220201206	0.26061479092113293	0	0	10.506845487566359	36.295792591790594	CHAF1B;ASF1B
RNA Decapping (GO:0110154)	2/5	0.031603418220201206	0.26061479092113293	0	0	10.506845487566359	36.295792591790594	DCPS;NUDT12
Toll Signaling Pathway (GO:0008063)	2/5	0.031603418220201206	0.26061479092113293	0	0	10.506845487566359	36.295792591790594	IRAK2;MYD88
Blood Vessel Endothelial Cell Proliferation Involved in Sprouting Angiogenesis (GO:0002043)	2/5	0.031603418220201206	0.26061479092113293	0	0	10.506845487566359	36.295792591790594	SEMA5A;BMPER
Cholesterol Import (GO:0070508)	2/5	0.031603418220201206	0.26061479092113293	0	0	10.506845487566359	36.295792591790594	CD36;LDLR
Choline Metabolic Process (GO:0019695)	2/5	0.031603418220201206	0.26061479092113293	0	0	10.506845487566359	36.295792591790594	SLC44A1;CHDH
Double-Strand Break Repair via Synthesis-Dependent Strand Annealing (GO:0045003)	2/5	0.031603418220201206	0.26061479092113293	0	0	10.506845487566359	36.295792591790594	RAD51;RAD54L
Embryonic Hindlimb Morphogenesis (GO:0035116)	2/5	0.031603418220201206	0.26061479092113293	0	0	10.506845487566359	36.295792591790594	OSR2;OSR1
Epithelial Cell Differentiation Involved in Kidney Development (GO:0035850)	2/5	0.031603418220201206	0.26061479092113293	0	0	10.506845487566359	36.295792591790594	SALL1;SIX2
Leukocyte Apoptotic Process (GO:0071887)	2/5	0.031603418220201206	0.26061479092113293	0	0	10.506845487566359	36.295792591790594	CTSL;PLEKHO2
Mesodermal Cell Fate Commitment (GO:0001710)	2/5	0.031603418220201206	0.26061479092113293	0	0	10.506845487566359	36.295792591790594	SIX2;HOXA11
Metaphase/Anaphase Transition of Mitotic Cell Cycle (GO:0007091)	2/5	0.031603418220201206	0.26061479092113293	0	0	10.506845487566359	36.295792591790594	PLK1;TACC3
Negative Regulation of Astrocyte Differentiation (GO:0048712)	2/5	0.031603418220201206	0.26061479092113293	0	0	10.506845487566359	36.295792591790594	NR1D1;LDLR
Negative Regulation of Cardiac Muscle Adaptation (GO:0010616)	2/5	0.031603418220201206	0.26061479092113293	0	0	10.506845487566359	36.295792591790594	LMNA;ATP2B4
Negative Regulation of Cardiac Muscle Hypertrophy in Response to Stress (GO:1903243)	2/5	0.031603418220201206	0.26061479092113293	0	0	10.506845487566359	36.295792591790594	LMNA;ATP2B4
Negative Regulation of Cytokinesis (GO:0032466)	2/5	0.031603418220201206	0.26061479092113293	0	0	10.506845487566359	36.295792591790594	E2F7;E2F8
Negative Regulation of Lens Fiber Cell Differentiation (GO:1902747)	2/5	0.031603418220201206	0.26061479092113293	0	0	10.506845487566359	36.295792591790594	SPRED1;SPRY2
Negative Regulation of Meiotic Cell Cycle (GO:0051447)	2/5	0.031603418220201206	0.26061479092113293	0	0	10.506845487566359	36.295792591790594	FBXO5;FBXO43
Neuroblast Proliferation (GO:0007405)	2/5	0.031603418220201206	0.26061479092113293	0	0	10.506845487566359	36.295792591790594	RACGAP1;EML1
Nucleic Acid Biosynthetic Process (GO:0141187)	2/5	0.031603418220201206	0.26061479092113293	0	0	10.506845487566359	36.295792591790594	POLD2;TYMS
Positive Regulation of CoA-transferase Activity (GO:1905920)	2/5	0.031603418220201206	0.26061479092113293	0	0	10.506845487566359	36.295792591790594	DBI;APOE
Positive Regulation of Wnt Signaling Pathway, Planar Cell Polarity Pathway (GO:2000096)	2/5	0.031603418220201206	0.26061479092113293	0	0	10.506845487566359	36.295792591790594	RSPO3;MLLT3
Positive Regulation of Focal Adhesion Disassembly (GO:0120183)	2/5	0.031603418220201206	0.26061479092113293	0	0	10.506845487566359	36.295792591790594	PIK3R1;MAPRE2
Positive Regulation of Gap Junction Assembly (GO:1903598)	2/5	0.031603418220201206	0.26061479092113293	0	0	10.506845487566359	36.295792591790594	CAV1;TBX5
Protection From Natural Killer Cell Mediated Cytotoxicity (GO:0042270)	2/5	0.031603418220201206	0.26061479092113293	0	0	10.506845487566359	36.295792591790594	HLA-B;HLA-E
Protein Localization to Membrane Raft (GO:1903044)	2/5	0.031603418220201206	0.26061479092113293	0	0	10.506845487566359	36.295792591790594	FLOT2;ZDHHC2
Purine Deoxyribonucleotide Catabolic Process (GO:0009155)	2/5	0.031603418220201206	0.26061479092113293	0	0	10.506845487566359	36.295792591790594	NUDT15;SAMHD1
Regulation of Fc Receptor Mediated Stimulatory Signaling Pathway (GO:0060368)	2/5	0.031603418220201206	0.26061479092113293	0	0	10.506845487566359	36.295792591790594	PLSCR1;CD47
Regulation of Axon Extension Involved in Axon Guidance (GO:0048841)	2/5	0.031603418220201206	0.26061479092113293	0	0	10.506845487566359	36.295792591790594	SEMA5A;SEMA3A
Regulation of Focal Adhesion Disassembly (GO:0120182)	2/5	0.031603418220201206	0.26061479092113293	0	0	10.506845487566359	36.295792591790594	PIK3R1;MAPRE2
Resolution of DNA Recombination Intermediates (GO:0071139)	2/5	0.031603418220201206	0.26061479092113293	0	0	10.506845487566359	36.295792591790594	RMI2;RMI1
succinyl-CoA Catabolic Process (GO:1901289)	2/5	0.031603418220201206	0.26061479092113293	0	0	10.506845487566359	36.295792591790594	NUDT7;SUCLG2
Tetrahydrobiopterin Metabolic Process (GO:0046146)	2/5	0.031603418220201206	0.26061479092113293	0	0	10.506845487566359	36.295792591790594	QDPR;PRKG2
Positive Regulation of Cytoskeleton Organization (GO:0051495)	9/74	0.03176406651993557	0.26131440881674917	0	0	2.1878324036840056	7.546752000508803	SEMA5A;PYCARD;PLK4;P2RX7;GPSM2;EDN1;SPAG5;PRKCE;CDC42EP4
N-glycan Processing (GO:0006491)	4/21	0.033595253451687554	0.27376557599992196	0	0	3.7117597668790436	12.595376052626824	FUT8;ST8SIA2;MAN1A1;ST8SIA6
Antigen Processing and Presentation of Endogenous Peptide Antigen (GO:0002483)	4/21	0.033595253451687554	0.27376557599992196	0	0	3.7117597668790436	12.595376052626824	HLA-B;HLA-C;B2M;HLA-E
Regulation of Membrane Depolarization (GO:0003254)	4/21	0.033595253451687554	0.27376557599992196	0	0	3.7117597668790436	12.595376052626824	TBX5;B2M;HCN2;SCN1B
Sensory Perception of Pain (GO:0019233)	4/21	0.033595253451687554	0.27376557599992196	0	0	3.7117597668790436	12.595376052626824	P2RX7;CCL2;RETREG1;NIPSNAP1
Positive Regulation of Protein Catabolic Process (GO:0045732)	11/99	0.03404729106067179	0.27587097095833973	0	0	1.9760346283783783	6.679006543193637	AMER1;BAG2;CD81;ADAM9;PACSIN3;PCSK9;APOE;PPP2R3A;TNFRSF1B;DTL;SH3D19
Cholesterol Transport (GO:0030301)	7/52	0.034093714426531106	0.27587097095833973	0	0	2.4564160119715677	8.299350895464798	LIPC;SOAT1;CAV1;CD36;APOE;LDLRAP1;LDLR
Negative Regulation of Protein Ubiquitination (GO:0031397)	7/52	0.034093714426531106	0.27587097095833973	0	0	2.4564160119715677	8.299350895464798	DTX3L;BAG2;SVBP;CAV1;SPRY2;ARRB1;FBXO5
Negative Regulation of Multicellular Organismal Process (GO:0051241)	22/243	0.034450621538921505	0.27810607129897524	0	0	1.5771448851033627	5.312183940445509	PARP1;HDAC1;LAMA4;ARRDC3;PLCL2;ADM;NR1D1;TMEM53;HMGCR;IL17RD;TBX5;EGFR;PTPRG;ROBO1;GJA1;SPRED1;DUSP10;NOVA1;SAP30L;SPRY2;IL17D;MAP2K6
Antigen Processing and Presentation of Exogenous Peptide Antigen (GO:0002478)	5/31	0.035134324842657993	0.2823030716378604	0	0	3.034744667097608	10.162075314900576	MFSD6;CTSL;CTSS;HLA-DPA1;HLA-E
Collagen Catabolic Process (GO:0030574)	5/31	0.035134324842657993	0.2823030716378604	0	0	3.034744667097608	10.162075314900576	MMP27;MMP16;CTSL;MMP1;CTSS
Epigenetic Regulation of Gene Expression (GO:0040029)	8/64	0.03610325870944307	0.2883405887525011	0	0	2.2564688891563365	7.494572922981985	SUV39H2;TFAP2C;IFI16;HDAC1;UHRF1;CHEK1;BRCA1;PHF19
Positive Regulation of Phagocytosis (GO:0050766)	8/64	0.03610325870944307	0.2883405887525011	0	0	2.2564688891563365	7.494572922981985	PYCARD;C3;IL15RA;CCL2;ANO6;PRKCA;CD47;DOCK2
Negative Regulation of RNA Biosynthetic Process (GO:1902679)	38/470	0.03613667953033956	0.2883405887525011	0	0	1.3968396875700246	4.638131976870628	SUV39H2;CIITA;SMIM29;HDAC1;TWIST2;HMGB2;AHR;BRCA1;FOXM1;NR3C1;GLI3;SALL1;IFI16;BCL7A;YWHAQ;E2F1;SNX6;APOBEC3C;APOBEC3F;ZHX3;APOBEC3G;PARP1;MSX2;HMGA1;ARID5B;HMGA2;NR1D1;ZBTB33;TRERF1;TBX3;CENPF;MDFIC;IRF1;SP3;DEPDC1;BIRC5;PLCB1;APOBEC3B
Regulation of Endothelial Cell Migration (GO:0010594)	10/88	0.0368496000909464	0.2933500496847396	0	0	2.0260737855674567	6.6878882583958985	ACVRL1;EDN1;BMPER;SVBP;PRKCA;APOE;GLUL;RIN2;DCN;SASH1
Regulation of Focal Adhesion Assembly (GO:0051893)	7/53	0.0373347507346349	0.29546632561077846	0	0	2.402887571365832	7.900287600201382	ACVRL1;SLK;APOD;THY1;EFNA5;ARHGAP6;S100A10
Regulation of Release of Sequestered Calcium Ion Into Cytosol (GO:0051279)	7/53	0.0373347507346349	0.29546632561077846	0	0	2.402887571365832	7.900287600201382	FKBP1A;UBASH3B;ASPH;GPER1;THY1;CLIC2;TMEM38B
Type I Interferon-Mediated Signaling Pathway (GO:0060337)	6/42	0.037372590068552196	0.29546632561077846	0	0	2.6309223437061955	8.647362203235083	IFITM1;OAS1;OAS2;TRAF3;OAS3;MYD88
Ag Processing and Presentation of Endogenous Pep Ag via MHC Cls I via ER Pway (GO:0002484)	3/13	0.03878043410015805	0.29972232363956236	0	0	4.730285234899329	15.372667496649067	HLA-B;HLA-C;HLA-E
Ag Processing and Presentation of Endogenous Pep Ag via MHC Cls I via ER Pway, TAP-ind (GO:0002486)	3/13	0.03878043410015805	0.29972232363956236	0	0	4.730285234899329	15.372667496649067	HLA-B;HLA-C;HLA-E
Antigen Processing and Presentation of Endogenous Peptide Antigen via MHC Class Ib (GO:0002476)	3/13	0.03878043410015805	0.29972232363956236	0	0	4.730285234899329	15.372667496649067	HLA-B;HLA-C;HLA-E
Antigen Processing and Presentation of Peptide Antigen via MHC Class Ib (GO:0002428)	3/13	0.03878043410015805	0.29972232363956236	0	0	4.730285234899329	15.372667496649067	HLA-B;HLA-C;HLA-E
Fatty Acid Elongation (GO:0030497)	3/13	0.03878043410015805	0.29972232363956236	0	0	4.730285234899329	15.372667496649067	TECR;HACD3;HACD4
Microvillus Organization (GO:0032528)	3/13	0.03878043410015805	0.29972232363956236	0	0	4.730285234899329	15.372667496649067	RAP2A;RAP2B;TNIK
Myeloid Dendritic Cell Activation (GO:0001773)	3/13	0.03878043410015805	0.29972232363956236	0	0	4.730285234899329	15.372667496649067	PYCARD;BATF2;DOCK2
Negative Regulation of Receptor Internalization (GO:0002091)	3/13	0.03878043410015805	0.29972232363956236	0	0	4.730285234899329	15.372667496649067	SDCBP;PCSK9;RIN3
Regulation of Pattern Recognition Receptor Signaling Pathway (GO:0062207)	3/13	0.03878043410015805	0.29972232363956236	0	0	4.730285234899329	15.372667496649067	PIK3R1;CD36;BIRC3
Response to UV-A (GO:0070141)	3/13	0.03878043410015805	0.29972232363956236	0	0	4.730285234899329	15.372667496649067	MMP1;EGFR;CERS1
Positive Regulation of Organelle Assembly (GO:1902117)	8/65	0.03910197943576824	0.30010684204560933	0	0	2.2167634756647305	7.185820998425384	PLK4;GPSM2;SDCBP;RALB;SPAG5;PIP4K2A;NCAPG;SNX7
Negative Regulation of T Cell Receptor Signaling Pathway (GO:0050860)	4/22	0.039178438909348474	0.30010684204560933	0	0	3.505364306371863	11.356078850591048	PRNP;LGALS3;ITPRIPL1;THY1
Negative Regulation of Microtubule Depolymerization (GO:0007026)	4/22	0.039178438909348474	0.30010684204560933	0	0	3.505364306371863	11.356078850591048	TPX2;CKAP2;BMERB1;SLC25A23
Positive Regulation of Cholesterol Efflux (GO:0010875)	4/22	0.039178438909348474	0.30010684204560933	0	0	3.505364306371863	11.356078850591048	EEPD1;RXRA;CAV1;APOE
Nuclear Receptor-Mediated Signaling Pathway (GO:0141193)	5/32	0.03966447580167949	0.30315620418711575	0	0	2.922191098661687	9.430785310421625	RXRA;GPER1;PGR;NR3C1;PPARA
Protein Phosphorylation (GO:0006468)	31/373	0.03991609933237591	0.3044044123865039	0	0	1.437754968750628	4.630973593225394	PXK;EGFR;AURKA;SLK;GRK5;IRAK2;CHEK1;PRKG2;CCL2;NEK2;CLSPN;EPHB4;PLK4;PDGFRA;PRKCE;STRADB;PLK1;ADAM10;PRKCA;EIF2AK4;HASPIN;CDC25B;MELK;MAPKAPK3;CCNE1;STK17B;KIT;TYRO3;CDK1;FAM20C;TNIK
Cellular Response to Type I Interferon (GO:0071357)	6/43	0.041322257426801866	0.3123636433118115	0	0	2.559679949082809	8.15604645327224	IFITM1;OAS1;OAS2;TRAF3;OAS3;MYD88
Negative Regulation of Mitotic Cell Cycle Phase Transition (GO:1901991)	6/43	0.041322257426801866	0.3123636433118115	0	0	2.559679949082809	8.15604645327224	WEE1;RBL1;CCL2;FBXO5;PKMYT1;E2F7
Positive Regulation of Biomineral Tissue Development (GO:0070169)	6/43	0.041322257426801866	0.3123636433118115	0	0	2.559679949082809	8.15604645327224	P2RX7;OSR2;RXRA;OSR1;ANO6;FBXO5
Positive Regulation of Receptor-Mediated Endocytosis (GO:0048260)	6/43	0.041322257426801866	0.3123636433118115	0	0	2.559679949082809	8.15604645327224	C3;TBC1D5;PCSK9;ARRB1;LDLRAP1;B2M
Positive Regulation of Inflammatory Response (GO:0050729)	12/115	0.04203530526572003	0.3163815598202049	0	0	1.8418206140386872	5.837181531214178	PYCARD;LGALS3;GBP5;GPRC5B;LGALS1;CASP12;CD81;CAMK2N1;CASP1;NMI;CD47;IL6ST
Regulation of Protein Localization to Plasma Membrane (GO:1903076)	10/90	0.04203735259578005	0.3163815598202049	0	0	1.975210970464135	6.259832106020892	LGALS3;PGRMC1;GPER1;PRKCE;ATP2B4;PPP2R5A;PIK3R1;LDLRAP1;ZDHHC2;EGFR
Regulation of Protein Binding (GO:0043393)	9/78	0.04253952964364252	0.3184744797026446	0	0	2.060561624752548	6.505855573631551	RALB;DTX3L;BTBD1;STYX;CARD16;LDLRAP1;B2M;TRIM21;AURKA
Regulation of Defense Response (GO:0031347)	11/103	0.043569050649271315	0.3184744797026446	0	0	1.889716142773208	5.921252110693824	HERC5;PYCARD;IFI16;IL1R1;TRAF3;IRF1;CASP1;APOE;SAMHD1;MYD88;BIRC3
Interferon-Mediated Signaling Pathway (GO:0140888)	7/55	0.04440831444280858	0.3184744797026446	0	0	2.3025217452300786	7.1708092423581276	IFITM1;OAS1;OAS2;TRAF3;IRF1;OAS3;MYD88
Regulation of Cytokine Production Involved in Inflammatory Response (GO:1900015)	7/55	0.04440831444280858	0.3184744797026446	0	0	2.3025217452300786	7.1708092423581276	PYCARD;GBP5;PRKCA;APOD;PPARA;IL17D;MYD88
Embryonic Skeletal System Morphogenesis (GO:0048704)	5/33	0.04453324856918352	0.3184744797026446	0	0	2.8176770708283314	8.767256333278864	OSR2;PDGFRA;OSR1;HOXA3;HOXA11
Negative Regulation of G2/M Transition of Mitotic Cell Cycle (GO:0010972)	5/33	0.04453324856918352	0.3184744797026446	0	0	2.8176770708283314	8.767256333278864	WEE1;CHEK1;BRCA1;PKMYT1;AURKB
Positive Regulation of Cell-Substrate Junction Organization (GO:0150117)	4/23	0.04525778269429475	0.3184744797026446	0	0	3.3206946838128064	10.278814003684188	PIK3R1;THY1;MAPRE2;S100A10
Postreplication Repair (GO:0006301)	4/23	0.04525778269429475	0.3184744797026446	0	0	3.3206946838128064	10.278814003684188	PCNA;PCLAF;BRCA1;DTL
Prostanoid Metabolic Process (GO:0006692)	4/23	0.04525778269429475	0.3184744797026446	0	0	3.3206946838128064	10.278814003684188	PTGIS;AKR1C1;AKR1C3;AKR1C2
Purine Ribonucleotide Transport (GO:0015868)	4/23	0.04525778269429475	0.3184744797026446	0	0	3.3206946838128064	10.278814003684188	PANX1;ABCC6;LRRC8C;SLC25A23
Regulation of Cholesterol Biosynthetic Process (GO:0045540)	4/23	0.04525778269429475	0.3184744797026446	0	0	3.3206946838128064	10.278814003684188	INSIG1;LPCAT3;PRKCA;APOE
Regulation of Regulatory T Cell Differentiation (GO:0045589)	4/23	0.04525778269429475	0.3184744797026446	0	0	3.3206946838128064	10.278814003684188	DUSP10;IRF1;FANCA;SOX12
DNA-templated DNA Replication Maintenance of Fidelity (GO:0045005)	6/44	0.04552534285693495	0.3184744797026446	0	0	2.4921871541764418	7.69957762679705	BLM;PCNA;RAD51;CENPX;RFWD3;TONSL
Positive Regulation of Response to Biotic Stimulus (GO:0002833)	6/44	0.04552534285693495	0.3184744797026446	0	0	2.4921871541764418	7.69957762679705	GBP5;PLSCR1;EMILIN2;PRKCA;NMI;SASH1
Dendrite Arborization (GO:0140059)	2/6	0.045549149548420015	0.3184744797026446	0	0	7.879715004191115	24.34015066867067	SEMA3A;PHACTR1
Enamel Mineralization (GO:0070166)	2/6	0.045549149548420015	0.3184744797026446	0	0	7.879715004191115	24.34015066867067	FAM20C;FAM20A
Heart Trabecula Formation (GO:0060347)	2/6	0.045549149548420015	0.3184744797026446	0	0	7.879715004191115	24.34015066867067	FKBP1A;TGFBR3
Hindlimb Morphogenesis (GO:0035137)	2/6	0.045549149548420015	0.3184744797026446	0	0	7.879715004191115	24.34015066867067	OSR2;OSR1
Lipid Droplet Disassembly (GO:1905691)	2/6	0.045549149548420015	0.3184744797026446	0	0	7.879715004191115	24.34015066867067	PLIN3;PLIN2
Negative Regulation of Lipoprotein Particle Clearance (GO:0010985)	2/6	0.045549149548420015	0.3184744797026446	0	0	7.879715004191115	24.34015066867067	PCSK9;LDLR
Negative Regulation of Nervous System Process (GO:0031645)	2/6	0.045549149548420015	0.3184744797026446	0	0	7.879715004191115	24.34015066867067	TMEM98;TNFRSF21
Negative Regulation of Sodium Ion Transmembrane Transporter Activity (GO:2000650)	2/6	0.045549149548420015	0.3184744797026446	0	0	7.879715004191115	24.34015066867067	OSR1;PCSK9
Nucleotide Catabolic Process (GO:0009166)	2/6	0.045549149548420015	0.3184744797026446	0	0	7.879715004191115	24.34015066867067	NUDT15;SAMHD1
Positive Regulation of Mitotic Cytokinetic Process (GO:1903438)	2/6	0.045549149548420015	0.3184744797026446	0	0	7.879715004191115	24.34015066867067	ECT2;KIF20B
Positive Regulation of Protein Catabolic Process in the Vacuole (GO:1904352)	2/6	0.045549149548420015	0.3184744797026446	0	0	7.879715004191115	24.34015066867067	CD81;LDLR
Positive Regulation of Spindle Assembly (GO:1905832)	2/6	0.045549149548420015	0.3184744797026446	0	0	7.879715004191115	24.34015066867067	GPSM2;SPAG5
Pronephros Development (GO:0048793)	2/6	0.045549149548420015	0.3184744797026446	0	0	7.879715004191115	24.34015066867067	OSR2;OSR1
Regulation of NK T Cell Activation (GO:0051133)	2/6	0.045549149548420015	0.3184744797026446	0	0	7.879715004191115	24.34015066867067	LGALS3;IL12A
Regulation of Alpha-Beta T Cell Proliferation (GO:0046640)	2/6	0.045549149548420015	0.3184744797026446	0	0	7.879715004191115	24.34015066867067	IRF1;MAPK8IP1
Regulation of Atrial Cardiac Muscle Cell Membrane Depolarization (GO:0060371)	2/6	0.045549149548420015	0.3184744797026446	0	0	7.879715004191115	24.34015066867067	TBX5;SCN1B
Regulation of Lens Fiber Cell Differentiation (GO:1902746)	2/6	0.045549149548420015	0.3184744797026446	0	0	7.879715004191115	24.34015066867067	SPRED1;SPRY2
Regulation of Mitotic Cytokinetic Process (GO:1903436)	2/6	0.045549149548420015	0.3184744797026446	0	0	7.879715004191115	24.34015066867067	ECT2;KIF20B
Regulation of Triglyceride Storage (GO:0010889)	2/6	0.045549149548420015	0.3184744797026446	0	0	7.879715004191115	24.34015066867067	PLIN3;PLIN2
Substrate-Dependent Cell Migration, Cell Extension (GO:0006930)	2/6	0.045549149548420015	0.3184744797026446	0	0	7.879715004191115	24.34015066867067	SDCBP;NTN1
Very-Low-Density Lipoprotein Particle Remodeling (GO:0034372)	2/6	0.045549149548420015	0.3184744797026446	0	0	7.879715004191115	24.34015066867067	LIPC;APOE
Regulation of ERK1 and ERK2 Cascade (GO:0070372)	20/223	0.04581822090901527	0.3197073025776835	0	0	1.559752646473116	4.808831942550333	PDGFRA;STYX;APIP;PRKCA;ARRB1;DUSP6;EGFR;PYCARD;TGFBR3;SPRED1;DUSP10;BMPER;GPER1;HAND2;PRXL2C;SPRY2;APOE;CD36;FAM83D;CD44
Cellular Response to Nitrogen Compound (GO:1901699)	16/169	0.046086669674851616	0.3204184782176112	0	0	1.654398598568633	5.090967533781685	PRNP;BLM;CAV1;ATP2B4;LDOC1;AHR;BRCA1;P2RX7;GJA1;STAMBPL1;GPER1;RAPGEF1;CD36;VIM;HCN2;SNX6
Negative Regulation of Canonical Wnt Signaling Pathway (GO:0090090)	12/117	0.04695687499590939	0.3204184782176112	0	0	1.8065451032484	5.525364539347166	IGFBP4;HDAC1;CAV1;HECW1;KREMEN1;APOE;AXIN2;PPP2R3A;TMEM170B;MLLT3;SLC25A23;GLI3
Acute-Phase Response (GO:0006953)	3/14	0.047221522174222944	0.3204184782176112	0	0	4.300030506406346	13.12758683498976	IL1RN;PLSCR1;IL6R
Cell Communication by Electrical Coupling Involved in Cardiac Conduction (GO:0086064)	3/14	0.047221522174222944	0.3204184782176112	0	0	4.300030506406346	13.12758683498976	GJA1;PRKCA;TBX5
Cellular Response to Exogenous dsRNA (GO:0071360)	3/14	0.047221522174222944	0.3204184782176112	0	0	4.300030506406346	13.12758683498976	IFIH1;RALB;CGAS
Coenzyme A Metabolic Process (GO:0015936)	3/14	0.047221522174222944	0.3204184782176112	0	0	4.300030506406346	13.12758683498976	NUDT7;SOAT1;PANK1
Microvillus Assembly (GO:0030033)	3/14	0.047221522174222944	0.3204184782176112	0	0	4.300030506406346	13.12758683498976	RAP2A;RAP2B;TNIK
Negative Regulation of cGAS/STING Signaling Pathway (GO:0160049)	3/14	0.047221522174222944	0.3204184782176112	0	0	4.300030506406346	13.12758683498976	PARP1;CGAS;AURKB
Negative Regulation of Coagulation (GO:0050819)	3/14	0.047221522174222944	0.3204184782176112	0	0	4.300030506406346	13.12758683498976	EDN1;APOE;TFPI
Negative Regulation of Neuroinflammatory Response (GO:0150079)	3/14	0.047221522174222944	0.3204184782176112	0	0	4.300030506406346	13.12758683498976	NR1D1;TNFRSF1B;LDLR
Negative Regulation of Protein Tyrosine Kinase Activity (GO:0061099)	3/14	0.047221522174222944	0.3204184782176112	0	0	4.300030506406346	13.12758683498976	ERRFI1;SNX6;SOCS5
Protein Homotrimerization (GO:0070207)	3/14	0.047221522174222944	0.3204184782176112	0	0	4.300030506406346	13.12758683498976	P2RX7;STEAP4;SLC1A2
Regulation of Platelet-Derived Growth Factor Receptor Signaling Pathway (GO:0010640)	3/14	0.047221522174222944	0.3204184782176112	0	0	4.300030506406346	13.12758683498976	IL1R1;MMAB;APOD
Resolution of Meiotic Recombination Intermediates (GO:0000712)	3/14	0.047221522174222944	0.3204184782176112	0	0	4.300030506406346	13.12758683498976	TOP2A;CENPX;RMI1
Nucleosome Assembly (GO:0006334)	7/56	0.04824691979901881	0.3267330698373631	0	0	2.2554112554112553	6.837106211784165	H2AX;CHAF1B;ATAD2;H2BC4;HMGB2;NAP1L2;ASF1B
Regulation of Double-Strand Break Repair via Homologous Recombination (GO:0010569)	9/80	0.04875092600407083	0.32949890575692575	0	0	2.0023038738332186	6.049022247996902	RAD51AP1;RMI2;PARPBP;RAD51;PARP1;FIGNL1;CHEK1;PLK1;CGAS
Positive Regulation of Type I Interferon Production (GO:0032481)	8/68	0.04907929267933675	0.3310691230248019	0	0	2.1055883178882335	6.346912916338476	IFIH1;OAS1;OAS2;TRAF3;IRF1;OAS3;CGAS;MYD88
Liver Development (GO:0001889)	5/34	0.049743383181842786	0.3342406273446629	0	0	2.720370906983483	8.163500732155041	TGFBR3;PCSK9;E2F7;AURKA;E2F8
Negative Regulation of Microtubule Polymerization or Depolymerization (GO:0031111)	5/34	0.049743383181842786	0.3342406273446629	0	0	2.720370906983483	8.163500732155041	TPX2;STMN1;CKAP2;BMERB1;SLC25A23
Positive Regulation of Protein Phosphorylation (GO:0001934)	16/171	0.05034080675609084	0.33759681106662476	0	0	1.6328764124873458	4.880568421333493	RALB;MMD;FAXDC2;CREBL2;ARRB1;EFNA5;EGFR;C3;CENPE;RAP2A;GPER1;SPRY2;TNIK;FAM20A;S1PR2;MAP3K5
Regulation of Protein Metabolic Process (GO:0051246)	10/93	0.05071805142569838	0.3394662587657909	0	0	1.9035127853184892	5.675272712867323	FKBP1A;EDN1;ACE;CSF1;TRAF3;UHRF1;APOE;FAM83D;ZDHHC2;LDLR
Acute Inflammatory Response (GO:0002526)	4/24	0.05183222196955753	0.34292834765655433	0	0	3.154492023509656	9.336486560076667	IL1RN;PLSCR1;ANO6;IL6R
Adenine Nucleotide Transport (GO:0051503)	4/24	0.05183222196955753	0.34292834765655433	0	0	3.154492023509656	9.336486560076667	PANX1;ABCC6;LRRC8C;SLC25A23
Negative Regulation of Double-Strand Break Repair via Homologous Recombination (GO:2000042)	4/24	0.05183222196955753	0.34292834765655433	0	0	3.154492023509656	9.336486560076667	RMI2;PARPBP;PLK1;CGAS
Positive Regulation of NLRP3 Inflammasome Complex Assembly (GO:1900227)	4/24	0.05183222196955753	0.34292834765655433	0	0	3.154492023509656	9.336486560076667	P2RX7;GBP5;CD36;MYD88
Regulation of Lipopolysaccharide-Mediated Signaling Pathway (GO:0031664)	4/24	0.05183222196955753	0.34292834765655433	0	0	3.154492023509656	9.336486560076667	PRKCA;CARD16;CD36;SASH1
Regulation of Release of Sequestered Calcium Ion Into Cytosol by Sarcoplasmic Reticulum (GO:0010880)	4/24	0.05183222196955753	0.34292834765655433	0	0	3.154492023509656	9.336486560076667	FKBP1A;ASPH;PRKCA;CLIC2
Negative Regulation of Cell Cycle (GO:0045786)	9/81	0.052069884772498305	0.34384079082529057	0	0	1.9743887015177066	5.834651346335938	BTG3;CDT1;BRINP1;GPER1;RPS6KA2;BRCA1;FBXO43;HOXD10;MAD2L1
Intracellular Signaling Cassette (GO:0141124)	29/354	0.05311941584508491	0.35010062412620974	0	0	1.41422351233672	4.15104691412921	NYAP1;RRAD;IRS1;ARHGAP18;CGAS;PIK3R1;HACD3;EGFR;PPP1CC;IRAK2;CD36;MAP3K5;MAP2K6;BATF2;EDN1;PRKCA;DUSP6;VAV2;P2RX7;MAFB;RCAN2;RCAN3;TYRO3;ACKR4;RAB38;TNIK;PDE7B;RIN2;BIRC3
Positive Regulation of Phosphorylation (GO:0042327)	10/94	0.05385824778008698	0.3536178668532568	0	0	1.8807514567008239	5.494426788378923	C3;SDCBP;RAP2A;RALB;GPER1;FAXDC2;ARRB1;FAM20A;TNIK;EGFR
Regulation of Immune Response (GO:0050776)	10/94	0.05385824778008698	0.3536178668532568	0	0	1.8807514567008239	5.494426788378923	FKBP1A;PLSCR1;IRF1;AKR1C1;AHR;CD47;SAMHD1;B2M;HLA-DPA1;BIRC3
Regulation of Calcium-Mediated Signaling (GO:0050848)	6/46	0.05470267364995089	0.35761020263866944	0	0	2.3673254835996635	6.879075456865308	PDGFRA;PRNP;EDN1;JPT2;PRKCA;MAPT
Regulation of Cell-Cell Adhesion (GO:0022407)	6/46	0.05470267364995089	0.35761020263866944	0	0	2.3673254835996635	6.879075456865308	DPP4;FLOT2;CD47;EFNA5;ZDHHC2;PTPRG
Intracellular Receptor Signaling Pathway (GO:0030522)	5/35	0.0552962686412564	0.35761020263866944	0	0	2.6295518207282913	7.612683597782205	IFIH1;TIFA;CGAS;NR1D1;PPARA
Positive Regulation of Axonogenesis (GO:0050772)	5/35	0.0552962686412564	0.35761020263866944	0	0	2.6295518207282913	7.612683597782205	FYCO1;METRN;MAPT;NTN1;ROBO1
Positive Regulation of Cytokine Production Involved in Immune Response (GO:0002720)	5/35	0.0552962686412564	0.35761020263866944	0	0	2.6295518207282913	7.612683597782205	CD7;KIT;SECTM1;MALT1;HLA-E
Positive Regulation of Mononuclear Cell Migration (GO:0071677)	5/35	0.0552962686412564	0.35761020263866944	0	0	2.6295518207282913	7.612683597782205	LGALS3;CSF1;IL12A;ANO6;CD47
Regulation of Cellular Senescence (GO:2000772)	5/35	0.0552962686412564	0.35761020263866944	0	0	2.6295518207282913	7.612683597782205	RBL1;CGAS;HMGA2;FBXO5;B2M
Toll-Like Receptor Signaling Pathway (GO:0002224)	5/35	0.0552962686412564	0.35761020263866944	0	0	2.6295518207282913	7.612683597782205	MAPKAPK3;IRAK2;TRAF3;CTSS;MYD88
Positive Regulation of Apoptotic Process (GO:0043065)	26/313	0.05627847726354213	0.35855220092585305	0	0	1.4350631738017245	4.129312632603213	TOP2A;PCSK9;PYCARD;LGALS3;LGALS1;CASP12;CALHM2;CASP10;RPS6KA2;GPER1;ARL6IP5;E2F1;EMILIN2;CCL2;ECT2;PHLDA1;MAP3K5;STPG1;PRNP;PTGIS;AKR1C3;ANO6;DUSP6;MELK;STK17B;CARM1
Amyloid-Beta Metabolic Process (GO:0050435)	3/15	0.05648211346177494	0.35855220092585305	0	0	3.941484899328859	11.327162541501535	ACE;APH1B;PSEN2
Ganglioside Biosynthetic Process (GO:0001574)	3/15	0.05648211346177494	0.35855220092585305	0	0	3.941484899328859	11.327162541501535	ST8SIA2;ST8SIA6;ST6GALNAC5
Negative Regulation of Epithelial Cell Differentiation (GO:0030857)	3/15	0.05648211346177494	0.35855220092585305	0	0	3.941484899328859	11.327162541501535	SPRED1;OSR1;SPRY2
Negative Regulation of Phagocytosis (GO:0050765)	3/15	0.05648211346177494	0.35855220092585305	0	0	3.941484899328859	11.327162541501535	PIP4P2;PLSCR1;CD47
Positive Regulation of Transmembrane Transport (GO:0034764)	3/15	0.05648211346177494	0.35855220092585305	0	0	3.941484899328859	11.327162541501535	C3;P2RX7;ANO6
Protein Trimerization (GO:0070206)	3/15	0.05648211346177494	0.35855220092585305	0	0	3.941484899328859	11.327162541501535	P2RX7;STEAP4;SLC1A2
Regulation of Vesicle Size (GO:0097494)	3/15	0.05648211346177494	0.35855220092585305	0	0	3.941484899328859	11.327162541501535	RAB3B;RIN3;DNM1
Stress-Activated MAPK Cascade (GO:0051403)	3/15	0.05648211346177494	0.35855220092585305	0	0	3.941484899328859	11.327162541501535	PBK;MAP2K6;MAP3K5
Unsaturated Fatty Acid Biosynthetic Process (GO:0006636)	3/15	0.05648211346177494	0.35855220092585305	0	0	3.941484899328859	11.327162541501535	PTGIS;SCD;SCD5
Positive Regulation of Immune Response (GO:0050778)	10/95	0.057124207595581455	0.36196166099626703	0	0	1.8585256887565154	5.320080524188526	PYCARD;GBP5;PLSCR1;CD81;AKR1C1;EIF2AK4;NMI;IL6ST;B2M;HLA-DPA1
Cardiac Conduction System Development (GO:0003161)	4/25	0.058897893565558364	0.3635991785871168	0	0	3.0041181879972814	8.507512357874191	GJA1;MSX2;SHOX2;TBX5
Icosanoid Biosynthetic Process (GO:0046456)	4/25	0.058897893565558364	0.3635991785871168	0	0	3.0041181879972814	8.507512357874191	PYCARD;PTGIS;CASP1;AKR1C3
Negative Regulation of Protein Depolymerization (GO:1901880)	4/25	0.058897893565558364	0.3635991785871168	0	0	3.0041181879972814	8.507512357874191	TPX2;CKAP2;BMERB1;SLC25A23
Positive Regulation of Inflammasome-Mediated Signaling Pathway (GO:0141087)	4/25	0.058897893565558364	0.3635991785871168	0	0	3.0041181879972814	8.507512357874191	P2RX7;GBP5;CD36;MYD88
Regulation of Toll-Like Receptor Signaling Pathway (GO:0034121)	4/25	0.058897893565558364	0.3635991785871168	0	0	3.0041181879972814	8.507512357874191	IRF1;TYRO3;CD36;BIRC3
Sulfur Compound Catabolic Process (GO:0044273)	4/25	0.058897893565558364	0.3635991785871168	0	0	3.0041181879972814	8.507512357874191	NUDT7;SOAT1;FMO1;SUCLG2
Regulation of Canonical Wnt Signaling Pathway (GO:0060828)	19/216	0.059210750628701514	0.3635991785871168	0	0	1.5260886080320453	4.313721652799976	AMER1;SEMA5A;IGFBP4;HDAC1;CAV1;KREMEN1;AXIN2;PPP2R3A;TMEM170B;MLLT3;GLI3;EGFR;FRAT1;GPRC5B;ZEB2;HECW1;RSPO3;APOE;SLC25A23
Cardiac Conduction (GO:0061337)	6/47	0.05968053717449202	0.3635991785871168	0	0	2.309462758210425	6.509796584384271	KCNJ5;ACE;CAV1;CACNA1D;KCNJ2;SCN1B
Cellular Response to Type II Interferon (GO:0071346)	6/47	0.05968053717449202	0.3635991785871168	0	0	2.309462758210425	6.509796584384271	GBP5;IRF1;CASP1;CCL2;CD47;HLA-DPA1
Negative Regulation of Cold-Induced Thermogenesis (GO:0120163)	6/47	0.05968053717449202	0.3635991785871168	0	0	2.309462758210425	6.509796584384271	NOVA1;LAMA4;ARRDC3;PLCL2;NR1D1;MAP2K6
Positive Regulation of Cytokine-Mediated Signaling Pathway (GO:0001961)	6/47	0.05968053717449202	0.3635991785871168	0	0	2.309462758210425	6.509796584384271	RBM47;EDN1;CSF1;AXL;CASP1;PARP9
Negative Regulation of Double-Strand Break Repair (GO:2000780)	5/36	0.06119197422750229	0.3635991785871168	0	0	2.544592030360531	7.10892660026881	RMI2;PARPBP;PLK1;CGAS;HMGA2
Negative Regulation of Smooth Muscle Cell Proliferation (GO:0048662)	5/36	0.06119197422750229	0.3635991785871168	0	0	2.544592030360531	7.10892660026881	GPER1;APOD;IL12A;APOE;SOD2
Notch Receptor Processing (GO:0007220)	2/7	0.06128550123560049	0.3635991785871168	0	0	6.303436714165968	17.600531542868058	APH1B;PSEN2
Cellular Response to Thyroid Hormone Stimulus (GO:0097067)	2/7	0.06128550123560049	0.3635991785871168	0	0	6.303436714165968	17.600531542868058	CTSL;CTSS
Coronary Vasculature Morphogenesis (GO:0060977)	2/7	0.06128550123560049	0.3635991785871168	0	0	6.303436714165968	17.600531542868058	TGFBR3;SPRED1
Establishment of Centrosome Localization (GO:0051660)	2/7	0.06128550123560049	0.3635991785871168	0	0	6.303436714165968	17.600531542868058	PARD3;MAD2L1
Immunological Synapse Formation (GO:0001771)	2/7	0.06128550123560049	0.3635991785871168	0	0	6.303436714165968	17.600531542868058	ZNF395;CD81
Kidney Epithelium Development (GO:0072073)	2/7	0.06128550123560049	0.3635991785871168	0	0	6.303436714165968	17.600531542868058	SALL1;OSR1
Kidney Mesenchyme Development (GO:0072074)	2/7	0.06128550123560049	0.3635991785871168	0	0	6.303436714165968	17.600531542868058	OSR1;SIX2
Negative Regulation of Microglial Cell Activation (GO:1903979)	2/7	0.06128550123560049	0.3635991785871168	0	0	6.303436714165968	17.600531542868058	NR1D1;LDLR
Negative Regulation of Neuron Projection Regeneration (GO:0070571)	2/7	0.06128550123560049	0.3635991785871168	0	0	6.303436714165968	17.600531542868058	RTN4RL1;THY1
Photoreceptor Cell Differentiation (GO:0046530)	2/7	0.06128550123560049	0.3635991785871168	0	0	6.303436714165968	17.600531542868058	PPP2R3A;MAPRE2
Positive Regulation of Apoptotic Cell Clearance (GO:2000427)	2/7	0.06128550123560049	0.3635991785871168	0	0	6.303436714165968	17.600531542868058	C3;CCL2
Positive Regulation of Leukocyte Differentiation (GO:1902107)	2/7	0.06128550123560049	0.3635991785871168	0	0	6.303436714165968	17.600531542868058	LGALS3;LGALS1
Positive Regulation of Lipopolysaccharide-Mediated Signaling Pathway (GO:0031666)	2/7	0.06128550123560049	0.3635991785871168	0	0	6.303436714165968	17.600531542868058	PRKCA;SASH1
Positive Regulation of Monocyte Chemotactic Protein-1 Production (GO:0071639)	2/7	0.06128550123560049	0.3635991785871168	0	0	6.303436714165968	17.600531542868058	OAS1;OAS3
Positive Regulation of Plasminogen Activation (GO:0010756)	2/7	0.06128550123560049	0.3635991785871168	0	0	6.303436714165968	17.600531542868058	CLEC3B;S100A10
Positive Regulation of Steroid Metabolic Process (GO:0045940)	2/7	0.06128550123560049	0.3635991785871168	0	0	6.303436714165968	17.600531542868058	APOE;LDLRAP1
Purine Nucleotide Catabolic Process (GO:0006195)	2/7	0.06128550123560049	0.3635991785871168	0	0	6.303436714165968	17.600531542868058	NUDT15;NUDT12
Regulation of Cardiac Muscle Hypertrophy in Response to Stress (GO:1903242)	2/7	0.06128550123560049	0.3635991785871168	0	0	6.303436714165968	17.600531542868058	LMNA;ATP2B4
Regulation of Meiotic Nuclear Division (GO:0040020)	2/7	0.06128550123560049	0.3635991785871168	0	0	6.303436714165968	17.600531542868058	FBXO5;FBXO43
Regulation of Mitotic Spindle Checkpoint (GO:1903504)	2/7	0.06128550123560049	0.3635991785871168	0	0	6.303436714165968	17.600531542868058	CCNB1;KNL1
Regulation of Striated Muscle Tissue Development (GO:0016202)	2/7	0.06128550123560049	0.3635991785871168	0	0	6.303436714165968	17.600531542868058	CENPF;MRTFB
Sinoatrial Node Development (GO:0003163)	2/7	0.06128550123560049	0.3635991785871168	0	0	6.303436714165968	17.600531542868058	SHOX2;TBX5
Triglyceride-Rich Lipoprotein Particle Remodeling (GO:0034370)	2/7	0.06128550123560049	0.3635991785871168	0	0	6.303436714165968	17.600531542868058	LIPC;APOE
Venous Blood Vessel Development (GO:0060841)	2/7	0.06128550123560049	0.3635991785871168	0	0	6.303436714165968	17.600531542868058	ACVRL1;CCBE1
Positive Regulation of Response to External Stimulus (GO:0032103)	15/163	0.06371623230592294	0.3771624470019399	0	0	1.6024679340357306	4.412100481437277	GBP5;PDGFRA;PRKCA;NMI;PYCARD;LGALS3;GPRC5B;PLSCR1;LGALS1;CASP12;CAMK2N1;CASP1;EMILIN2;CD47;SASH1
Apoptotic Process (GO:0006915)	20/232	0.06379045738385	0.3771624470019399	0	0	1.492814130871136	4.108450904178656	ZNF395;PARP1;FEM1B;PRKCE;KREMEN1;EMP1;EMP3;AHR;EFNA5;PYCARD;PLSCR1;CASP12;MELK;ESPL1;CASP10;IRF1;CHEK1;MYD88;TNFRSF21;MAP3K5
Positive Regulation of Leukocyte Cell-Cell Adhesion (GO:1903039)	6/48	0.06491906012911933	0.3822153808660292	0	0	2.254355400696864	6.164791870855834	PYCARD;CCL2;THY1;CD47;CD44;HLA-DPA1
Amyloid Fibril Formation (GO:1990000)	4/26	0.06644833195592705	0.3822153808660292	0	0	2.8674147011678497	7.774509211790033	FKBP1A;CD36;MAPT;B2M
Limb Development (GO:0060173)	4/26	0.06644833195592705	0.3822153808660292	0	0	2.8674147011678497	7.774509211790033	KAT2B;SALL1;KREMEN1;GLI3
Positive Regulation of Rho Protein Signal Transduction (GO:0035025)	4/26	0.06644833195592705	0.3822153808660292	0	0	2.8674147011678497	7.774509211790033	ADGRG1;ARHGEF3;ARRB1;ROBO1
Protein Depolymerization (GO:0051261)	4/26	0.06644833195592705	0.3822153808660292	0	0	2.8674147011678497	7.774509211790033	KIF18B;STMN1;KIF14;NCKAP5
Sterol Transport (GO:0015918)	4/26	0.06644833195592705	0.3822153808660292	0	0	2.8674147011678497	7.774509211790033	CAV1;CD36;LDLRAP1;LDLR
Transposable Element Silencing (GO:0010526)	4/26	0.06644833195592705	0.3822153808660292	0	0	2.8674147011678497	7.774509211790033	APOBEC3C;APOBEC3F;APOBEC3G;APOBEC3B
C21-steroid Hormone Metabolic Process (GO:0008207)	3/16	0.06653009240487888	0.3822153808660292	0	0	3.6381001548786784	9.859618563360021	AKR1C1;AKR1C3;AKR1C2
Digestive Tract Morphogenesis (GO:0048546)	3/16	0.06653009240487888	0.3822153808660292	0	0	3.6381001548786784	9.859618563360021	PDGFRA;SIX2;RBPMS2
Nitric Oxide Mediated Signal Transduction (GO:0007263)	3/16	0.06653009240487888	0.3822153808660292	0	0	3.6381001548786784	9.859618563360021	ATP2B4;APOE;CD36
Phagosome Maturation (GO:0090382)	3/16	0.06653009240487888	0.3822153808660292	0	0	3.6381001548786784	9.859618563360021	SRPX;MREG;RAB38
Positive Regulation of ERAD Pathway (GO:1904294)	3/16	0.06653009240487888	0.3822153808660292	0	0	3.6381001548786784	9.859618563360021	USP13;TMX1;CAV1
Positive Regulation of Lipid Storage (GO:0010884)	3/16	0.06653009240487888	0.3822153808660292	0	0	3.6381001548786784	9.859618563360021	C3;PLIN3;PLIN2
Regulation of Adenylate Cyclase Activity (GO:0045761)	3/16	0.06653009240487888	0.3822153808660292	0	0	3.6381001548786784	9.859618563360021	GABBR2;ORAI1;CACNA1D
Regulation of Natural Killer Cell Activation (GO:0032814)	3/16	0.06653009240487888	0.3822153808660292	0	0	3.6381001548786784	9.859618563360021	IL12A;PRDM1;HLA-E
Regulation of Response to Cytokine Stimulus (GO:0060759)	3/16	0.06653009240487888	0.3822153808660292	0	0	3.6381001548786784	9.859618563360021	IFIH1;IRAK2;PARP9
Regulation of Stem Cell Proliferation (GO:0072091)	3/16	0.06653009240487888	0.3822153808660292	0	0	3.6381001548786784	9.859618563360021	GJA1;HMGB2;HMGA2
Cardiac Muscle Cell Action Potential (GO:0086001)	5/37	0.0674292887794421	0.3835458059781137	0	0	2.464942226890756	6.6471500610959255	CACNA1D;KCNJ2;SCN1B;HCN2;SCN1A
Cardiac Muscle Cell Action Potential Involved in Contraction (GO:0086002)	5/37	0.0674292887794421	0.3835458059781137	0	0	2.464942226890756	6.6471500610959255	GJA1;CACNA1D;KCNJ2;SCN1B;SCN1A
Phosphatidylinositol Phosphate Biosynthetic Process (GO:0046854)	5/37	0.0674292887794421	0.3835458059781137	0	0	2.464942226890756	6.6471500610959255	ITPKB;PI4K2B;TTC7B;PIP4K2A;PIK3R1
Positive Regulation of Interferon-Beta Production (GO:0032728)	5/37	0.0674292887794421	0.3835458059781137	0	0	2.464942226890756	6.6471500610959255	IFIH1;OAS1;OAS2;IRF1;OAS3
Positive Regulation of Myeloid Cell Differentiation (GO:0045639)	5/37	0.0674292887794421	0.3835458059781137	0	0	2.464942226890756	6.6471500610959255	FAM210B;FAXDC2;HMGB2;RAB7B;GLUL
Regulation of Receptor Internalization (GO:0002090)	5/37	0.0674292887794421	0.3835458059781137	0	0	2.464942226890756	6.6471500610959255	SDCBP;TBC1D5;PCSK9;ARRB1;RIN3
Positive Regulation of Protein Modification Process (GO:0031401)	10/98	0.06768833406351236	0.38375277552126175	0	0	1.79487917146145	4.833324998397076	C3;RAP2A;RALB;FAXDC2;GPER1;ARRB1;TNIK;FAM20A;EGFR;TRABD2A
Positive Regulation of Supramolecular Fiber Organization (GO:1902905)	10/98	0.06768833406351236	0.38375277552126175	0	0	1.79487917146145	4.833324998397076	SEMA5A;PYCARD;EDN1;TNXB;PRKCE;CDC42EP4;APOE;MAPT;SKA1;AURKB
Establishment of Protein Localization to Membrane (GO:0090150)	8/73	0.06910285902906449	0.3904877952019431	0	0	1.9431015488302767	5.192276629379859	SDCBP;ICMT;ZDHHC20;PARD3;SYNE3;ZDHHC2;NECTIN3;EGFR
Positive Regulation of Protein Transport (GO:0051222)	8/73	0.06910285902906449	0.3904877952019431	0	0	1.9431015488302767	5.192276629379859	FYCO1;PGRMC1;ASPH;ADAM9;TMEM97;APOE;KIF20B;EXPH5
Activation of Protein Kinase Activity (GO:0032147)	6/49	0.0704182351976557	0.3960454476298723	0	0	2.201811176090911	5.842072257666295	TPX2;STRADB;KIF14;CLSPN;ECT2;PRLR
Protein Localization to Chromosome (GO:0034502)	6/49	0.0704182351976557	0.3960454476298723	0	0	2.201811176090911	5.842072257666295	H2AX;PARP1;PLK1;TONSL;HASPIN;CENPA
Positive Regulation of Cell Motility (GO:2000147)	21/249	0.07043105871688765	0.3960454476298723	0	0	1.457444185420963	3.866775684527379	SEMA5A;PDGFRA;EDN1;CSF1;CAV1;SEMA3A;TWIST2;ADAM10;PRKCA;SOD2;NTN1;EGFR;SYNE2;SDCBP;FYCO1;CCL8;GPER1;KIT;ADAM9;CCL2;SPRY2
Positive Regulation of Bone Mineralization (GO:0030501)	5/38	0.07400576692139053	0.40593506590153156	0	0	2.390119684237331	6.222944906639254	P2RX7;OSR2;RXRA;OSR1;ANO6
Purine Nucleotide Metabolic Process (GO:0006163)	5/38	0.07400576692139053	0.40593506590153156	0	0	2.390119684237331	6.222944906639254	PRPS2;IDH1;QPRT;NUDT15;NUDT12
Regulation of Axonogenesis (GO:0050770)	5/38	0.07400576692139053	0.40593506590153156	0	0	2.390119684237331	6.222944906639254	FYCO1;METRN;KIF13B;THY1;ROBO1
Regulation of Intracellular Protein Transport (GO:0033157)	5/38	0.07400576692139053	0.40593506590153156	0	0	2.390119684237331	6.222944906639254	FYCO1;FRAT1;FRAT2;ASPH;KIF20B
DNA Synthesis Involved in DNA Repair (GO:0000731)	4/27	0.07447467437156241	0.40593506590153156	0	0	2.7425984740627167	7.123340465114379	POLA1;PCNA;PCLAF;DTL
Cardiac Muscle Cell Contraction (GO:0086003)	4/27	0.07447467437156241	0.40593506590153156	0	0	2.7425984740627167	7.123340465114379	CACNA1D;KCNJ2;SCN1B;SCN1A
Positive Regulation of Vascular Endothelial Growth Factor Production (GO:0010575)	4/27	0.07447467437156241	0.40593506590153156	0	0	2.7425984740627167	7.123340465114379	C3;CCBE1;BRCA1;IL6ST
Regulation of Cation Channel Activity (GO:2001257)	4/27	0.07447467437156241	0.40593506590153156	0	0	2.7425984740627167	7.123340465114379	FKBP1A;EDN1;ASPH;CTSS
Cellular Response to Tumor Necrosis Factor (GO:0071356)	9/87	0.07506049917351314	0.40593506590153156	0	0	1.8219289142560644	4.717813567566942	PYCARD;TRAF3;GPER1;CCL2;BRCA1;NR1D1;TNFRSF1B;TNFRSF21;BIRC3
Response to UV (GO:0009411)	10/100	0.07537853292176254	0.40593506590153156	0	0	1.7548054383497422	4.536580495708538	FEN1;PCNA;PARP1;PCLAF;USP1;IL12A;EIF2AK4;DTL;AURKB;EGFR
Antiviral Innate Immune Response (GO:0140374)	7/62	0.0756260004660008	0.40593506590153156	0	0	2.0087235996326904	5.186434209685789	IFIH1;OAS1;OAS2;OAS3;TMEM120A;TRIM21;IFIT3
Regulation of Phagocytosis (GO:0050764)	7/62	0.0756260004660008	0.40593506590153156	0	0	2.0087235996326904	5.186434209685789	PYCARD;IL15RA;PIP4P2;PLSCR1;PRKCA;CD47;DOCK2
Protein Autophosphorylation (GO:0046777)	13/140	0.07590183106411345	0.40593506590153156	0	0	1.617530676685719	4.170502749658305	PDGFRA;EIF2AK4;EGFR;AURKA;SLK;MELK;GRK5;STK17B;KIT;TYRO3;NEK2;TNIK;EPHB4
DNA Biosynthetic Process (GO:0071897)	3/17	0.07732854082804011	0.40593506590153156	0	0	3.378056088207095	8.64678371865417	POLA1;POLD2;TYMS
DNA Conformation Change (GO:0071103)	3/17	0.07732854082804011	0.40593506590153156	0	0	3.378056088207095	8.64678371865417	TOP2A;BLM;HMGB2
DNA Modification (GO:0006304)	3/17	0.07732854082804011	0.40593506590153156	0	0	3.378056088207095	8.64678371865417	NEIL3;PARP1;NTHL1
Cellular Response to dsRNA (GO:0071359)	3/17	0.07732854082804011	0.40593506590153156	0	0	3.378056088207095	8.64678371865417	IFIH1;RALB;CGAS
Filopodium Assembly (GO:0046847)	3/17	0.07732854082804011	0.40593506590153156	0	0	3.378056088207095	8.64678371865417	FGD4;SPATA13;S1PR2
Immune Response-Regulating Cell Surface Receptor Signaling Pathway (GO:0002768)	3/17	0.07732854082804011	0.40593506590153156	0	0	3.378056088207095	8.64678371865417	KIT;VAV2;MICB
Myeloid Cell Activation Involved in Immune Response (GO:0002275)	3/17	0.07732854082804011	0.40593506590153156	0	0	3.378056088207095	8.64678371865417	PYCARD;NMI;DOCK2
Negative Regulation of Amyloid Precursor Protein Catabolic Process (GO:1902992)	3/17	0.07732854082804011	0.40593506590153156	0	0	3.378056088207095	8.64678371865417	PRNP;FLOT2;APOE
Negative Regulation of Cellular Senescence (GO:2000773)	3/17	0.07732854082804011	0.40593506590153156	0	0	3.378056088207095	8.64678371865417	RBL1;HMGA2;FBXO5
Negative Regulation of Intracellular Protein Transport (GO:0090317)	3/17	0.07732854082804011	0.40593506590153156	0	0	3.378056088207095	8.64678371865417	MDFIC;INSIG1;APOD
Positive Regulation of Autophagosome Assembly (GO:2000786)	3/17	0.07732854082804011	0.40593506590153156	0	0	3.378056088207095	8.64678371865417	RALB;PIP4K2A;SNX7
Positive Regulation of Cholesterol Metabolic Process (GO:0090205)	3/17	0.07732854082804011	0.40593506590153156	0	0	3.378056088207095	8.64678371865417	PRKCA;APOE;LDLRAP1
Protein Autoprocessing (GO:0016540)	3/17	0.07732854082804011	0.40593506590153156	0	0	3.378056088207095	8.64678371865417	CTSL;CASP1;PCSK9
Reg of Cardiac Muscle Contraction by Reg of the Release of Sequestered Calcium Ion (GO:0010881)	3/17	0.07732854082804011	0.40593506590153156	0	0	3.378056088207095	8.64678371865417	ASPH;PRKCA;CLIC2
Regulation of Receptor Recycling (GO:0001919)	3/17	0.07732854082804011	0.40593506590153156	0	0	3.378056088207095	8.64678371865417	PCSK9;ECE1;LDLR
Stress-Activated Protein Kinase Signaling Cascade (GO:0031098)	3/17	0.07732854082804011	0.40593506590153156	0	0	3.378056088207095	8.64678371865417	PBK;MAP2K6;MAP3K5
Regulation of Anatomical Structure Morphogenesis (GO:0022603)	12/127	0.0774699432131468	0.40593506590153156	0	0	1.648572163622331	4.216825445087939	FYCO1;RAP2A;BMPER;CDX1;HECW2;HECW1;KIF13B;TNIK;MAPT;EFNA5;TANC2;SH3D19
Schwann Cell Development (GO:0014044)	2/8	0.07854908295802772	0.40593506590153156	0	0	5.25258452081587	13.362740944721565	CNTNAP1;PARD3
Biogenic Amine Catabolic Process (GO:0042402)	2/8	0.07854908295802772	0.40593506590153156	0	0	5.25258452081587	13.362740944721565	SLC44A1;CHDH
Bone Resorption (GO:0045453)	2/8	0.07854908295802772	0.40593506590153156	0	0	5.25258452081587	13.362740944721565	RAB3D;ACP5
Cell Differentiation Involved in Metanephros Development (GO:0072202)	2/8	0.07854908295802772	0.40593506590153156	0	0	5.25258452081587	13.362740944721565	SALL1;SIX2
Cellular Response to Platelet-Derived Growth Factor Stimulus (GO:0036120)	2/8	0.07854908295802772	0.40593506590153156	0	0	5.25258452081587	13.362740944721565	HDAC1;MTSS2
Cobalamin Metabolic Process (GO:0009235)	2/8	0.07854908295802772	0.40593506590153156	0	0	5.25258452081587	13.362740944721565	CUBN;MMAB
Monocyte Activation (GO:0042117)	2/8	0.07854908295802772	0.40593506590153156	0	0	5.25258452081587	13.362740944721565	CSF1;ADAM9
Negative Regulation of DNA-templated DNA Replication (GO:2000104)	2/8	0.07854908295802772	0.40593506590153156	0	0	5.25258452081587	13.362740944721565	CDT1;FBXO5
Negative Regulation of Mitotic Nuclear Division (GO:0045839)	2/8	0.07854908295802772	0.40593506590153156	0	0	5.25258452081587	13.362740944721565	CHEK1;FBXO5
Negative Regulation of Nitric Oxide Biosynthetic Process (GO:0045019)	2/8	0.07854908295802772	0.40593506590153156	0	0	5.25258452081587	13.362740944721565	PTGIS;CAV1
Negative Regulation of Nitric Oxide Metabolic Process (GO:1904406)	2/8	0.07854908295802772	0.40593506590153156	0	0	5.25258452081587	13.362740944721565	PTGIS;CAV1
Negative Regulation of Ubiquitin Protein Ligase Activity (GO:1904667)	2/8	0.07854908295802772	0.40593506590153156	0	0	5.25258452081587	13.362740944721565	FBXO5;MAD2L1
Peripheral Nervous System Axon Ensheathment (GO:0032292)	2/8	0.07854908295802772	0.40593506590153156	0	0	5.25258452081587	13.362740944721565	CNTNAP1;PARD3
Peroxisome Proliferator Activated Receptor Signaling Pathway (GO:0035357)	2/8	0.07854908295802772	0.40593506590153156	0	0	5.25258452081587	13.362740944721565	RXRA;PPARA
Positive Regulation of Fatty Acid Beta-Oxidation (GO:0032000)	2/8	0.07854908295802772	0.40593506590153156	0	0	5.25258452081587	13.362740944721565	IRS1;PPARA
Positive Regulation of Lyase Activity (GO:0051349)	2/8	0.07854908295802772	0.40593506590153156	0	0	5.25258452081587	13.362740944721565	ORAI1;CACNA1D
Positive Regulation of Megakaryocyte Differentiation (GO:0045654)	2/8	0.07854908295802772	0.40593506590153156	0	0	5.25258452081587	13.362740944721565	HMGB2;RAB7B
Regulation of Wnt Signaling Pathway, Planar Cell Polarity Pathway (GO:2000095)	2/8	0.07854908295802772	0.40593506590153156	0	0	5.25258452081587	13.362740944721565	RSPO3;MLLT3
Regulation of Gap Junction Assembly (GO:1903596)	2/8	0.07854908295802772	0.40593506590153156	0	0	5.25258452081587	13.362740944721565	CAV1;TBX5
Regulation of Morphogenesis of an Epithelium (GO:1905330)	2/8	0.07854908295802772	0.40593506590153156	0	0	5.25258452081587	13.362740944721565	GJA1;SIX2
Regulation of Pinocytosis (GO:0048548)	2/8	0.07854908295802772	0.40593506590153156	0	0	5.25258452081587	13.362740944721565	AXL;CAV1
Response to Thyroid Hormone (GO:0097066)	2/8	0.07854908295802772	0.40593506590153156	0	0	5.25258452081587	13.362740944721565	CTSL;CTSS
succinyl-CoA Metabolic Process (GO:0006104)	2/8	0.07854908295802772	0.40593506590153156	0	0	5.25258452081587	13.362740944721565	NUDT7;SUCLG2
Taurine Metabolic Process (GO:0019530)	2/8	0.07854908295802772	0.40593506590153156	0	0	5.25258452081587	13.362740944721565	FMO1;FMO3
Regulation of Type II Interferon Production (GO:0032649)	9/88	0.07941364185436925	0.40978865789223173	0	0	1.7987704655580934	4.556438689302824	PYCARD;PRNP;IL1R1;AXL;IL12A;BTN3A2;PDCD1LG2;CD47;HLA-DPA1
Base-Excision Repair (GO:0006284)	5/39	0.08091778117975425	0.41508303991683115	0	0	2.319698467622343	5.832468164402864	FEN1;NEIL3;NTHL1;HMGA1;HMGA2
Positive Regulation of SMAD Protein Signal Transduction (GO:0060391)	5/39	0.08091778117975425	0.41508303991683115	0	0	2.319698467622343	5.832468164402864	ACVRL1;TGFBR3;BMPER;TTK;GDF5
Regulation of Axon Extension (GO:0030516)	5/39	0.08091778117975425	0.41508303991683115	0	0	2.319698467622343	5.832468164402864	FYCO1;SEMA3A;APOE;MAPT;NTN1
Negative Regulation of Metabolic Process (GO:0009892)	7/63	0.0809213237087643	0.41508303991683115	0	0	1.9727483164983164	4.960037511353377	NOVA1;LAMA4;ARRDC3;PLCL2;BRCA1;NR1D1;MAP2K6
Epithelial to Mesenchymal Transition (GO:0001837)	6/51	0.0821949853691978	0.41931349077459656	0	0	2.1037286234931316	5.256504632492177	TGFBR3;FOXF2;HMGA2;S100A4;FAM83D;TBX3
Negative Regulation of Cell Projection Organization (GO:0031345)	6/51	0.0821949853691978	0.41931349077459656	0	0	2.1037286234931316	5.256504632492177	MYLIP;PRNP;RTN4RL1;SEMA3A;SPRY2;APOE
Regulation of Epidermal Growth Factor Receptor Signaling Pathway (GO:0042058)	6/51	0.0821949853691978	0.41931349077459656	0	0	2.1037286234931316	5.256504632492177	ERRFI1;RALA;RALB;MMAB;GPER1;EGFR
Protein Processing (GO:0016485)	11/115	0.0825724864078535	0.41931349077459656	0	0	1.670599987006237	4.166607924468029	APH1B;MMP16;CTSL;PSEN2;CASP1;ADAM10;ADAM9;PCSK9;ECE1;CTSS;PHEX
Negative Regulation of Signaling (GO:0023057)	4/28	0.08296586950966663	0.41931349077459656	0	0	2.628183599216345	6.542405678213375	UBASH3B;PCSK9;LDLR;SOCS5
Positive Regulation of G Protein-Coupled Receptor Signaling Pathway (GO:0045745)	4/28	0.08296586950966663	0.41931349077459656	0	0	2.628183599216345	6.542405678213375	C3;EDN1;GPER1;PRKCA
Positive Regulation of Cholesterol Transport (GO:0032376)	4/28	0.08296586950966663	0.41931349077459656	0	0	2.628183599216345	6.542405678213375	EEPD1;RXRA;CAV1;APOE
Positive Regulation of Response to Endoplasmic Reticulum Stress (GO:1905898)	4/28	0.08296586950966663	0.41931349077459656	0	0	2.628183599216345	6.542405678213375	USP13;TMX1;CAV1;PIK3R1
Regulation of Calcium Ion Transmembrane Transport (GO:1903169)	4/28	0.08296586950966663	0.41931349077459656	0	0	2.628183599216345	6.542405678213375	PRNP;UBASH3B;PSEN2;TMEM38B
Regulation of Monoatomic Ion Transport (GO:0043269)	4/28	0.08296586950966663	0.41931349077459656	0	0	2.628183599216345	6.542405678213375	KCNJ5;PXK;KCNJ12;KCNJ2
Positive Regulation of Protein Ubiquitination (GO:0031398)	8/76	0.0832058101798155	0.41931349077459656	0	0	1.8570791416819465	4.617512332038457	FANCI;CENPX;CAV1;ARRDC3;PLK1;UBE2D1;MALT1;BIRC3
Regulation of Notch Signaling Pathway (GO:0008593)	8/76	0.0832058101798155	0.41931349077459656	0	0	1.8570791416819465	4.617512332038457	ACVRL1;TSPAN14;TSPAN5;ARRB1;IL6ST;ROBO1;EPN2;BEND6
Cellular Response to Hormone Stimulus (GO:0032870)	9/89	0.0839168888877464	0.4222795853957107	0	0	1.7761909780775718	4.401274046979442	CTSL;GPER1;AKR1C1;CAV1;AKR1C3;AKR1C2;NR3C1;TFPI;CTSS
Regulation of DNA Metabolic Process (GO:0051052)	11/116	0.0865663790742663	0.4349771263396442	0	0	1.6546010296010296	4.048550223090837	ACVRL1;CCNA2;KAT2B;LMNA;USP1;JADE2;FBXO5;ESCO2;BRCA1;TAF5;IL7R
Regulation of DNA Recombination (GO:0000018)	5/40	0.0881605790998757	0.4374576137202182	0	0	2.253301320528211	5.472357142671921	RAD51AP1;RAD51;FIGNL1;CHEK1;IL7R
Regulation of T Cell Receptor Signaling Pathway (GO:0050856)	5/40	0.0881605790998757	0.4374576137202182	0	0	2.253301320528211	5.472357142671921	LGALS3;PRNP;ITPRIPL1;CD81;THY1
Nucleosome Organization (GO:0034728)	8/77	0.08825655256936302	0.4374576137202182	0	0	1.8300672747030022	4.44250173443573	H2AX;CHAF1B;ATAD2;H2BC4;HMGB2;HMGA1;NAP1L2;ASF1B
Intrinsic Apoptotic Signaling Pathway in Response to DNA Damage (GO:0008630)	6/52	0.08846906780211654	0.4374576137202182	0	0	2.057885691300691	4.990583332213655	PYCARD;IFI16;CNRIP1;E2F1;BRCA1;TNFRSF1B
Positive Regulation of Reactive Oxygen Species Metabolic Process (GO:2000379)	6/52	0.08846906780211654	0.4374576137202182	0	0	2.057885691300691	4.990583332213655	PRKCE;AKR1C1;AKR1C3;CD36;MAPT;SLC5A3
Regulation of Hydrolase Activity (GO:0051336)	6/52	0.08846906780211654	0.4374576137202182	0	0	2.057885691300691	4.990583332213655	FGD4;OAS1;OAS3;EFNA5;RAP1GAP;VAV2
Positive Regulation of Defense Response (GO:0031349)	12/130	0.0886238791709386	0.4374576137202182	0	0	1.6064014212645243	3.8928792151813694	PYCARD;LGALS3;GBP5;GPRC5B;PLSCR1;LGALS1;CASP12;CAMK2N1;CASP1;EMILIN2;NMI;CD47
Diol Biosynthetic Process (GO:0034312)	3/18	0.08883676518832397	0.4374576137202182	0	0	3.152684563758389	7.632506487898871	DHFR;QDPR;ACER3
Positive Regulation of Alpha-Beta T Cell Activation (GO:0046635)	3/18	0.08883676518832397	0.4374576137202182	0	0	3.152684563758389	7.632506487898871	IL12A;GLI3;HLA-E
Positive Regulation of Cytokine Production Involved in Inflammatory Response (GO:1900017)	3/18	0.08883676518832397	0.4374576137202182	0	0	3.152684563758389	7.632506487898871	GBP5;IL17D;MYD88
Positive Regulation of Homotypic Cell-Cell Adhesion (GO:0034112)	3/18	0.08883676518832397	0.4374576137202182	0	0	3.152684563758389	7.632506487898871	EMILIN2;IL6ST;IL6R
Purine Ribonucleotide Catabolic Process (GO:0009154)	3/18	0.08883676518832397	0.4374576137202182	0	0	3.152684563758389	7.632506487898871	NT5E;XDH;PRTFDC1
Regulation of Lymphocyte Proliferation (GO:0050670)	3/18	0.08883676518832397	0.4374576137202182	0	0	3.152684563758389	7.632506487898871	LGALS3;IL12A;TNFRSF1B
Regulation of Oligodendrocyte Differentiation (GO:0048713)	3/18	0.08883676518832397	0.4374576137202182	0	0	3.152684563758389	7.632506487898871	TMEM98;TNFRSF1B;TNFRSF21
Negative Regulation of Wound Healing (GO:0061045)	4/29	0.09190888683652801	0.44873928176418143	0	0	2.5229219143576826	6.022107519449865	EDN1;CD109;APOE;TFPI
Regulation of Dendrite Morphogenesis (GO:0048814)	4/29	0.09190888683652801	0.44873928176418143	0	0	2.5229219143576826	6.022107519449865	RAP2A;HECW2;HECW1;TNIK
Regulation of Long-Term Synaptic Potentiation (GO:1900271)	4/29	0.09190888683652801	0.44873928176418143	0	0	2.5229219143576826	6.022107519449865	ADCY1;APOE;EIF2AK4;ZDHHC2
Regulation of Monoatomic Ion Transmembrane Transport (GO:0034765)	4/29	0.09190888683652801	0.44873928176418143	0	0	2.5229219143576826	6.022107519449865	P2RX7;KCNJ5;KCNJ12;KCNJ2
Regulation of Platelet Activation (GO:0010543)	4/29	0.09190888683652801	0.44873928176418143	0	0	2.5229219143576826	6.022107519449865	PDGFRA;C1QTNF1;SELENOP;PRKCA
Regulation of Vascular Endothelial Growth Factor Production (GO:0010574)	4/29	0.09190888683652801	0.44873928176418143	0	0	2.5229219143576826	6.022107519449865	C3;CCBE1;BRCA1;IL6ST
Regulation of Cellular Component Organization (GO:0051128)	14/159	0.09436248389185566	0.4541506328307194	0	0	1.5255335922216706	3.6011924484047033	HJURP;KIF14;STON1;JADE2;TMEM97;AXIN2;MKI67;MLLT3;IL17RB;AURKA;RAPGEF1;PACSIN3;APOE;CD36
Negative Regulation of Secretion by Cell (GO:1903531)	5/41	0.09572834440414095	0.4541506328307194	0	0	2.190592903828198	5.139658544861861	IL12A;HMGCR;APOE;STXBP6;TNFRSF1B
Regulation of Heart Rate by Cardiac Conduction (GO:0086091)	5/41	0.09572834440414095	0.4541506328307194	0	0	2.190592903828198	5.139658544861861	KCNJ5;CAV1;CACNA1D;KCNJ2;SCN1B
Regulation of Mitotic Spindle Organization (GO:0060236)	5/41	0.09572834440414095	0.4541506328307194	0	0	2.190592903828198	5.139658544861861	GPSM2;TPX2;PLK1;TACC3;RCC1
Regulation of Response to External Stimulus (GO:0032101)	12/132	0.09658309383505896	0.4541506328307194	0	0	1.5794590025359256	3.691750971651009	HERC5;PYCARD;IFI16;IL1R1;TRAF3;CAV1;IRF1;CASP1;CD36;SAMHD1;MYD88;BIRC3
DNA Topological Change (GO:0006265)	2/9	0.09710154232557011	0.4541506328307194	0	0	4.5019758112800865	10.498598677644326	TOP2A;HMGB2
SNARE Complex Assembly (GO:0035493)	2/9	0.09710154232557011	0.4541506328307194	0	0	4.5019758112800865	10.498598677644326	STXBP6;VAMP4
Amyloid-Beta Formation (GO:0034205)	2/9	0.09710154232557011	0.4541506328307194	0	0	4.5019758112800865	10.498598677644326	APH1B;PSEN2
Axon Regeneration (GO:0031103)	2/9	0.09710154232557011	0.4541506328307194	0	0	4.5019758112800865	10.498598677644326	DHFR;RTN4RL1
Cellular Response to Interleukin-15 (GO:0071350)	2/9	0.09710154232557011	0.4541506328307194	0	0	4.5019758112800865	10.498598677644326	IL15RA;PLCB1
Cellular Response to Muramyl Dipeptide (GO:0071225)	2/9	0.09710154232557011	0.4541506328307194	0	0	4.5019758112800865	10.498598677644326	LDOC1;VIM
Coenzyme A Biosynthetic Process (GO:0015937)	2/9	0.09710154232557011	0.4541506328307194	0	0	4.5019758112800865	10.498598677644326	SOAT1;PANK1
High-Density Lipoprotein Particle Assembly (GO:0034380)	2/9	0.09710154232557011	0.4541506328307194	0	0	4.5019758112800865	10.498598677644326	PRKCA;APOE
Interleukin-15-Mediated Signaling Pathway (GO:0035723)	2/9	0.09710154232557011	0.4541506328307194	0	0	4.5019758112800865	10.498598677644326	IL15RA;PLCB1
Negative Regulation of Bone Resorption (GO:0045779)	2/9	0.09710154232557011	0.4541506328307194	0	0	4.5019758112800865	10.498598677644326	P2RX7;UBASH3B
Negative Regulation of Platelet Aggregation (GO:0090331)	2/9	0.09710154232557011	0.4541506328307194	0	0	4.5019758112800865	10.498598677644326	C1QTNF1;TMX1
Negative Regulation of Receptor Binding (GO:1900121)	2/9	0.09710154232557011	0.4541506328307194	0	0	4.5019758112800865	10.498598677644326	PCSK9;B2M
Phenol-Containing Compound Biosynthetic Process (GO:0046189)	2/9	0.09710154232557011	0.4541506328307194	0	0	4.5019758112800865	10.498598677644326	MOXD1;PARD3
Positive Regulation of Calcium Ion Transport Into Cytosol (GO:0010524)	2/9	0.09710154232557011	0.4541506328307194	0	0	4.5019758112800865	10.498598677644326	P2RX7;CAV1
Positive Regulation of Cardiocyte Differentiation (GO:1905209)	2/9	0.09710154232557011	0.4541506328307194	0	0	4.5019758112800865	10.498598677644326	GPER1;TBX5
Positive Regulation of Cyclase Activity (GO:0031281)	2/9	0.09710154232557011	0.4541506328307194	0	0	4.5019758112800865	10.498598677644326	ORAI1;CACNA1D
Positive Regulation of Phagocytosis, Engulfment (GO:0060100)	2/9	0.09710154232557011	0.4541506328307194	0	0	4.5019758112800865	10.498598677644326	C3;ANO6
Progesterone Metabolic Process (GO:0042448)	2/9	0.09710154232557011	0.4541506328307194	0	0	4.5019758112800865	10.498598677644326	AKR1C3;AKR1C2
Protein Localization to Microtubule (GO:0035372)	2/9	0.09710154232557011	0.4541506328307194	0	0	4.5019758112800865	10.498598677644326	KIF20B;MAPRE2
Regulation of Ketone Biosynthetic Process (GO:0010566)	2/9	0.09710154232557011	0.4541506328307194	0	0	4.5019758112800865	10.498598677644326	PPTC7;AKR1C3
Regulation of Protein Exit From Endoplasmic Reticulum (GO:0070861)	2/9	0.09710154232557011	0.4541506328307194	0	0	4.5019758112800865	10.498598677644326	CD81;INSIG1
Response to Platelet-Derived Growth Factor (GO:0036119)	2/9	0.09710154232557011	0.4541506328307194	0	0	4.5019758112800865	10.498598677644326	HDAC1;MTSS2
Store-Operated Calcium Entry (GO:0002115)	2/9	0.09710154232557011	0.4541506328307194	0	0	4.5019758112800865	10.498598677644326	ORAI3;ORAI1
Synaptic Vesicle Budding From Presynaptic Endocytic Zone Membrane (GO:0016185)	2/9	0.09710154232557011	0.4541506328307194	0	0	4.5019758112800865	10.498598677644326	MX2;DNM1
Tooth Mineralization (GO:0034505)	2/9	0.09710154232557011	0.4541506328307194	0	0	4.5019758112800865	10.498598677644326	FAM20C;FAM20A
Urogenital System Development (GO:0001655)	2/9	0.09710154232557011	0.4541506328307194	0	0	4.5019758112800865	10.498598677644326	OSR2;OSR1
Negative Regulation of Macromolecule Biosynthetic Process (GO:0010558)	17/202	0.09727751612067909	0.45435717895390354	0	0	1.4524847428073235	3.384561638232266	ACVRL1;EDN1;HDAC1;ATP2B4;ADAM10;DBI;PARP9;ROBO1;AURKA;RBL1;CILP;GPER1;HAND2;FLOT2;PGR;APOE;MAPT
Positive Regulation of MAPK Cascade (GO:0043410)	28/362	0.09768550590113853	0.4556453840882605	0	0	1.326878376922248	3.0863218700006496	CD81;SEMA3A;ARRB1;EGFR;ROBO1;FGF5;PYCARD;SDCBP;BMPER;GPER1;ARL6IP5;APOE;CD36;IL6R;SASH1;MAP3K5;PDGFRA;EDN1;PRKCA;MAPK8IP1;HAND2;PRXL2C;KIT;ADAM9;SPRY2;TNIK;PLCB1;CD44
Regulation of Cell Cycle G1/S Phase Transition (GO:1902806)	8/79	0.09887928644477353	0.45759229542997965	0	0	1.77832623372925	4.1147899396864585	CDKN2C;BCL7A;KIF14;PSME1;E2F1;ATP2B4;PSME2;FAM83D
Regulation of MAPK Cascade (GO:0043408)	21/260	0.09913323817510349	0.45759229542997965	0	0	1.38954188733579	3.2116349545555223	EDN1;SMIM29;CD81;CAV1;STYX;APIP;DUSP16;DUSP6;EGFR;MAPK8IP1;FGF5;TGFBR3;P2RX7;RAP2A;SPRED1;MDFIC;GPER1;KIT;TNIK;FAM83D;IL6R
Eosinophil Chemotaxis (GO:0048245)	3/19	0.10101119836061015	0.45759229542997965	0	0	2.955484479865772	6.775518786752381	LGALS3;CCL8;CCL2
Eosinophil Migration (GO:0072677)	3/19	0.10101119836061015	0.45759229542997965	0	0	2.955484479865772	6.775518786752381	LGALS3;CCL8;CCL2
fatty-acyl-CoA Metabolic Process (GO:0035337)	3/19	0.10101119836061015	0.45759229542997965	0	0	2.955484479865772	6.775518786752381	NUDT7;ACSL4;FAR2
Female Meiotic Nuclear Division (GO:0007143)	3/19	0.10101119836061015	0.45759229542997965	0	0	2.955484479865772	6.775518786752381	SKA3;SKA1;SKA2
Host-Mediated Suppression of Symbiont Invasion (GO:0046597)	3/19	0.10101119836061015	0.45759229542997965	0	0	2.955484479865772	6.775518786752381	CIITA;IFITM1;LY6E
Mesoderm Development (GO:0007498)	3/19	0.10101119836061015	0.45759229542997965	0	0	2.955484479865772	6.775518786752381	SECTM1;MEST;TBX3
Negative Regulation of Type I Interferon-Mediated Signaling Pathway (GO:0060339)	3/19	0.10101119836061015	0.45759229542997965	0	0	2.955484479865772	6.775518786752381	OAS1;OAS3;SAMHD1
Nuclear Envelope Organization (GO:0006998)	3/19	0.10101119836061015	0.45759229542997965	0	0	2.955484479865772	6.775518786752381	LMNA;LMNB2;LMNB1
Positive Regulation of Endothelial Cell Apoptotic Process (GO:2000353)	3/19	0.10101119836061015	0.45759229542997965	0	0	2.955484479865772	6.775518786752381	GPER1;CCL2;ANO6
Protein Localization to Microtubule Organizing Center (GO:1905508)	3/19	0.10101119836061015	0.45759229542997965	0	0	2.955484479865772	6.775518786752381	SPAG5;TRIM69;SNX10
Regulation of Behavior (GO:0050795)	3/19	0.10101119836061015	0.45759229542997965	0	0	2.955484479865772	6.775518786752381	EIF2AK4;NR1D1;APOE
Regulation of Centriole Replication (GO:0046599)	3/19	0.10101119836061015	0.45759229542997965	0	0	2.955484479865772	6.775518786752381	PLK4;KAT2B;BRCA1
Regulation of Megakaryocyte Differentiation (GO:0045652)	3/19	0.10101119836061015	0.45759229542997965	0	0	2.955484479865772	6.775518786752381	FAXDC2;HMGB2;RAB7B
Signaling Receptor Ligand Precursor Processing (GO:0140448)	3/19	0.10101119836061015	0.45759229542997965	0	0	2.955484479865772	6.775518786752381	DPP4;CASP1;ECE1
Vasculature Development (GO:0001944)	3/19	0.10101119836061015	0.45759229542997965	0	0	2.955484479865772	6.775518786752381	ACVRL1;ERRFI1;PDGFRA
Negative Regulation of Antigen Receptor-Mediated Signaling Pathway (GO:0050858)	4/30	0.10128892411171293	0.45759229542997965	0	0	2.425757282180456	5.554446170398258	LGALS3;PRNP;ITPRIPL1;THY1
Negative Regulation of Cytokine Production Involved in Inflammatory Response (GO:1900016)	4/30	0.10128892411171293	0.45759229542997965	0	0	2.425757282180456	5.554446170398258	PYCARD;APOD;PRKCA;PPARA
Negative Regulation of Mitotic Cell Cycle (GO:0045930)	4/30	0.10128892411171293	0.45759229542997965	0	0	2.425757282180456	5.554446170398258	BTG3;BRINP1;CHEK1;MAD2L1
Positive Regulation of Calcium Ion Transport (GO:0051928)	4/30	0.10128892411171293	0.45759229542997965	0	0	2.425757282180456	5.554446170398258	LGALS3;CCL2;ORAI1;CACNA1D
Positive Regulation of Calcium-Mediated Signaling (GO:0050850)	4/30	0.10128892411171293	0.45759229542997965	0	0	2.425757282180456	5.554446170398258	PDGFRA;PRNP;EDN1;PRKCA
Positive Regulation of Cation Channel Activity (GO:2001259)	4/30	0.10128892411171293	0.45759229542997965	0	0	2.425757282180456	5.554446170398258	EDN1;ASPH;CTSS;SCN1B
Pyroptotic Inflammatory Response (GO:0070269)	4/30	0.10128892411171293	0.45759229542997965	0	0	2.425757282180456	5.554446170398258	PYCARD;APIP;CASP1;TRIM21
Steroid Metabolic Process (GO:0008202)	10/106	0.10159230406731702	0.45798742617976285	0	0	1.6446026722925458	3.7608568237220035	SRD5A2;AKR1C1;AKR1C3;AKR1C2;MSMO1;DHCR24;CYP7B1;HSD17B7;PRLR;FDFT1
Gonad Development (GO:0008406)	6/54	0.10177498359550285	0.45798742617976285	0	0	1.9719301934398654	4.505842637714506	TFAP2C;KITLG;SALL1;SRD5A2;KIT;AKR1C3
Negative Regulation of Neuron Projection Development (GO:0010977)	6/54	0.10177498359550285	0.45798742617976285	0	0	1.9719301934398654	4.505842637714506	FYCO1;MYLIP;RTN4RL1;SEMA3A;THY1;APOE
Regulation of Epithelial Cell Proliferation (GO:0050678)	9/93	0.10342628231526672	0.46384202447956757	0	0	1.691249096603228	3.8372685947676537	TGFBR3;OSR2;DUSP10;UHRF1;OSR1;NR1D1;B2M;GDF5;EGFR
Digestive Tract Development (GO:0048565)	5/42	0.10361426134298433	0.46384202447956757	0	0	2.1312741312741315	4.8317695987865035	CLMP;SALL1;CDX1;KIT;GLI3
Negative Regulation of DNA Recombination (GO:0045910)	5/42	0.10361426134298433	0.46384202447956757	0	0	2.1312741312741315	4.8317695987865035	BLM;RMI2;PARPBP;PLK1;CGAS
Positive Regulation of Ossification (GO:0045778)	5/42	0.10361426134298433	0.46384202447956757	0	0	2.1312741312741315	4.8317695987865035	P2RX7;OSR2;RXRA;OSR1;ANO6
Negative Regulation of Cytokine-Mediated Signaling Pathway (GO:0001960)	7/67	0.10417511910658411	0.46574790604461147	0	0	1.8408389450056117	4.163392230133494	IL1RN;OAS1;OAS3;CARD16;IL6ST;SAMHD1;ROBO1
Response to Tumor Necrosis Factor (GO:0034612)	8/80	0.10444910656332966	0.4663679667406701	0	0	1.7535336515959936	3.961329567822967	PYCARD;GPER1;ADAM10;ADAM9;CCL2;BRCA1;NR1D1;TNFRSF21
Regulation of Cold-Induced Thermogenesis (GO:0120161)	13/148	0.10556350717912776	0.47073403524767576	0	0	1.521025255373817	3.419937893753641	CAV1;LAMA4;ARRDC3;PLCL2;NR1D1;PRLR;GJA1;NOVA1;SCD;CD36;LPIN1;LDLR;MAP2K6
Regulation of Phosphatidylinositol 3-Kinase/Protein Kinase B Signal Transduction (GO:0051896)	18/219	0.10625219878142496	0.4731929317823925	0	0	1.4154884033528197	3.173439755328227	SEMA5A;PDGFRA;IL1R1;IRS1;AKR1C3;AKR1C2;PRKCA;EFNA5;EGFR;DCN;VAV2;AXL;GPER1;KIT;SELENOP;TYRO3;SPRY2;PPARA
Positive Regulation of Programmed Cell Death (GO:0043068)	20/248	0.10665932114866218	0.47439313548314643	0	0	1.3868607689436356	3.103954497965894	TOP2A;STPG1;ZNF395;ANO6;DUSP6;PYCARD;LGALS3;LGALS1;MELK;CALHM2;RPS6KA2;STK17B;GPER1;ARL6IP5;E2F1;EMILIN2;DHCR7;ECT2;PHLDA1;MAP3K5
Rho Protein Signal Transduction (GO:0007266)	6/55	0.10879947687935193	0.48328839794217276	0	0	1.9315837352602943	4.284733211411169	RACGAP1;CDC42EP4;ARHGEF3;ARHGAP29;ARHGAP6;NTN1
Negative Regulation of Cell Differentiation (GO:0045596)	18/220	0.10962200090123769	0.4863153630715139	0	0	1.4084053265139598	3.113585860831077	OSR1;CAV1;TWIST2;EIF2AK4;TMEM53;IL17RD;TBX5;GDF5;TENT5C;EGFR;TBX3;SPRED1;BCL7A;GPER1;E2F1;SPRY2;ANKRD2;PPARA
Positive Regulation of JNK Cascade (GO:0046330)	8/81	0.11018929746839377	0.4865293246877125	0	0	1.729420318288306	3.8143325054333697	PYCARD;SDCBP;EDN1;SEMA3A;TNIK;PLCB1;MAP3K5;MAPK8IP1
Ras Protein Signal Transduction (GO:0007265)	7/68	0.11049759357966739	0.4865293246877125	0	0	1.8105646630236794	3.9882421978253353	CCNA2;RALA;RALB;RAPGEF1;RRAS2;NTN1;RALGPS2
Positive Regulation of D-glucose Transmembrane Transport (GO:0010828)	4/31	0.1110896109126209	0.4865293246877125	0	0	2.3357900301645054	5.132707285052947	C3;IRS1;CREBL2;PIK3R1
Regulation of Spindle Assembly (GO:0090169)	4/31	0.1110896109126209	0.4865293246877125	0	0	2.3357900301645054	5.132707285052947	GPSM2;SPAG5;PLK1;RCC1
Cellular Response to Insulin Stimulus (GO:0032869)	10/108	0.11137436034059124	0.4865293246877125	0	0	1.6108671316627916	3.5356248307537346	KAT2B;PARP1;TBC1D4;IRS1;INSIG1;MAPKAP1;DENND4C;PCSK9;PIK3R1;LPIN1
Positive Regulation of DNA Metabolic Process (GO:0051054)	10/108	0.11137436034059124	0.4865293246877125	0	0	1.6108671316627916	3.5356248307537346	H2AX;CDT1;STN1;WEE1;PCNA;NEK2;BRCA1;CDC25A;AURKB;EGFR
Positive Regulation of Monoatomic Ion Transport (GO:0043270)	5/43	0.1118105816189805	0.4865293246877125	0	0	2.075077399380805	4.546388908696089	P2RX7;ORAI1;CACNA1D;ANO6;SCN1B
Ganglioside Metabolic Process (GO:0001573)	3/20	0.11380618824563549	0.4865293246877125	0	0	2.7814844058428743	6.044884295259932	ST8SIA2;ST8SIA6;ST6GALNAC5
Positive Regulation of Ion Transmembrane Transporter Activity (GO:0032414)	3/20	0.11380618824563549	0.4865293246877125	0	0	2.7814844058428743	6.044884295259932	EDN1;CCL2;CTSS
Regulation of Cardiac Conduction (GO:1903779)	3/20	0.11380618824563549	0.4865293246877125	0	0	2.7814844058428743	6.044884295259932	ATP2B4;PRKCA;TBX5
Regulation of Cell Cycle G2/M Phase Transition (GO:1902749)	3/20	0.11380618824563549	0.4865293246877125	0	0	2.7814844058428743	6.044884295259932	CENPF;KIF14;AURKA
Regulation of Collagen Biosynthetic Process (GO:0032965)	3/20	0.11380618824563549	0.4865293246877125	0	0	2.7814844058428743	6.044884295259932	CIITA;VIM;IL6R
Regulation of Fatty Acid Metabolic Process (GO:0019217)	3/20	0.11380618824563549	0.4865293246877125	0	0	2.7814844058428743	6.044884295259932	FABP3;CAV1;PPARA
Regulation of Granulocyte Chemotaxis (GO:0071622)	3/20	0.11380618824563549	0.4865293246877125	0	0	2.7814844058428743	6.044884295259932	CSF1;CCL2;KIF20B
Regulation of Sodium Ion Transmembrane Transport (GO:1902305)	3/20	0.11380618824563549	0.4865293246877125	0	0	2.7814844058428743	6.044884295259932	PRKCE;ATP2B4;SCN1B
Regulation of Spindle Organization (GO:0090224)	3/20	0.11380618824563549	0.4865293246877125	0	0	2.7814844058428743	6.044884295259932	GPSM2;TPX2;TACC3
Response to ATP (GO:0033198)	3/20	0.11380618824563549	0.4865293246877125	0	0	2.7814844058428743	6.044884295259932	P2RX7;NT5E;ASPH
Regulation of Protein Localization to Nucleus (GO:1900180)	6/56	0.11606578676159285	0.4865293246877125	0	0	1.8928511354079058	4.076440649259929	EDN1;DTX3L;PLK1;CDK1;PARP9;GLUL
Biomineral Tissue Development (GO:0031214)	2/10	0.11672751712118894	0.4865293246877125	0	0	3.939019279128248	8.460670613748714	FAM20C;FAM20A
Cellular Response to Interleukin-12 (GO:0071349)	2/10	0.11672751712118894	0.4865293246877125	0	0	3.939019279128248	8.460670613748714	IL12A;PLCB1
Detection of Stimulus Involved in Sensory Perception of Pain (GO:0062149)	2/10	0.11672751712118894	0.4865293246877125	0	0	3.939019279128248	8.460670613748714	TMEM120A;SCN1A
Embryonic Appendage Morphogenesis (GO:0035113)	2/10	0.11672751712118894	0.4865293246877125	0	0	3.939019279128248	8.460670613748714	TBX5;HOXA11
Formation of Extrachromosomal Circular DNA (GO:0001325)	2/10	0.11672751712118894	0.4865293246877125	0	0	3.939019279128248	8.460670613748714	BLM;EXO1
Homologous Recombination (GO:0035825)	2/10	0.11672751712118894	0.4865293246877125	0	0	3.939019279128248	8.460670613748714	UHRF1;BRCA1
Inositol Phosphate Biosynthetic Process (GO:0032958)	2/10	0.11672751712118894	0.4865293246877125	0	0	3.939019279128248	8.460670613748714	ITPKB;IPMK
Mesenchymal to Epithelial Transition (GO:0060231)	2/10	0.11672751712118894	0.4865293246877125	0	0	3.939019279128248	8.460670613748714	SALL1;SIX2
Mesonephros Development (GO:0001823)	2/10	0.11672751712118894	0.4865293246877125	0	0	3.939019279128248	8.460670613748714	OSR2;OSR1
Mitotic DNA Replication Checkpoint Signaling (GO:0033314)	2/10	0.11672751712118894	0.4865293246877125	0	0	3.939019279128248	8.460670613748714	CLSPN;TICRR
Negative Regulation by Host of Viral Genome Replication (GO:0044828)	2/10	0.11672751712118894	0.4865293246877125	0	0	3.939019279128248	8.460670613748714	CCL8;EIF2AK4
Negative Regulation of Activated T Cell Proliferation (GO:0046007)	2/10	0.11672751712118894	0.4865293246877125	0	0	3.939019279128248	8.460670613748714	PRNP;PDCD1LG2
Negative Regulation of Cell Cycle G2/M Phase Transition (GO:1902750)	2/10	0.11672751712118894	0.4865293246877125	0	0	3.939019279128248	8.460670613748714	WEE1;PKMYT1
Negative Regulation of Centrosome Duplication (GO:0010826)	2/10	0.11672751712118894	0.4865293246877125	0	0	3.939019279128248	8.460670613748714	KAT2B;CCNF
Negative Regulation of Interleukin-17 Production (GO:0032700)	2/10	0.11672751712118894	0.4865293246877125	0	0	3.939019279128248	8.460670613748714	PRNP;IL12A
Plasma Membrane Phospholipid Scrambling (GO:0017121)	2/10	0.11672751712118894	0.4865293246877125	0	0	3.939019279128248	8.460670613748714	P2RX7;PLSCR1
Positive Regulation of Cellular Senescence (GO:2000774)	2/10	0.11672751712118894	0.4865293246877125	0	0	3.939019279128248	8.460670613748714	CGAS;B2M
Positive Regulation of Chondrocyte Differentiation (GO:0032332)	2/10	0.11672751712118894	0.4865293246877125	0	0	3.939019279128248	8.460670613748714	GDF5;HOXA11
Positive Regulation of Lipid Transport (GO:0032370)	2/10	0.11672751712118894	0.4865293246877125	0	0	3.939019279128248	8.460670613748714	DBI;APOE
Positive Regulation of Non-Canonical Wnt Signaling Pathway (GO:2000052)	2/10	0.11672751712118894	0.4865293246877125	0	0	3.939019279128248	8.460670613748714	RSPO3;MLLT3
Positive Regulation of Phospholipid Transport (GO:2001140)	2/10	0.11672751712118894	0.4865293246877125	0	0	3.939019279128248	8.460670613748714	DBI;APOE
Positive Regulation of Protein Maturation (GO:1903319)	2/10	0.11672751712118894	0.4865293246877125	0	0	3.939019279128248	8.460670613748714	CCBE1;BAG2
Protein K27-linked Ubiquitination (GO:0044314)	2/10	0.11672751712118894	0.4865293246877125	0	0	3.939019279128248	8.460670613748714	UBE2T;TRIM21
Regulation of Animal Organ Morphogenesis (GO:2000027)	2/10	0.11672751712118894	0.4865293246877125	0	0	3.939019279128248	8.460670613748714	SAPCD2;SIX2
Regulation of Macrophage Migration (GO:1905521)	2/10	0.11672751712118894	0.4865293246877125	0	0	3.939019279128248	8.460670613748714	CSF1;CD81
Regulation of Mononuclear Cell Migration (GO:0071675)	2/10	0.11672751712118894	0.4865293246877125	0	0	3.939019279128248	8.460670613748714	LGALS3;CD81
Regulation of Phagocytosis, Engulfment (GO:0060099)	2/10	0.11672751712118894	0.4865293246877125	0	0	3.939019279128248	8.460670613748714	C3;ANO6
Response to Corticosteroid (GO:0031960)	2/10	0.11672751712118894	0.4865293246877125	0	0	3.939019279128248	8.460670613748714	IL1RN;AKR1C3
Single Strand Break Repair (GO:0000012)	2/10	0.11672751712118894	0.4865293246877125	0	0	3.939019279128248	8.460670613748714	NEIL3;TDP1
T-Circle Formation (GO:0090656)	2/10	0.11672751712118894	0.4865293246877125	0	0	3.939019279128248	8.460670613748714	BLM;EXO1
Telomere Maintenance via Telomere Trimming (GO:0090737)	2/10	0.11672751712118894	0.4865293246877125	0	0	3.939019279128248	8.460670613748714	BLM;EXO1
Very-Low-Density Lipoprotein Particle Assembly (GO:0034379)	2/10	0.11672751712118894	0.4865293246877125	0	0	3.939019279128248	8.460670613748714	SOAT1;LPCAT3
Positive Regulation of Intracellular Protein Transport (GO:0090316)	7/69	0.11701861678989871	0.48715358946229564	0	0	1.7812669707831	3.821569772678428	FYCO1;ASPH;CD81;PIK3R1;KIF20B;ECT2;ZDHHC2
Embryonic Organ Morphogenesis (GO:0048562)	5/44	0.12030869287876597	0.4990421953707658	0	0	2.021762551174316	4.28147522993275	OSR2;PDGFRA;SIX2;HOXA3;RBPMS2
Organelle Disassembly (GO:1903008)	5/44	0.12030869287876597	0.4990421953707658	0	0	2.021762551174316	4.28147522993275	CDK1;PLIN3;PLIN2;TRIM21;AURKA
Substantia Nigra Development (GO:0021762)	5/44	0.12030869287876597	0.4990421953707658	0	0	2.021762551174316	4.28147522993275	YWHAQ;RRAD;MAPKAP1;NDRG2;INA
Bile Acid Metabolic Process (GO:0008206)	4/32	0.12129320667036539	0.500116846163576	0	0	2.2522490104354085	4.751219442699865	HSD3B7;AKR1C1;CYP7B1;OSBPL1A
Membrane Depolarization (GO:0051899)	4/32	0.12129320667036539	0.500116846163576	0	0	2.2522490104354085	4.751219442699865	P2RX7;CAV1;SCN1B;SCN1A
Negative Regulation of G1/S Transition of Mitotic Cell Cycle (GO:2000134)	4/32	0.12129320667036539	0.500116846163576	0	0	2.2522490104354085	4.751219442699865	WEE1;RBL1;CCL2;E2F7
Positive Regulation of T Cell Mediated Cytotoxicity (GO:0001916)	4/32	0.12129320667036539	0.500116846163576	0	0	2.2522490104354085	4.751219442699865	HLA-B;HLA-C;IL12A;HLA-E
Regulation of Cholesterol Efflux (GO:0010874)	4/32	0.12129320667036539	0.500116846163576	0	0	2.2522490104354085	4.751219442699865	EEPD1;RXRA;CAV1;APOE
Cartilage Development (GO:0051216)	6/57	0.12356881549634063	0.5083605303548616	0	0	1.8556374610399249	3.880058264067617	OSR2;OSR1;HMGA2;GDF5;CD44;HOXA11
Negative Regulation of Immune Response (GO:0050777)	7/70	0.12373498258419753	0.5083605303548616	0	0	1.752899364010475	3.662881715483631	LGALS3;PARP1;IFI16;TYRO3;NMI;TRIM21;AURKB
Peptidyl-Serine Phosphorylation (GO:0018105)	7/70	0.12373498258419753	0.5083605303548616	0	0	1.752899364010475	3.662881715483631	MAPKAPK3;PRKCE;PLK1;CDK1;PRKCA;CLSPN;AURKA
Positive Regulation of DNA-templated Transcription (GO:0045893)	86/1274	0.1268479580143864	0.515740936661923	0	0	1.1499591648374337	2.3743966892532162	ACVRL1;CIITA;CD81;HMGB2;PSIP1;ADIRF;ARRB1;BRCA1;AHR;FOXM1;NR3C1;LITAF;ETS2;GLI3;HOXA11;SALL1;SALL2;GPER1;MYBL2;MAP3K5;OSR2;EDN1;DTX3L;PARP1;OSR1;MRTFB;CKAP2;VEZF1;MITF;EBF3;SOX12;RGMB;PARP9;GTF2F2;DCN;KAT2B;PLSCR1;ZEB2;TFDP1;ASPH;MDFIC;HAND2;IRF1;IRF2;PGR;PPARA;PLCB1;CREB5;BLM;ZNF395;SMIM29;UHRF1;HDAC1;CREBL2;HOXD13;PIK3R1;BHLHE22;MLLT3;EGFR;RXRA;IFI16;E2F1;E2F2;APOE;NDP;E2F7;E2F8;S100A10;ARNT2;T…
Positive Regulation of GTPase Activity (GO:0043547)	10/111	0.1270079217025496	0.515740936661923	0	0	1.5627689351213603	3.2247827911537543	ARHGAP11A;RAPGEF1;RGS10;THY1;ECT2;SLC25A23;MAPRE2;RAP1GAP;S100A10;MTSS2
Positive Regulation of T Cell Activation (GO:0050870)	10/111	0.1270079217025496	0.515740936661923	0	0	1.5627689351213603	3.2247827911537543	PYCARD;CD81;FLOT2;CCL2;THY1;PDCD1LG2;CD47;IL6ST;B2M;HLA-DPA1
NADP Metabolic Process (GO:0006739)	3/21	0.12717468473420196	0.515740936661923	0	0	2.626817673378076	5.417006771108733	IDH1;FMO1;NUDT12
Anaphase-Promoting Complex-Dependent Catabolic Process (GO:0031145)	3/21	0.12717468473420196	0.515740936661923	0	0	2.626817673378076	5.417006771108733	CDC20;ANAPC13;UBE2C
Cellular Response to Estradiol Stimulus (GO:0071392)	3/21	0.12717468473420196	0.515740936661923	0	0	2.626817673378076	5.417006771108733	FAM210B;GPER1;EGFR
Homologous Chromosome Segregation (GO:0045143)	3/21	0.12717468473420196	0.515740936661923	0	0	2.626817673378076	5.417006771108733	PSMC3IP;PTTG1;FANCD2
Negative Regulation of ERBB Signaling Pathway (GO:1901185)	3/21	0.12717468473420196	0.515740936661923	0	0	2.626817673378076	5.417006771108733	ERRFI1;MMAB;EGFR
Protein Localization to Centrosome (GO:0071539)	3/21	0.12717468473420196	0.515740936661923	0	0	2.626817673378076	5.417006771108733	SPAG5;TRIM69;SNX10
Regulation of Epithelial Cell Differentiation (GO:0030856)	3/21	0.12717468473420196	0.515740936661923	0	0	2.626817673378076	5.417006771108733	CAV1;OSR1;APOLD1
Positive Regulation of ERK1 and ERK2 Cascade (GO:0070374)	13/153	0.12717719644985045	0.515740936661923	0	0	1.4663101281121587	3.0237865009250635	PDGFRA;PRKCA;ARRB1;EGFR;PYCARD;BMPER;GPER1;HAND2;PRXL2C;SPRY2;APOE;CD36;CD44
Membraneless Organelle Assembly (GO:0140694)	12/139	0.1277186564173005	0.516720902195346	0	0	1.4918431054106402	3.070101865601066	ANLN;SQLE;CENPE;CENPF;CENPW;TMOD2;RCC1;NEK2;MAPT;MAPRE2;CENPA;DLGAP5
Negative Regulation of Cell Motility (GO:2000146)	12/139	0.1277186564173005	0.516720902195346	0	0	1.4918431054106402	3.070101865601066	TGFBR3;IFITM1;RAP2A;DUSP10;RAP2B;HDAC1;SAP30L;EMILIN2;MITF;THY1;TBX5;ROBO1
Positive Regulation of Calcium Ion Transmembrane Transport (GO:1904427)	5/45	0.12909918841119244	0.5210830239500941	0	0	1.9711134453781514	4.035212724021014	P2RX7;ASPH;GPER1;CAV1;THY1
Positive Regulation of Cell-Matrix Adhesion (GO:0001954)	5/45	0.12909918841119244	0.5210830239500941	0	0	1.9711134453781514	4.035212724021014	CSF1;THY1;CD36;RIN2;S100A10
Regulation of Signal Transduction (GO:0009966)	17/211	0.12954027022389672	0.5222518262710784	0	0	1.3844319395095654	2.829451437411629	SEMA5A;PRNP;IGFBP4;KCNIP3;HPCAL1;DBNDD1;PLSCR1;UBASH3B;MDFIC;GRK5;IRAK2;NCS1;RGS20;CD36;CD47;PLCB1;SOCS5
Phagocytosis (GO:0006909)	7/71	0.1306431217470054	0.5260827577826257	0	0	1.725418244949495	3.5117194856064224	SRPX;AXL;TYRO3;CD36;CD302;LDLR;MYD88
Negative Regulation of Protein Modification by Small Protein Conjugation or Removal (GO:1903321)	6/58	0.13130294754545785	0.5281228240247295	0	0	1.819855081839943	3.6947572293466844	BAG2;SVBP;CAV1;SPRY2;ARRB1;TRIM21
Protein Localization to Chromatin (GO:0071168)	4/33	0.1318807917035816	0.5292119778838718	0	0	2.174469440342801	4.4051638273269464	PARP1;PLK1;TONSL;CENPA
Regulation of Small Molecule Metabolic Process (GO:0062012)	4/33	0.1318807917035816	0.5292119778838718	0	0	2.174469440342801	4.4051638273269464	CAV1;APOE;PPARA;LDLR
Calcium Ion Transport (GO:0006816)	11/126	0.13286820816499628	0.5325543180752816	0	0	1.5099148061104584	3.047608357584725	PANX1;P2RX7;CALHM2;CCL8;ASPH;CAV1;ORAI3;ATP2B4;ORAI1;CACNA1D;ANO6
Carbohydrate Metabolic Process (GO:0005975)	8/85	0.13481364023167192	0.5339066186894195	0	0	1.6392301885140976	3.2847909151114383	AKR7A2;PHKG1;GALNT15;ST8SIA2;AKR1B1;NAGA;ST8SIA6;ST6GALNAC5
Organelle Organization (GO:0006996)	32/437	0.1366425147915674	0.5339066186894195	0	0	1.2500663460823964	2.4881159851472563	PI4K2B;CNTNAP1;SH3KBP1;MAPKAP1;CDCA8;SNX10;THY1;SYNE3;FGD4;STRIP2;DPYSL2;CCL2;PACSIN3;SH3BGRL3;NDP;APOE;RAB6B;CEP55;WASF3;SH3D19;CENPW;MREG;PARP1;CAV1;CIP2A;ANK1;KIF4A;RAB38;RHOU;TNIK;REEP6;MNS1
AMP Metabolic Process (GO:0046033)	2/11	0.13723274272086616	0.5339066186894195	0	0	3.501164198565707	6.953581487005676	NT5E;XDH
Aspartate Transmembrane Transport (GO:0015810)	2/11	0.13723274272086616	0.5339066186894195	0	0	3.501164198565707	6.953581487005676	LRRC8C;SLC1A2
Base-Excision Repair, AP Site Formation (GO:0006285)	2/11	0.13723274272086616	0.5339066186894195	0	0	3.501164198565707	6.953581487005676	NEIL3;NTHL1
Cardiac Muscle Cell Membrane Repolarization (GO:0099622)	2/11	0.13723274272086616	0.5339066186894195	0	0	3.501164198565707	6.953581487005676	KCNJ5;KCNJ2
mRNA Methylguanosine-Cap Decapping (GO:0110156)	2/11	0.13723274272086616	0.5339066186894195	0	0	3.501164198565707	6.953581487005676	DCPS;NUDT12
Macrophage Chemotaxis (GO:0048246)	2/11	0.13723274272086616	0.5339066186894195	0	0	3.501164198565707	6.953581487005676	LGALS3;CCL2
Negative Regulation of Alpha-Beta T Cell Activation (GO:0046636)	2/11	0.13723274272086616	0.5339066186894195	0	0	3.501164198565707	6.953581487005676	LGALS3;GLI3
Negative Regulation of Bone Remodeling (GO:0046851)	2/11	0.13723274272086616	0.5339066186894195	0	0	3.501164198565707	6.953581487005676	P2RX7;UBASH3B
Negative Regulation of calcineurin-NFAT Signaling Cascade (GO:0070885)	2/11	0.13723274272086616	0.5339066186894195	0	0	3.501164198565707	6.953581487005676	PRNP;ATP2B4
Negative Regulation of Calcineurin-Mediated Signaling (GO:0106057)	2/11	0.13723274272086616	0.5339066186894195	0	0	3.501164198565707	6.953581487005676	PRNP;ATP2B4
Negative Regulation of Gene Expression via Chromosomal CpG Island Methylation (GO:0044027)	2/11	0.13723274272086616	0.5339066186894195	0	0	3.501164198565707	6.953581487005676	HELLS;UHRF1
Negative Regulation of Homotypic Cell-Cell Adhesion (GO:0034111)	2/11	0.13723274272086616	0.5339066186894195	0	0	3.501164198565707	6.953581487005676	C1QTNF1;TMX1
Negative Regulation of Sprouting Angiogenesis (GO:1903671)	2/11	0.13723274272086616	0.5339066186894195	0	0	3.501164198565707	6.953581487005676	E2F2;EPN2
Positive Regulation of Fatty Acid Oxidation (GO:0046321)	2/11	0.13723274272086616	0.5339066186894195	0	0	3.501164198565707	6.953581487005676	IRS1;PPARA
Positive Regulation of Gene Expression via Chromosomal CpG Island Demethylation (GO:0044029)	2/11	0.13723274272086616	0.5339066186894195	0	0	3.501164198565707	6.953581487005676	APOBEC3C;APOBEC3F
Positive Regulation of Macrophage Differentiation (GO:0045651)	2/11	0.13723274272086616	0.5339066186894195	0	0	3.501164198565707	6.953581487005676	CSF1;PRKCA
Positive Regulation of Smooth Muscle Cell Apoptotic Process (GO:0034393)	2/11	0.13723274272086616	0.5339066186894195	0	0	3.501164198565707	6.953581487005676	IL12A;SOD2
Primary Alcohol Catabolic Process (GO:0034310)	2/11	0.13723274272086616	0.5339066186894195	0	0	3.501164198565707	6.953581487005676	ACSS2;AKR1C3
Progesterone Receptor Signaling Pathway (GO:0050847)	2/11	0.13723274272086616	0.5339066186894195	0	0	3.501164198565707	6.953581487005676	PGR;TRERF1
Regulation of Cell Communication by Electrical Coupling Involved in Cardiac Conduction (GO:1901844)	2/11	0.13723274272086616	0.5339066186894195	0	0	3.501164198565707	6.953581487005676	CAV1;TBX5
Regulation of Chromatin Organization (GO:1902275)	2/11	0.13723274272086616	0.5339066186894195	0	0	3.501164198565707	6.953581487005676	MKI67;MLLT3
Regulation of Lipid Transport (GO:0032368)	2/11	0.13723274272086616	0.5339066186894195	0	0	3.501164198565707	6.953581487005676	TMEM97;PPARA
Regulation of Sequestering of Calcium Ion (GO:0051282)	2/11	0.13723274272086616	0.5339066186894195	0	0	3.501164198565707	6.953581487005676	UBASH3B;TMEM38B
Tricarboxylic Acid Metabolic Process (GO:0072350)	2/11	0.13723274272086616	0.5339066186894195	0	0	3.501164198565707	6.953581487005676	IDH1;ACO1
Kidney Development (GO:0001822)	7/72	0.13773911767483205	0.5351445706789787	0	0	1.6987826987826988	3.36765634841831	HELLS;OSR2;CENPF;SALL1;SIX2;OSR1;PCSK9
Negative Regulation of MAPK Cascade (GO:0043409)	11/127	0.13812149311871336	0.5351445706789787	0	0	1.4968182082945014	2.9631336507524515	P2RX7;SPRED1;DUSP10;CAV1;GPER1;SPRY2;APOE;AIDA;FOXM1;DUSP16;DUSP6
Development of Primary Male Sexual Characteristics (GO:0046546)	5/46	0.13817193730904875	0.5351445706789787	0	0	1.9229350276696044	3.805981550317558	TFAP2C;KITLG;SRD5A2;KIT;AKR1C3
Male Gonad Development (GO:0008584)	5/46	0.13817193730904875	0.5351445706789787	0	0	1.9229350276696044	3.805981550317558	TFAP2C;KITLG;SRD5A2;KIT;AKR1C3
Cellular Response to Calcium Ion (GO:0071277)	6/59	0.13926208097850826	0.5387613839875622	0	0	1.785422981100338	3.5197786628806123	ITPKB;CPNE8;ASPH;AKR1C3;ADCY1;ECT2
Cellular Response to Interferon-Beta (GO:0035458)	3/22	0.1410688352955855	0.5421006413198252	0	0	2.488431649593783	4.873611586481757	IFI16;OAS1;IRF1
Negative Regulation of Cell Development (GO:0010721)	3/22	0.1410688352955855	0.5421006413198252	0	0	2.488431649593783	4.873611586481757	IL17D;B2M;RFLNA
Positive Regulation of Adenylate Cyclase Activity (GO:0045762)	3/22	0.1410688352955855	0.5421006413198252	0	0	2.488431649593783	4.873611586481757	ADORA2B;ORAI1;CACNA1D
Positive Regulation of Vacuole Organization (GO:0044090)	3/22	0.1410688352955855	0.5421006413198252	0	0	2.488431649593783	4.873611586481757	RALB;PIP4K2A;SNX7
Regulation of Calcium Ion Import (GO:0090279)	3/22	0.1410688352955855	0.5421006413198252	0	0	2.488431649593783	4.873611586481757	PRNP;LGALS3;CCL2
Regulation of Cardiac Muscle Contraction by Calcium Ion Signaling (GO:0010882)	3/22	0.1410688352955855	0.5421006413198252	0	0	2.488431649593783	4.873611586481757	ASPH;PRKCA;CLIC2
Positive Regulation of Transcription by RNA Polymerase II (GO:0045944)	67/983	0.14239261322559993	0.5458353174488406	0	0	1.1599954705937006	2.26102507095795	ACVRL1;CIITA;CD81;HMGB2;PSIP1;ADIRF;ARRB1;BRCA1;AHR;FOXM1;NR3C1;LITAF;ETS2;GLI3;SALL1;SALL2;GPER1;MYBL2;OSR2;EDN1;PARP1;OSR1;MRTFB;CKAP2;VEZF1;MITF;SOX12;GTF2F2;DCN;KAT2B;PLSCR1;ZEB2;TFDP1;HAND2;IRF1;IRF2;PGR;PPARA;ZNF395;UHRF1;HDAC1;HOXD13;PIK3R1;BHLHE22;EGFR;RXRA;IFI16;E2F1;E2F2;NDP;E2F7;E2F8;S100A10;ARNT2;TFAP2C;FOXF2;CDX1;HMGA1;HMGA2;NR1D1;TBX5;TRERF1;TBX3;SP3;TAF5;LPIN1;SSBP2
Negative Regulation of Cellular Process (GO:0048523)	38/531	0.1425918586180505	0.5458353174488406	0	0	1.2199417602704064	2.376164577855602	SEMA5A;ACVRL1;BTG3;BLM;IFITM1;BRCA1;TOB2;HOXD10;IFIT3;GJA1;ADGRG1;BCL7A;RPS6KA2;GPER1;LMNA;FBXO5;ADAMTS8;TP53I11;CDT1;CDKN2C;HMGA1;ADAM10;HMGA2;LDOC1;CDC6;NMI;TBX5;SOD2;TENT5C;KAT2B;FABP3;RBL1;TMEM98;LPCAT3;IRF1;TXNIP;TNFRSF21;CDKN3
Integrated Stress Response Signaling (GO:0140467)	4/34	0.14283245034489533	0.5458353174488406	0	0	2.101875174923034	4.090423570381374	HERC5;BATF2;MAFB;EIF2AK4
Protein Acylation (GO:0043543)	4/34	0.14283245034489533	0.5458353174488406	0	0	2.101875174923034	4.090423570381374	KAT2B;ZDHHC20;ZDHHC2;GLUL
Tumor Necrosis Factor-Mediated Signaling Pathway (GO:0033209)	4/34	0.14283245034489533	0.5458353174488406	0	0	2.101875174923034	4.090423570381374	PYCARD;TRAF3;TNFRSF1B;BIRC3
Positive Regulation of Wnt Signaling Pathway (GO:0030177)	10/114	0.14376460332356392	0.5487891336171925	0	0	1.5174456345342422	2.9432041934098754	SEMA5A;AMER1;FRAT1;DEPDC1B;GPRC5B;ZEB2;SALL1;RSPO3;PPP2R3A;EGFR
Heterochromatin Formation (GO:0031507)	7/73	0.1450187227984876	0.5517434188591465	0	0	1.6729542903785328	3.230294761893562	H2AX;HDAC1;UHRF1;LMNA;HMGA2;LMNB2;LMNB1
Negative Regulation of Cellular Response to Growth Factor Stimulus (GO:0090288)	7/73	0.1450187227984876	0.5517434188591465	0	0	1.6729542903785328	3.230294761893562	CAV1;RBPMS2;ATP2B4;UBE2D1;SPRY2;TMEM53;EPN2
Negative Regulation of Epithelial Cell Proliferation (GO:0050680)	7/73	0.1450187227984876	0.5517434188591465	0	0	1.6729542903785328	3.230294761893562	TGFBR3;DUSP10;CAV1;APOE;B2M;GDF5;ROBO1
Regulation of SMAD Protein Signal Transduction (GO:0060390)	6/60	0.14743965965205377	0.5600090139890683	0	0	1.7522661433510887	3.3544266399294815	ACVRL1;TGFBR3;BMPER;CILP;TTK;GDF5
Monoatomic Anion Transport (GO:0006820)	5/47	0.14751615454078157	0.5600090139890683	0	0	1.8770508203281313	3.5923328714284195	PANX1;LRRC8C;SLC17A7;ANO6;CLIC2
Positive Regulation of Biosynthetic Process (GO:0009891)	8/87	0.14808848426264873	0.5615632621048956	0	0	1.5975600652639885	3.0512523656439052	EDN1;PPTC7;CREBL2;CD36;APOE;VIM;PPARA;SLC5A3
Nitrogen Compound Transport (GO:0071705)	14/172	0.14892972633194734	0.5636070705374753	0	0	1.3990396467271888	2.6641642252852775	SLC22A4;CUBN;EDN1;SLC44A1;ARRDC3;GJA1;CENPF;ARL6IP5;LRRC8C;TXNIP;RAB38;SNX7;KCNK2;HCN2
Regulation of Neuron Apoptotic Process (GO:0043523)	11/129	0.14895446511738902	0.5636070705374753	0	0	1.4712909413650939	2.801506596114027	PRNP;CASP12;CASP10;TYRO3;KIF14;PCSK9;CCL2;IL6ST;SOD2;RETREG1;SNX6
Inflammatory Response (GO:0006954)	20/261	0.1522495762201202	0.5736876243483101	0	0	1.311132691798358	2.467858735345886	PTGFR;CXCL6;IL1RN;PXK;PARP4;TRAF3IP2;APIP;ADM;ADCY1;PYCARD;CCL8;IRAK2;KIT;CASP1;TXNIP;CCL2;IL17D;TRIM21;CD44;APOL3
Adenylate Cyclase-Modulating G Protein-Coupled Receptor Signaling Pathway (GO:0007188)	16/202	0.15282565364875178	0.5736876243483101	0	0	1.3584685399509335	2.551825452664738	PTGFR;GABBR2;PRKCA;ADM;CACNA1D;ADCY1;RXFP1;GNA14;ADGRG1;C1QTNF1;ADGRB2;GRK5;ADORA2B;GPER1;S1PR3;S1PR2
Negative Regulation of Cytoplasmic Pattern Recognition Receptor Signaling Pathway (GO:0039532)	4/35	0.15412744526373226	0.5736876243483101	0	0	2.0339644104980907	3.803463518209431	PARP1;CGAS;RAB7B;AURKB
Platelet Aggregation (GO:0070527)	4/35	0.15412744526373226	0.5736876243483101	0	0	2.0339644104980907	3.803463518209431	PDGFRA;RAP2B;UBASH3B;TYRO3
Positive Regulation of Macromolecule Metabolic Process (GO:0010604)	4/35	0.15412744526373226	0.5736876243483101	0	0	2.0339644104980907	3.803463518209431	CSF1;DTX3L;UHRF1;ECE1
Regulation of T Cell Mediated Cytotoxicity (GO:0001914)	4/35	0.15412744526373226	0.5736876243483101	0	0	2.0339644104980907	3.803463518209431	HLA-B;HLA-C;IL12A;HLA-E
Carbohydrate Derivative Catabolic Process (GO:1901136)	3/23	0.15544049885140002	0.5736876243483101	0	0	2.3638842281879193	4.400352205257879	NAGA;SAMHD1;GALK1
Cellular Response to Interleukin-6 (GO:0071354)	3/23	0.15544049885140002	0.5736876243483101	0	0	2.3638842281879193	4.400352205257879	PTGIS;IL6ST;IL6R
Long-Chain fatty-acyl-CoA Metabolic Process (GO:0035336)	3/23	0.15544049885140002	0.5736876243483101	0	0	2.3638842281879193	4.400352205257879	TECR;ACSL4;FAR2
Monocyte Chemotaxis (GO:0002548)	3/23	0.15544049885140002	0.5736876243483101	0	0	2.3638842281879193	4.400352205257879	LGALS3;CCL2;IL6R
Negative Regulation of Cell Junction Assembly (GO:1901889)	3/23	0.15544049885140002	0.5736876243483101	0	0	2.3638842281879193	4.400352205257879	ACVRL1;APOD;ARHGAP6
Positive Regulation of Tyrosine Phosphorylation of STAT Protein (GO:0042531)	3/23	0.15544049885140002	0.5736876243483101	0	0	2.3638842281879193	4.400352205257879	KIT;IL12A;PARP9
Protein Palmitoylation (GO:0018345)	3/23	0.15544049885140002	0.5736876243483101	0	0	2.3638842281879193	4.400352205257879	ZDHHC20;ZDHHC2;GLUL
Regulation of ERAD Pathway (GO:1904292)	3/23	0.15544049885140002	0.5736876243483101	0	0	2.3638842281879193	4.400352205257879	USP13;TMX1;CAV1
Regulation of Heterotypic Cell-Cell Adhesion (GO:0034114)	3/23	0.15544049885140002	0.5736876243483101	0	0	2.3638842281879193	4.400352205257879	IL1RN;FLOT2;CD44
Xenobiotic Catabolic Process (GO:0042178)	3/23	0.15544049885140002	0.5736876243483101	0	0	2.3638842281879193	4.400352205257879	PRKCE;NUDT15;CRYZ
Negative Regulation of Signal Transduction (GO:0009968)	21/277	0.15636168295812122	0.5736876243483101	0	0	1.2960797753407156	2.4049842130938357	IRS1;MAPKAP1;ARRB1;NR1D1;APCDD1;GLI3;DCN;EPN2;SPRED1;UBASH3B;CILP;TYRO3;PIP4K2A;SPRY2;IL12A;APOD;CARD16;RAB7B;TRABD2A;SOCS5;BEND6
Oligosaccharide Metabolic Process (GO:0009311)	5/48	0.1571204704929473	0.5736876243483101	0	0	1.8333007621653312	3.392967525638333	FUT8;ST8SIA2;NAGA;ST8SIA6;ST6GALNAC5
Positive Regulation of Innate Immune Response (GO:0045089)	5/48	0.1571204704929473	0.5736876243483101	0	0	1.8333007621653312	3.392967525638333	GBP5;RBM47;PLSCR1;NMI;HLA-E
Positive Regulation of Osteoblast Differentiation (GO:0045669)	5/48	0.1571204704929473	0.5736876243483101	0	0	1.8333007621653312	3.392967525638333	IFITM1;ZHX3;FBXO5;IL6ST;IL6R
acetyl-CoA Biosynthetic Process (GO:0006085)	2/12	0.15844230298218487	0.5736876243483101	0	0	3.150880134115675	5.805070556661778	ACSS2;SOAT1
Atrial Cardiac Muscle Cell Action Potential (GO:0086014)	2/12	0.15844230298218487	0.5736876243483101	0	0	3.150880134115675	5.805070556661778	KCNJ5;GJA1
Atrial Cardiac Muscle Tissue Development (GO:0003228)	2/12	0.15844230298218487	0.5736876243483101	0	0	3.150880134115675	5.805070556661778	SHOX2;TBX5
Endochondral Bone Morphogenesis (GO:0060350)	2/12	0.15844230298218487	0.5736876243483101	0	0	3.150880134115675	5.805070556661778	COL13A1;HOXA11
Interleukin-6-Mediated Signaling Pathway (GO:0070102)	2/12	0.15844230298218487	0.5736876243483101	0	0	3.150880134115675	5.805070556661778	IL6ST;IL6R
Macrophage Migration (GO:1905517)	2/12	0.15844230298218487	0.5736876243483101	0	0	3.150880134115675	5.805070556661778	LGALS3;CCL2
Mitochondrial Respiratory Chain Complex III Assembly (GO:0034551)	2/12	0.15844230298218487	0.5736876243483101	0	0	3.150880134115675	5.805070556661778	UQCC3;LYRM7
Myelination in Peripheral Nervous System (GO:0022011)	2/12	0.15844230298218487	0.5736876243483101	0	0	3.150880134115675	5.805070556661778	CNTNAP1;PARD3
Negative Regulation of Amyloid Fibril Formation (GO:1905907)	2/12	0.15844230298218487	0.5736876243483101	0	0	3.150880134115675	5.805070556661778	PFDN1;LDLR
Negative Regulation of Chemotaxis (GO:0050922)	2/12	0.15844230298218487	0.5736876243483101	0	0	3.150880134115675	5.805070556661778	SEMA5A;ROBO1
Negative Regulation of Transmembrane Transport (GO:0034763)	2/12	0.15844230298218487	0.5736876243483101	0	0	3.150880134115675	5.805070556661778	SLC43A1;ARL6IP5
p38MAPK Cascade (GO:0038066)	2/12	0.15844230298218487	0.5736876243483101	0	0	3.150880134115675	5.805070556661778	MAP2K6;MAP3K5
Positive Regulation of T-helper Cell Differentiation (GO:0045624)	2/12	0.15844230298218487	0.5736876243483101	0	0	3.150880134115675	5.805070556661778	MALT1;SOCS5
Positive Regulation of Cellular Extravasation (GO:0002693)	2/12	0.15844230298218487	0.5736876243483101	0	0	3.150880134115675	5.805070556661778	CD47;THY1
Positive Regulation of Glycoprotein Biosynthetic Process (GO:0010560)	2/12	0.15844230298218487	0.5736876243483101	0	0	3.150880134115675	5.805070556661778	SOAT1;PLCB1
Positive Regulation of Natural Killer Cell Activation (GO:0032816)	2/12	0.15844230298218487	0.5736876243483101	0	0	3.150880134115675	5.805070556661778	IL12A;HLA-E
Positive Regulation of Reactive Oxygen Species Biosynthetic Process (GO:1903428)	2/12	0.15844230298218487	0.5736876243483101	0	0	3.150880134115675	5.805070556661778	CD36;SLC5A3
Positive Regulation of Smooth Muscle Contraction (GO:0045987)	2/12	0.15844230298218487	0.5736876243483101	0	0	3.150880134115675	5.805070556661778	EDN1;GPER1
Regulation of ATP Biosynthetic Process (GO:2001169)	2/12	0.15844230298218487	0.5736876243483101	0	0	3.150880134115675	5.805070556661778	PARP1;PPARA
Regulation of Transferase Activity (GO:0051338)	2/12	0.15844230298218487	0.5736876243483101	0	0	3.150880134115675	5.805070556661778	KAT2B;FEM1B
Respiratory Chain Complex III Assembly (GO:0017062)	2/12	0.15844230298218487	0.5736876243483101	0	0	3.150880134115675	5.805070556661778	UQCC3;LYRM7
Protein-Containing Complex Assembly (GO:0065003)	24/323	0.15957789013603238	0.5771930611740856	0	0	1.2685153186397014	2.328008661829665	BLM;CENPW;WIPF1;FANCA;NCAPG;ANO6;MITF;CENPA;PRLR;TAPBP;P2RX7;ANLN;CENPE;CENPF;OAS1;PARD3;CASP1;APBA1;STXBP6;MAPT;VAMP4;DLGAP5;TMEM35A;WASF3
Gland Development (GO:0048732)	7/75	0.1601102190144626	0.577301176718465	0	0	1.6235764507823331	2.974218062504426	TGFBR3;SALL1;HAND2;CAV1;PCSK9;ARID5B;TBX3
Positive Regulation of Protein Localization to Nucleus (GO:1900182)	7/75	0.1601102190144626	0.577301176718465	0	0	1.6235764507823331	2.974218062504426	EDN1;DTX3L;PLK1;CDK1;PIK3R1;PARP9;ECT2
Positive Regulation of Secretion by Cell (GO:1903532)	7/75	0.1601102190144626	0.577301176718465	0	0	1.6235764507823331	2.974218062504426	EDN1;GPER1;ADAM9;RAB9A;RAB27B;EXPH5;S100A10
Positive Regulation of Canonical Wnt Signaling Pathway (GO:0090263)	8/89	0.1619721768764294	0.5834044866176094	0	0	1.5579477258780825	2.835980084033622	SEMA5A;AMER1;FRAT1;GPRC5B;ZEB2;RSPO3;PPP2R3A;EGFR
Negative Regulation of Protein Metabolic Process (GO:0051248)	12/146	0.16378889871010882	0.5893322900352246	0	0	1.4133811079850116	2.5570564278628876	DHFR;PRNP;EDN1;RIDA;FLOT2;PFDN1;APOE;HMGCR;TYMS;LDLR;EGFR;MAD2L1
Cellular Response to Amyloid-Beta (GO:1904646)	4/36	0.16574438243194867	0.5932719483311807	0	0	1.970298068849706	3.541233550028231	PRNP;GJA1;CD36;SNX6
Negative Regulation of Cell Cycle G1/S Phase Transition (GO:1902807)	4/36	0.16574438243194867	0.5932719483311807	0	0	1.970298068849706	3.541233550028231	WEE1;RBL1;CCL2;E2F7
Negative Regulation of Epithelial to Mesenchymal Transition (GO:0010719)	4/36	0.16574438243194867	0.5932719483311807	0	0	1.970298068849706	3.541233550028231	SPRED1;SPRY2;IL17RD;TBX5
Regulation of Cytosolic Calcium Ion Concentration (GO:0051480)	4/36	0.16574438243194867	0.5932719483311807	0	0	1.970298068849706	3.541233550028231	ASPH;GPER1;CAV1;ATP2B4
Regulation of Type I Interferon-Mediated Signaling Pathway (GO:0060338)	4/36	0.16574438243194867	0.5932719483311807	0	0	1.970298068849706	3.541233550028231	RBM47;OAS1;OAS3;SAMHD1
Actin Polymerization or Depolymerization (GO:0008154)	5/49	0.16697299960134382	0.5964310151563027	0	0	1.7915393430099313	3.206717759723194	DIAPH2;WIPF1;NCAPG;ARHGAP6;WASF3
Negative Regulation of Small GTPase Mediated Signal Transduction (GO:0051058)	5/49	0.16697299960134382	0.5964310151563027	0	0	1.7915393430099313	3.206717759723194	ARHGAP22;MAPKAP1;STMN1;ARHGAP29;SPRY2
Negative Regulation of Supramolecular Fiber Organization (GO:1902904)	7/76	0.1679121170626364	0.5991646661645006	0	0	1.5999609622798028	2.8548336231038465	TPX2;STMN1;CKAP2;PFDN1;BMERB1;SLC25A23;LDLR
Positive Regulation of Metabolic Process (GO:0009893)	12/147	0.1693236072987043	0.6006377603660763	0	0	1.4028364797595567	2.49135841046624	GJA1;CCNB1;OAS1;SCD;CAV1;AKR1C1;CDK1;AKR1C3;CD36;LPIN1;PRLR;LDLR
Long-Chain Fatty Acid Transport (GO:0015909)	3/24	0.17024168606836568	0.6006377603660763	0	0	2.2511984659635664	3.985828307160119	FABP3;APOE;CD36
Negative Regulation of DNA Binding (GO:0043392)	3/24	0.17024168606836568	0.6006377603660763	0	0	2.2511984659635664	3.985828307160119	IFI16;E2F1;HMGA2
Negative Regulation of Receptor-Mediated Endocytosis (GO:0048261)	3/24	0.17024168606836568	0.6006377603660763	0	0	2.2511984659635664	3.985828307160119	SDCBP;PCSK9;RIN3
Negative Regulation of Stress Fiber Assembly (GO:0051497)	3/24	0.17024168606836568	0.6006377603660763	0	0	2.2511984659635664	3.985828307160119	STMN1;PIK3R1;ARHGAP6
Positive Regulation of Epidermal Growth Factor Receptor Signaling Pathway (GO:0045742)	3/24	0.17024168606836568	0.6006377603660763	0	0	2.2511984659635664	3.985828307160119	RALA;RALB;GPER1
Positive Regulation of Receptor Internalization (GO:0002092)	3/24	0.17024168606836568	0.6006377603660763	0	0	2.2511984659635664	3.985828307160119	TBC1D5;PCSK9;ARRB1
Purine-Containing Compound Biosynthetic Process (GO:0072522)	3/24	0.17024168606836568	0.6006377603660763	0	0	2.2511984659635664	3.985828307160119	PRPS2;SOAT1;PANK1
Regulation of Cholesterol Metabolic Process (GO:0090181)	3/24	0.17024168606836568	0.6006377603660763	0	0	2.2511984659635664	3.985828307160119	LPCAT3;APOE;LDLRAP1
Tricarboxylic Acid Cycle (GO:0006099)	3/24	0.17024168606836568	0.6006377603660763	0	0	2.2511984659635664	3.985828307160119	CSKMT;SUCLG2;LDLR
Ventricular Cardiac Muscle Tissue Development (GO:0003229)	3/24	0.17024168606836568	0.6006377603660763	0	0	2.2511984659635664	3.985828307160119	FKBP1A;TGFBR3;TBX5
Cellular Response to UV (GO:0034644)	7/77	0.17587767485391928	0.6162162741516763	0	0	1.577020202020202	2.7408083673990102	PCNA;PARP1;CNRIP1;MMP1;EIF2AK4;CERS1;AURKB
Myelination (GO:0042552)	5/50	0.17706140756160788	0.6162162741516763	0	0	1.7516339869281046	3.032531528638178	CNTNAP1;PARD3;ACER3;TNFRSF21;BCAS1
Negative Regulation of ERK1 and ERK2 Cascade (GO:0070373)	5/50	0.17706140756160788	0.6162162741516763	0	0	1.7516339869281046	3.032531528638178	SPRED1;DUSP10;GPER1;SPRY2;DUSP6
Negative Regulation of Protein Binding (GO:0032091)	5/50	0.17706140756160788	0.6162162741516763	0	0	1.7516339869281046	3.032531528638178	RALB;STYX;CARD16;B2M;AURKA
Positive Regulation of Developmental Growth (GO:0048639)	5/50	0.17706140756160788	0.6162162741516763	0	0	1.7516339869281046	3.032531528638178	RNF157;FYCO1;MAPT;PLCB1;NTN1
Melanosome Organization (GO:0032438)	4/37	0.17766136632061622	0.6162162741516763	0	0	1.91049029336183	3.3010902822329204	PARD3;AP1S2;RAB38;APOE
Negative Regulation of Endothelial Cell Migration (GO:0010596)	4/37	0.17766136632061622	0.6162162741516763	0	0	1.91049029336183	3.3010902822329204	SVBP;ATP2B4;APOE;DCN
Regulation of Cellular Component Biogenesis (GO:0044087)	4/37	0.17766136632061622	0.6162162741516763	0	0	1.91049029336183	3.3010902822329204	HJURP;RAPGEF1;APOE;CD36
Regulation of GTPase Activity (GO:0043087)	11/134	0.1778678642502298	0.6162162741516763	0	0	1.4111047022632388	2.4365747246823717	ARHGAP11A;FGD4;RAPGEF1;RGS10;THY1;EFNA5;ECT2;MAPRE2;RAP1GAP;S100A10;VAV2
Cell Projection Assembly (GO:0030031)	2/13	0.18019901489552936	0.6162162741516763	0	0	2.86428408138383	4.9085047275716525	NCAPG;MTSS2
Cristae Formation (GO:0042407)	2/13	0.18019901489552936	0.6162162741516763	0	0	2.86428408138383	4.9085047275716525	CHCHD3;UQCC3
Embryonic Hemopoiesis (GO:0035162)	2/13	0.18019901489552936	0.6162162741516763	0	0	2.86428408138383	4.9085047275716525	KITLG;KIT
Mitotic DNA Integrity Checkpoint Signaling (GO:0044774)	2/13	0.18019901489552936	0.6162162741516763	0	0	2.86428408138383	4.9085047275716525	CLSPN;TICRR
Modified Amino Acid Biosynthetic Process (GO:0042398)	2/13	0.18019901489552936	0.6162162741516763	0	0	2.86428408138383	4.9085047275716525	GAMT;PLSCR1
Negative Regulation by Host of Viral Transcription (GO:0043922)	2/13	0.18019901489552936	0.6162162741516763	0	0	2.86428408138383	4.9085047275716525	HDAC1;HMGA2
Negative Regulation of Ras Protein Signal Transduction (GO:0046580)	2/13	0.18019901489552936	0.6162162741516763	0	0	2.86428408138383	4.9085047275716525	MAPKAP1;SPRY2
Negative Regulation of T Cell Differentiation (GO:0045581)	2/13	0.18019901489552936	0.6162162741516763	0	0	2.86428408138383	4.9085047275716525	IRF1;GLI3
Negative Regulation of Cardiac Muscle Hypertrophy (GO:0010614)	2/13	0.18019901489552936	0.6162162741516763	0	0	2.86428408138383	4.9085047275716525	LMNA;ATP2B4
Negative Regulation of Toll-Like Receptor 4 Signaling Pathway (GO:0034144)	2/13	0.18019901489552936	0.6162162741516763	0	0	2.86428408138383	4.9085047275716525	NR1D1;RAB7B
Neuronal Action Potential (GO:0019228)	2/13	0.18019901489552936	0.6162162741516763	0	0	2.86428408138383	4.9085047275716525	GPER1;KCNK2
Positive Regulation of Calcium Ion Import (GO:0090280)	2/13	0.18019901489552936	0.6162162741516763	0	0	2.86428408138383	4.9085047275716525	LGALS3;CCL2
Positive Regulation of Myelination (GO:0031643)	2/13	0.18019901489552936	0.6162162741516763	0	0	2.86428408138383	4.9085047275716525	PARD3;TNFRSF1B
Regulation of Cell Communication by Electrical Coupling (GO:0010649)	2/13	0.18019901489552936	0.6162162741516763	0	0	2.86428408138383	4.9085047275716525	ASPH;CAV1
Regulation of Fatty Acid Beta-Oxidation (GO:0031998)	2/13	0.18019901489552936	0.6162162741516763	0	0	2.86428408138383	4.9085047275716525	IRS1;PPARA
Regulation of Hemopoiesis (GO:1903706)	2/13	0.18019901489552936	0.6162162741516763	0	0	2.86428408138383	4.9085047275716525	MAFB;IL17D
Regulation of Protein Autophosphorylation (GO:0031952)	2/13	0.18019901489552936	0.6162162741516763	0	0	2.86428408138383	4.9085047275716525	ERRFI1;RAP2A
Response to Muramyl Dipeptide (GO:0032495)	2/13	0.18019901489552936	0.6162162741516763	0	0	2.86428408138383	4.9085047275716525	LDOC1;VIM
Response to Nerve Growth Factor (GO:1990089)	2/13	0.18019901489552936	0.6162162741516763	0	0	2.86428408138383	4.9085047275716525	RAPGEF1;MAPT
Response to Progesterone (GO:0032570)	2/13	0.18019901489552936	0.6162162741516763	0	0	2.86428408138383	4.9085047275716525	CAV1;TRERF1
Substrate-Dependent Cell Migration (GO:0006929)	2/13	0.18019901489552936	0.6162162741516763	0	0	2.86428408138383	4.9085047275716525	SDCBP;NTN1
Synaptic Vesicle Membrane Organization (GO:0048499)	2/13	0.18019901489552936	0.6162162741516763	0	0	2.86428408138383	4.9085047275716525	SYNGR1;SNAP29
Modification-Dependent Protein Catabolic Process (GO:0019941)	16/208	0.18066647700336463	0.6170740605647731	0	0	1.315592309867119	2.251113443013669	MYLIP;DTX3L;UBE2C;UHRF1;UBE2D1;UBE2L6;ARRB1;NTAN1;HERC5;RNF144A;SPSB1;RNF114;HECW2;HECW1;DTL;PCYOX1
Positive Regulation of Cell Migration (GO:0030335)	25/344	0.18080789125918795	0.6170740605647731	0	0	1.238244514106583	2.1177945872239192	SEMA5A;CSF1;SEMA3A;TWIST2;EGFR;SYNE2;SDCBP;FYCO1;CCL8;GPER1;CCL2;FBXO5;SASH1;PDGFRA;EDN1;PRKCE;CAV1;ADAM10;PRKCA;SOD2;KIT;ADAM9;SPRY2;KIF20B;RIN2
Positive Regulation of Response to Stimulus (GO:0048584)	8/92	0.18387458602424367	0.6254009287326929	0	0	1.5020660328158222	2.5437508565569464	H2AX;IFIH1;PCNA;AKR1C1;BRCA1;B2M;EGFR;HLA-DPA1
Regulation of Osteoblast Differentiation (GO:0045667)	8/92	0.18387458602424367	0.6254009287326929	0	0	1.5020660328158222	2.5437508565569464	IFITM1;ZHX3;TWIST2;PRKCA;TMEM53;FBXO5;IL6ST;IL6R
Amino Acid Metabolic Process (GO:0006520)	3/25	0.18542493448355443	0.6254009287326929	0	0	2.148756863941428	3.620881246117412	QDPR;PRNP;SLC16A2
Antigen Processing and Presentation of Exogenous Peptide Antigen via MHC Class II (GO:0019886)	3/25	0.18542493448355443	0.6254009287326929	0	0	2.148756863941428	3.620881246117412	CTSL;CTSS;HLA-DPA1
Bile Acid Biosynthetic Process (GO:0006699)	3/25	0.18542493448355443	0.6254009287326929	0	0	2.148756863941428	3.620881246117412	HSD3B7;CYP7B1;OSBPL1A
Lamellipodium Assembly (GO:0030032)	3/25	0.18542493448355443	0.6254009287326929	0	0	2.148756863941428	3.620881246117412	ABLIM3;KIT;SPATA13
Negative Chemotaxis (GO:0050919)	3/25	0.18542493448355443	0.6254009287326929	0	0	2.148756863941428	3.620881246117412	SEMA3A;NTN1;ROBO1
Positive Regulation of D-glucose Import (GO:0046326)	3/25	0.18542493448355443	0.6254009287326929	0	0	2.148756863941428	3.620881246117412	IRS1;CREBL2;PIK3R1
Protein Lipidation (GO:0006497)	3/25	0.18542493448355443	0.6254009287326929	0	0	2.148756863941428	3.620881246117412	ZDHHC20;ZDHHC2;GLUL
Regulation of Cell Junction Assembly (GO:1901888)	3/25	0.18542493448355443	0.6254009287326929	0	0	2.148756863941428	3.620881246117412	RAP2A;RAPGEF1;PRKCA
Regulation of Protein Processing (GO:0070613)	3/25	0.18542493448355443	0.6254009287326929	0	0	2.148756863941428	3.620881246117412	CCBE1;PRNP;BAG2
Response to Purine-Containing Compound (GO:0014074)	3/25	0.18542493448355443	0.6254009287326929	0	0	2.148756863941428	3.620881246117412	P2RX7;NT5E;ASPH
Negative Regulation of Inflammatory Response (GO:0050728)	10/121	0.1869612255692042	0.6299661236921279	0	0	1.4212186870414718	2.3831762878863354	PTGIS;MVK;GPER1;LPCAT3;TYRO3;AHR;APOE;NR1D1;TNFRSF1B;PPARA
Negative Regulation of T Cell Activation (GO:0050868)	5/51	0.18737297697055577	0.6301216113341519	0	0	1.7134636463280966	2.86945895360412	LGALS3;PDCD1LG2;TNFRSF21;PAG1;HLA-E
Regulation of Intracellular Transport (GO:0032386)	5/51	0.18737297697055577	0.6301216113341519	0	0	1.7134636463280966	2.86945895360412	SPAG5;MX2;TMEM53;TMEM97;REEP6
Axon Development (GO:0061564)	9/107	0.1895415406010505	0.6316931777811228	0	0	1.4485580066765322	2.4091649999921865	SEMA5A;DHFR;RTN4RL1;PARD3;SVBP;MAP7D2;S100A6;BHLHE22;MAPT
Positive Regulation of Cell Growth (GO:0030307)	9/107	0.1895415406010505	0.6316931777811228	0	0	1.4485580066765322	2.4091649999921865	RNF157;SDCBP;FYCO1;EDN1;MAPKAP1;ADAM10;MAPT;NTN1;EGFR
Negative Regulation of Endothelial Cell Proliferation (GO:0001937)	4/38	0.18985614510624985	0.6316931777811228	0	0	1.854200622314417	3.0807332417198823	CAV1;CCL2;IL12A;APOE
Negative Regulation of Transport (GO:0051051)	4/38	0.18985614510624985	0.6316931777811228	0	0	1.854200622314417	3.0807332417198823	LGALS3;PXK;ARL6IP5;PACSIN3
Positive Regulation of Protein Binding (GO:0032092)	4/38	0.18985614510624985	0.6316931777811228	0	0	1.854200622314417	3.0807332417198823	RALB;DTX3L;B2M;TRIM21
Positive Regulation of Receptor Signaling Pathway via JAK-STAT (GO:0046427)	4/38	0.18985614510624985	0.6316931777811228	0	0	1.854200622314417	3.0807332417198823	KIT;USP1;IL7R;PRLR
Protein K11-linked Ubiquitination (GO:0070979)	4/38	0.18985614510624985	0.6316931777811228	0	0	1.854200622314417	3.0807332417198823	ANAPC13;UBE2C;UBE2E3;UBE2T
Regulation of Erythrocyte Differentiation (GO:0045646)	4/38	0.18985614510624985	0.6316931777811228	0	0	1.854200622314417	3.0807332417198823	FAM210B;MAFB;HMGB2;GLUL
Regulation of Sprouting Angiogenesis (GO:1903670)	4/38	0.18985614510624985	0.6316931777811228	0	0	1.854200622314417	3.0807332417198823	BMPER;E2F2;GLUL;EPN2
Regulation of Vascular Associated Smooth Muscle Cell Proliferation (GO:1904705)	4/38	0.18985614510624985	0.6316931777811228	0	0	1.854200622314417	3.0807332417198823	GJA1;GPER1;LDLRAP1;SOD2
Ventricular Septum Development (GO:0003281)	4/38	0.18985614510624985	0.6316931777811228	0	0	1.854200622314417	3.0807332417198823	TGFBR3;SALL1;TBX5;ROBO1
Positive Regulation of Cell Junction Assembly (GO:1901890)	6/65	0.19134714382964532	0.6357562847729649	0	0	1.603341363629884	2.651391089233111	ACVRL1;SRPX2;CAV1;THY1;TBX5;S100A10
Positive Regulation of DNA Repair (GO:0045739)	8/93	0.19144619193337323	0.6357562847729649	0	0	1.484315377372516	2.453793727630291	H2AX;PCNA;BCL7A;PARP1;USP1;BRCA1;FOXM1;EGFR
Sensory Perception (GO:0007600)	5/52	0.19789467091485408	0.6476709338675198	0	0	1.6769175755408547	2.7166406058786845	P2RX7;CCL2;TMEM150C;RETREG1;NIPSNAP1
Signal Transduction by P53 Class Mediator (GO:0072331)	5/52	0.19789467091485408	0.6476709338675198	0	0	1.6769175755408547	2.7166406058786845	PYCARD;IFI16;FOXM1;GTSE1;E2F7
Negative Regulation of Gene Expression (GO:0010629)	26/364	0.1984373508893842	0.6476709338675198	0	0	1.2151740475093769	1.9652789210790078	ACVRL1;SUV39H2;HDAC1;TYMS;ROBO1;AURKA;RIDA;IFI16;GPER1;CHEK1;FLOT2;APOE;NUDT12;EDN1;TFAP2C;ATP2B4;ADAM10;PARP9;DHFR;KAT2B;RBL1;CILP;HAND2;PGR;MAPT;PHF19
Negative Regulation of Binding (GO:0051100)	6/66	0.200676457131265	0.6476709338675198	0	0	1.5765349032800673	2.5320117496087424	RALB;IFI16;STYX;E2F1;HMGA2;CARD16
Regulation of Type I Interferon Production (GO:0032479)	6/66	0.200676457131265	0.6476709338675198	0	0	1.5765349032800673	2.5320117496087424	POLA1;TRAF3;IRF1;CGAS;TRIM21;MYD88
Regulation of mRNA Stability (GO:0043488)	7/80	0.20069885882182062	0.6476709338675198	0	0	1.5119690051196901	2.4281461840701244	CARHSP1;RIDA;E2F1;PRKCA;AXIN2;VIM;TENT5C
Actin Filament Polymerization (GO:0030041)	3/26	0.20094362493230697	0.6476709338675198	0	0	2.0552232273125184	3.298080184813509	DIAPH2;ARHGAP6;WASF3
Cellular Response to Xenobiotic Stimulus (GO:0071466)	3/26	0.20094362493230697	0.6476709338675198	0	0	2.0552232273125184	3.298080184813509	RAP2A;CERS1;VAV2
fatty-acyl-CoA Biosynthetic Process (GO:0046949)	3/26	0.20094362493230697	0.6476709338675198	0	0	2.0552232273125184	3.298080184813509	SOAT1;TECR;ACSL4
Hormone Biosynthetic Process (GO:0042446)	3/26	0.20094362493230697	0.6476709338675198	0	0	2.0552232273125184	3.298080184813509	SRD5A2;AKR1B1;HSD17B7
Mitotic Cell Cycle Checkpoint Signaling (GO:0007093)	3/26	0.20094362493230697	0.6476709338675198	0	0	2.0552232273125184	3.298080184813509	CHEK1;BRCA1;AURKB
Positive Regulation of ERBB Signaling Pathway (GO:1901186)	3/26	0.20094362493230697	0.6476709338675198	0	0	2.0552232273125184	3.298080184813509	RALA;RALB;GPER1
Synaptic Transmission, Glutamatergic (GO:0035249)	3/26	0.20094362493230697	0.6476709338675198	0	0	2.0552232273125184	3.298080184813509	GRIA1;SLC17A7;CNIH3
Fatty Acid Transport (GO:0015908)	4/39	0.20230624577521744	0.6476709338675198	0	0	1.8011275038982848	2.878152511029453	FABP3;RBP1;APOE;CD36
Negative Regulation of T Cell Proliferation (GO:0042130)	4/39	0.20230624577521744	0.6476709338675198	0	0	1.8011275038982848	2.878152511029453	PRNP;PDCD1LG2;TNFRSF21;HLA-E
Positive Regulation of Neuron Apoptotic Process (GO:0043525)	4/39	0.20230624577521744	0.6476709338675198	0	0	1.8011275038982848	2.878152511029453	PRNP;CASP12;CASP10;PCSK9
Regulation of Metal Ion Transport (GO:0010959)	4/39	0.20230624577521744	0.6476709338675198	0	0	1.8011275038982848	2.878152511029453	P2RX7;TMX1;ORAI1;B2M
Acidic Amino Acid Transport (GO:0015800)	2/14	0.20236193669141828	0.6476709338675198	0	0	2.6254540374406257	4.1946811395302195	GJA1;KCNK2
acyl-CoA Biosynthetic Process (GO:0071616)	2/14	0.20236193669141828	0.6476709338675198	0	0	2.6254540374406257	4.1946811395302195	ACSS2;SOAT1
Intracellular Cholesterol Transport (GO:0032367)	2/14	0.20236193669141828	0.6476709338675198	0	0	2.6254540374406257	4.1946811395302195	LDLRAP1;LDLR
Intracellular Potassium Ion Homeostasis (GO:0030007)	2/14	0.20236193669141828	0.6476709338675198	0	0	2.6254540374406257	4.1946811395302195	PRKCA;KCNJ2
Meiotic Sister Chromatid Cohesion (GO:0051177)	2/14	0.20236193669141828	0.6476709338675198	0	0	2.6254540374406257	4.1946811395302195	SGO2;BUB1B
Negative Regulation by Host of Viral Process (GO:0044793)	2/14	0.20236193669141828	0.6476709338675198	0	0	2.6254540374406257	4.1946811395302195	CCL8;EIF2AK4
Negative Regulation of ATP Metabolic Process (GO:1903579)	2/14	0.20236193669141828	0.6476709338675198	0	0	2.6254540374406257	4.1946811395302195	PARP1;PPARA
Negative Regulation of Cell-Substrate Junction Organization (GO:0150118)	2/14	0.20236193669141828	0.6476709338675198	0	0	2.6254540374406257	4.1946811395302195	APOD;ARHGAP6
Negative Regulation of Epithelial Cell Migration (GO:0010633)	2/14	0.20236193669141828	0.6476709338675198	0	0	2.6254540374406257	4.1946811395302195	DUSP10;PTPRG
Negative Regulation of Focal Adhesion Assembly (GO:0051895)	2/14	0.20236193669141828	0.6476709338675198	0	0	2.6254540374406257	4.1946811395302195	APOD;ARHGAP6
peptidyl-L-cysteine S-palmitoylation (GO:0018230)	2/14	0.20236193669141828	0.6476709338675198	0	0	2.6254540374406257	4.1946811395302195	ZDHHC20;ZDHHC2
peptidyl-S-diacylglycerol-L-cysteine Biosynthetic Process From Peptidyl-Cysteine (GO:0018231)	2/14	0.20236193669141828	0.6476709338675198	0	0	2.6254540374406257	4.1946811395302195	ZDHHC20;ZDHHC2
Phagolysosome Assembly (GO:0001845)	2/14	0.20236193669141828	0.6476709338675198	0	0	2.6254540374406257	4.1946811395302195	SRPX;RAB7B
Polyol Biosynthetic Process (GO:0046173)	2/14	0.20236193669141828	0.6476709338675198	0	0	2.6254540374406257	4.1946811395302195	ITPKB;IPMK
Positive Regulation of Exosomal Secretion (GO:1903543)	2/14	0.20236193669141828	0.6476709338675198	0	0	2.6254540374406257	4.1946811395302195	SMPD3;SDCBP
Positive Regulation of Long-Term Synaptic Potentiation (GO:1900273)	2/14	0.20236193669141828	0.6476709338675198	0	0	2.6254540374406257	4.1946811395302195	EIF2AK4;ZDHHC2
Positive Regulation of Macrophage Chemotaxis (GO:0010759)	2/14	0.20236193669141828	0.6476709338675198	0	0	2.6254540374406257	4.1946811395302195	CSF1;CCL2
Positive Regulation of Response to Cytokine Stimulus (GO:0060760)	2/14	0.20236193669141828	0.6476709338675198	0	0	2.6254540374406257	4.1946811395302195	IFIH1;AXL
Regulation of Chemokine (C-X-C Motif) Ligand 2 Production (GO:2000341)	2/14	0.20236193669141828	0.6476709338675198	0	0	2.6254540374406257	4.1946811395302195	OAS1;OAS3
Regulation of Integrin Activation (GO:0033623)	2/14	0.20236193669141828	0.6476709338675198	0	0	2.6254540374406257	4.1946811395302195	SELENOP;KIF14
Regulation of Leukocyte Activation (GO:0002694)	2/14	0.20236193669141828	0.6476709338675198	0	0	2.6254540374406257	4.1946811395302195	PLSCR1;GPER1
Telomere Capping (GO:0016233)	2/14	0.20236193669141828	0.6476709338675198	0	0	2.6254540374406257	4.1946811395302195	DCLRE1B;STN1
Response to Calcium Ion (GO:0051592)	8/95	0.2069689863983574	0.6606596520903005	0	0	1.4500382496199247	2.2840804158789703	ITPKB;CPNE8;ASPH;CAV1;AKR1C3;ADAM9;ADCY1;ECT2
Retrograde Transport, Endosome to Golgi (GO:0042147)	8/95	0.2069689863983574	0.6606596520903005	0	0	1.4500382496199247	2.2840804158789703	TMEM87B;EHD3;TBC1D5;DENND2A;RAB9A;RAB7B;RAB6B;SNX6
Negative Regulation of Apoptotic Process (GO:0043066)	33/475	0.20699519125544663	0.6606596520903005	0	0	1.1798564652923265	1.8583443898952159	SEMA5A;HDAC1;MAPKAP1;APIP;KIF14;PIK3R1;EGFR;MALT1;IFIT3;RNF157;SOCS3;GRK5;FIGNL1;CCL2;SNX6;OSR1;CAV1;PLK1;HMGA2;PRKCA;SOD2;PRLR;TBX3;HIGD2A;AXL;TYRO3;CDK1;BIRC5;SPRY2;IL6ST;RETREG1;CD44;BIRC3
Cellular Response to Mechanical Stimulus (GO:0071260)	5/53	0.20861319446066826	0.6633668646733611	0	0	1.6418942577030813	2.5732973368607275	IRF1;CHEK1;CASP1;TMEM150C;MYD88
Microtubule Bundle Formation (GO:0001578)	5/53	0.20861319446066826	0.6633668646733611	0	0	1.6418942577030813	2.5732973368607275	MTCL1;PLK1;KIF20A;NCKAP5;MAPRE2
Negative Regulation of Immune System Process (GO:0002683)	5/53	0.20861319446066826	0.6633668646733611	0	0	1.6418942577030813	2.5732973368607275	GPER1;TYRO3;NR1D1;RAB7B;IL17D
Positive Regulation of Small GTPase Mediated Signal Transduction (GO:0051057)	5/53	0.20861319446066826	0.6633668646733611	0	0	1.6418942577030813	2.5732973368607275	ADGRG1;ARHGEF3;ARRB1;MAPRE2;ROBO1
Negative Regulation of Neuron Apoptotic Process (GO:0043524)	7/81	0.2092605747902879	0.6642000011990077	0	0	1.4914573664573665	2.3329003772717307	KIF14;TYRO3;CCL2;IL6ST;SOD2;RETREG1;SNX6
Positive Regulation of Organelle Organization (GO:0010638)	7/81	0.2092605747902879	0.6642000011990077	0	0	1.4914573664573665	2.3329003772717307	PYCARD;P2RX7;FYCO1;RALA;GPER1;DCN;AURKA
Neurogenesis (GO:0022008)	6/67	0.21016839286312133	0.666467755473026	0	0	1.5506073432695888	2.418708970252931	FGF5;BTBD1;BTBD2;PCSK9;MAPT;WDR62
Proteolysis (GO:0006508)	23/321	0.21141874231967908	0.669816548507292	0	0	1.2187650319536385	1.8938567178762082	ACE;MMP1;ADAM33;ADAM11;PSEN2;ADAM10;ECE1;CTSS;PHEX;MALT1;DPP4;APH1B;ERMP1;MMP16;CTSL;ANPEP;SVBP;CAPN5;CASP1;ADAM9;ADAMTS8;CTSC;TRABD2A
Embryonic Skeletal System Development (GO:0048706)	4/40	0.21498909912030895	0.6767617684894118	0	0	1.7510028920608265	2.691585532872379	OSR2;PDGFRA;OSR1;HOXA3
Negative Regulation of Protein Secretion (GO:0050709)	4/40	0.21498909912030895	0.6767617684894118	0	0	1.7510028920608265	2.691585532872379	IRS1;IL12A;HMGCR;APOE
Positive Regulation of Viral Process (GO:0048524)	4/40	0.21498909912030895	0.6767617684894118	0	0	1.7510028920608265	2.691585532872379	MDFIC;AXL;TYRO3;HACD3
Protein Monoubiquitination (GO:0006513)	4/40	0.21498909912030895	0.6767617684894118	0	0	1.7510028920608265	2.691585532872379	UBE2E3;UBE2T;TRIM21;DTL
Regulation of DNA Binding (GO:0051101)	4/40	0.21498909912030895	0.6767617684894118	0	0	1.7510028920608265	2.691585532872379	IFI16;HJURP;E2F1;HMGA2
Regulation of Potassium Ion Transmembrane Transport (GO:1901379)	4/40	0.21498909912030895	0.6767617684894118	0	0	1.7510028920608265	2.691585532872379	KCNS2;CAV1;KCNIP3;CACNA1D
Antigen Processing and Presentation of Peptide Antigen via MHC Class II (GO:0002495)	3/27	0.21675224613063843	0.6767617684894118	0	0	1.9694840604026846	3.011341720390624	CTSL;CTSS;HLA-DPA1
Dicarboxylic Acid Transport (GO:0006835)	3/27	0.21675224613063843	0.6767617684894118	0	0	1.9694840604026846	3.011341720390624	GJA1;FOLR3;KCNK2
Negative Regulation of Actin Filament Bundle Assembly (GO:0032232)	3/27	0.21675224613063843	0.6767617684894118	0	0	1.9694840604026846	3.011341720390624	STMN1;PIK3R1;ARHGAP6
Negative Regulation of Lymphocyte Activation (GO:0051250)	3/27	0.21675224613063843	0.6767617684894118	0	0	1.9694840604026846	3.011341720390624	LGALS3;PAG1;HLA-E
Negative Regulation of Neurogenesis (GO:0050768)	3/27	0.21675224613063843	0.6767617684894118	0	0	1.9694840604026846	3.011341720390624	FYCO1;THY1;B2M
Positive Regulation of Erythrocyte Differentiation (GO:0045648)	3/27	0.21675224613063843	0.6767617684894118	0	0	1.9694840604026846	3.011341720390624	FAM210B;HMGB2;GLUL
Positive Regulation of Lipid Metabolic Process (GO:0045834)	3/27	0.21675224613063843	0.6767617684894118	0	0	1.9694840604026846	3.011341720390624	CREBL2;APOE;PPARA
Regulation of Mitochondrial Fission (GO:0090140)	3/27	0.21675224613063843	0.6767617684894118	0	0	1.9694840604026846	3.011341720390624	RALA;MAPT;DCN
Regulation of Protein Localization to Cell Periphery (GO:1904375)	3/27	0.21675224613063843	0.6767617684894118	0	0	1.9694840604026846	3.011341720390624	PLK1;LDLRAP1;ZDHHC2
Regulation of Reactive Oxygen Species Biosynthetic Process (GO:1903426)	3/27	0.21675224613063843	0.6767617684894118	0	0	1.9694840604026846	3.011341720390624	CD36;PPARA;SLC5A3
Negative Regulation of Developmental Process (GO:0051093)	9/111	0.21861667728186518	0.681348722052974	0	0	1.3914542208114273	2.115616275440378	VAT1;BCL7A;PARP1;HDAC1;SAP30L;THY1;APOE;MAPT;TENT5C
Regulation of Cellular Response to Stress (GO:0080135)	9/111	0.21861667728186518	0.681348722052974	0	0	1.3914542208114273	2.115616275440378	KAT2B;RAD51;FEM1B;RFWD3;USP1;BRCA1;MAPT;TAF5;WDR76
Regulation of Cell Communication (GO:0010646)	6/68	0.21981395470994192	0.6844613386496565	0	0	1.525516156162674	2.311116933025478	DBNDD1;ASPH;GRK5;KCNIP3;NCS1;HPCAL1
Heart Development (GO:0007507)	13/171	0.2231526879803335	0.6845690832365131	0	0	1.2980091670414873	1.9468827066179164	ACVRL1;CNRIP1;OSR1;ECE1;TBX5;TBX3;TGFBR3;FKBP1A;KAT2B;GJA1;SALL1;HAND2;EPHB4
L-glutamate Transmembrane Transport (GO:0015813)	2/15	0.22480499083354039	0.6845690832365131	0	0	2.4233670771809916	3.6169285798148096	SLC1A2;SLC17A7
Defense Response to Protozoan (GO:0042832)	2/15	0.22480499083354039	0.6845690832365131	0	0	2.4233670771809916	3.6169285798148096	BATF2;MYD88
Dicarboxylic Acid Catabolic Process (GO:0043649)	2/15	0.22480499083354039	0.6845690832365131	0	0	2.4233670771809916	3.6169285798148096	QPRT;GLUL
Digestive System Development (GO:0055123)	2/15	0.22480499083354039	0.6845690832365131	0	0	2.4233670771809916	3.6169285798148096	CLMP;KIT
Genitalia Development (GO:0048806)	2/15	0.22480499083354039	0.6845690832365131	0	0	2.4233670771809916	3.6169285798148096	FOXF2;TBX3
Melanosome Transport (GO:0032402)	2/15	0.22480499083354039	0.6845690832365131	0	0	2.4233670771809916	3.6169285798148096	MREG;MLPH
Negative Regulation of Chondrocyte Differentiation (GO:0032331)	2/15	0.22480499083354039	0.6845690832365131	0	0	2.4233670771809916	3.6169285798148096	GDF5;RFLNA
Negative Regulation of Macrophage Activation (GO:0043031)	2/15	0.22480499083354039	0.6845690832365131	0	0	2.4233670771809916	3.6169285798148096	NR1D1;LDLR
Pigment Granule Transport (GO:0051904)	2/15	0.22480499083354039	0.6845690832365131	0	0	2.4233670771809916	3.6169285798148096	MREG;MLPH
Positive Regulation of Alpha-Beta T Cell Proliferation (GO:0046641)	2/15	0.22480499083354039	0.6845690832365131	0	0	2.4233670771809916	3.6169285798148096	CD81;HLA-E
Regulation of Amyloid-Beta Clearance (GO:1900221)	2/15	0.22480499083354039	0.6845690832365131	0	0	2.4233670771809916	3.6169285798148096	HMGCR;APOE
Regulation of Establishment of Cell Polarity (GO:2000114)	2/15	0.22480499083354039	0.6845690832365131	0	0	2.4233670771809916	3.6169285798148096	FYCO1;KIF20B
Regulation of Fatty Acid Oxidation (GO:0046320)	2/15	0.22480499083354039	0.6845690832365131	0	0	2.4233670771809916	3.6169285798148096	FABP3;PPARA
Regulation of Hormone Secretion (GO:0046883)	2/15	0.22480499083354039	0.6845690832365131	0	0	2.4233670771809916	3.6169285798148096	EDN1;SNX6
Regulation of Interleukin-13 Production (GO:0032656)	2/15	0.22480499083354039	0.6845690832365131	0	0	2.4233670771809916	3.6169285798148096	TNFRSF21;HLA-E
Regulation of Microglial Cell Activation (GO:1903978)	2/15	0.22480499083354039	0.6845690832365131	0	0	2.4233670771809916	3.6169285798148096	NR1D1;LDLR
Regulation of Systemic Arterial Blood Pressure by Hormone (GO:0001990)	2/15	0.22480499083354039	0.6845690832365131	0	0	2.4233670771809916	3.6169285798148096	EDN1;ECE1
Retinal Metabolic Process (GO:0042574)	2/15	0.22480499083354039	0.6845690832365131	0	0	2.4233670771809916	3.6169285798148096	AKR1C1;AKR1C3
Cellular Response to Metal Ion (GO:0071248)	9/112	0.2261440016141575	0.6845690832365131	0	0	1.3778712814551646	2.048320446668844	ITPKB;CPNE8;PRNP;ASPH;AKR1C3;ADCY1;ECT2;B2M;MT1E
Regulation of T Cell Proliferation (GO:0042129)	7/83	0.2267778105908459	0.6845690832365131	0	0	1.4520534290271132	2.154534442045596	LGALS3;PDCD1LG2;TNFRSF1B;IL6ST;TNFRSF21;HLA-DPA1;HLA-E
Odontogenesis (GO:0042476)	4/41	0.22788215474364282	0.6845690832365131	0	0	1.7035877187010688	2.5194812757690355	OSR2;HDAC1;OSR1;AXIN2
Positive Regulation of DNA Biosynthetic Process (GO:2000573)	4/41	0.22788215474364282	0.6845690832365131	0	0	1.7035877187010688	2.5194812757690355	RFC5;PCNA;RFC2;USP1
Potassium Ion Transport (GO:0006813)	10/127	0.22805403437958469	0.6845690832365131	0	0	1.3479029175231707	1.9924332750018785	KCNJ5;KCND1;KCNJ12;KCNS2;SLC9A9;KCNA3;SLC17A7;KCNK2;KCNJ2;HCN2
Positive Regulation of Cytokine Production (GO:0001819)	23/325	0.22870098901014174	0.6845690832365131	0	0	1.2023625206247317	1.7738933450034127	CCBE1;GBP5;IL1R1;CGAS;BRCA1;BTN3A2;MALT1;HLA-E;C3;IFIH1;PYCARD;IFI16;TRAF3;IRF1;CASP1;IL12A;PLCB1;RAB7B;IL17D;IL6ST;IL6R;MYD88;HLA-DPA1
Regulation of Cell Adhesion (GO:0030155)	11/142	0.22905603858028772	0.6845690832365131	0	0	1.324363008046214	1.951831097437296	SEMA5A;ACVRL1;ADGRG1;TNXB;KIF14;ADAM10;IL12A;PRKCA;EFNA5;ZDHHC2;LMNB2
Regulation of Alternative mRNA Splicing, via Spliceosome (GO:0000381)	5/55	0.2305866118709847	0.6845690832365131	0	0	1.5760504201680672	2.3122688523564405	RBM47;KHDRBS3;WTAP;NOVA1;RBPMS2
Regulation of Receptor Signaling Pathway via JAK-STAT (GO:0046425)	5/55	0.2305866118709847	0.6845690832365131	0	0	1.5760504201680672	2.3122688523564405	SOCS3;CAV1;KIT;USP1;IL7R
Defense Response to Gram-positive Bacterium (GO:0050830)	8/98	0.2311306171272257	0.6845690832365131	0	0	1.4014789853037537	2.0528475772991785	H2BC4;HMGB2;IL12A;ADM;B2M;IL6R;MYD88;HLA-E
Positive Regulation of Hydrolase Activity (GO:0051345)	8/98	0.2311306171272257	0.6845690832365131	0	0	1.4014789853037537	2.0528475772991785	ARHGAP11A;RAPGEF1;RGS10;THY1;ECT2;MAPRE2;RAP1GAP;S100A10
Positive Regulation of Proteasomal Protein Catabolic Process (GO:1901800)	8/98	0.2311306171272257	0.6845690832365131	0	0	1.4014789853037537	2.0528475772991785	USP13;BAG2;TMX1;CAV1;PLK1;CARD16;AXIN2;SOCS5
Carbohydrate Biosynthetic Process (GO:0016051)	3/28	0.2328066129527894	0.6845690832365131	0	0	1.8906040268456377	2.7556445250481443	FUT8;ST8SIA6;ST6GALNAC5
Negative Regulation of Protein Transport (GO:0051224)	3/28	0.2328066129527894	0.6845690832365131	0	0	1.8906040268456377	2.7556445250481443	IL12A;HMGCR;APOE
Phospholipid Biosynthetic Process (GO:0008654)	3/28	0.2328066129527894	0.6845690832365131	0	0	1.8906040268456377	2.7556445250481443	IDI1;FDPS;PCYT2
Positive Regulation of ATP Metabolic Process (GO:1903580)	3/28	0.2328066129527894	0.6845690832365131	0	0	1.8906040268456377	2.7556445250481443	P2RX7;PRXL2C;PPARA
Positive Regulation of Fibroblast Proliferation (GO:0048146)	3/28	0.2328066129527894	0.6845690832365131	0	0	1.8906040268456377	2.7556445250481443	PDGFRA;E2F1;S100A6
Positive Regulation of Leukocyte Migration (GO:0002687)	3/28	0.2328066129527894	0.6845690832365131	0	0	1.8906040268456377	2.7556445250481443	LGALS3;THY1;IL6R
Positive Regulation of Microtubule Polymerization or Depolymerization (GO:0031112)	3/28	0.2328066129527894	0.6845690832365131	0	0	1.8906040268456377	2.7556445250481443	MAPT;AURKB;SKA1
Regulation of Toll-Like Receptor 4 Signaling Pathway (GO:0034143)	3/28	0.2328066129527894	0.6845690832365131	0	0	1.8906040268456377	2.7556445250481443	PIK3R1;NR1D1;RAB7B
Regulation of Tyrosine Phosphorylation of STAT Protein (GO:0042509)	3/28	0.2328066129527894	0.6845690832365131	0	0	1.8906040268456377	2.7556445250481443	KIT;IL12A;PARP9
Telomere Maintenance via Telomere Lengthening (GO:0010833)	3/28	0.2328066129527894	0.6845690832365131	0	0	1.8906040268456377	2.7556445250481443	DCLRE1B;STN1;RAD51
+ Reg of Transmembrane Receptor Prot Serine/Threonine Kinase Sgnlng Pway (GO:0090100)	7/84	0.23572009333130317	0.6845690832365131	0	0	1.4331190694827058	2.0710150181876266	ACVRL1;TGFBR3;SDCBP;ZEB2;BMPER;TTK;GDF5
Actin Filament Organization (GO:0007015)	12/158	0.23582489373841242	0.6845690832365131	0	0	1.2963790687710603	1.8728344073146566	FYCO1;GAS2L3;WIPF1;SH3KBP1;TMOD2;NCAPG;TAGLN2;RHOU;RND2;ARHGAP6;RND3;RFLNA
Protein Maturation (GO:0051604)	12/158	0.23582489373841242	0.6845690832365131	0	0	1.2963790687710603	1.8728344073146566	FKBP1A;TSPAN14;APH1B;MMP16;PSEN2;CASP1;ADAM10;ADAM9;TSPAN5;ECE1;CTSS;PHEX
Fatty Acid Biosynthetic Process (GO:0006633)	6/70	0.2395292067303354	0.6845690832365131	0	0	1.4776860807401178	2.111731507226394	LIPC;SCD;TECR;SCD5;HACD3;HACD4
Blood Vessel Diameter Maintenance (GO:0097746)	4/42	0.2409629862298497	0.6845690832365131	0	0	1.6586680807812983	2.3604703525709843	EDN1;ADORA2B;GPER1;ECE1
Ceramide Biosynthetic Process (GO:0046513)	4/42	0.2409629862298497	0.6845690832365131	0	0	1.6586680807812983	2.3604703525709843	ST8SIA2;ST8SIA6;CERS1;ST6GALNAC5
Heterophilic Cell-Cell Adhesion via Plasma Membrane Cell Adhesion Molecules (GO:0007157)	4/42	0.2409629862298497	0.6845690832365131	0	0	1.6586680807812983	2.3604703525709843	PSG5;SELENOP;PSG2;NECTIN3
Keratinocyte Differentiation (GO:0030216)	4/42	0.2409629862298497	0.6845690832365131	0	0	1.6586680807812983	2.3604703525709843	AKR1C3;ADAM9;TXNIP;EXPH5
Positive Regulation of Neuron Differentiation (GO:0045666)	4/42	0.2409629862298497	0.6845690832365131	0	0	1.6586680807812983	2.3604703525709843	GPRC5B;MMD;ECT2;BEND6
Potassium Ion Import Across Plasma Membrane (GO:1990573)	4/42	0.2409629862298497	0.6845690832365131	0	0	1.6586680807812983	2.3604703525709843	KCNJ5;KCNJ12;KCNJ2;HCN2
Protein Destabilization (GO:0031648)	4/42	0.2409629862298497	0.6845690832365131	0	0	1.6586680807812983	2.3604703525709843	PRNP;PLK1;NR1D1;TRIM21
Regulation of NLRP3 Inflammasome Complex Assembly (GO:1900225)	4/42	0.2409629862298497	0.6845690832365131	0	0	1.6586680807812983	2.3604703525709843	P2RX7;GBP5;CD36;MYD88
Regulation of Cellular Component Size (GO:0032535)	4/42	0.2409629862298497	0.6845690832365131	0	0	1.6586680807812983	2.3604703525709843	RAB3B;RIN3;DNM1;VAV2
Regulation of Chromosome Organization (GO:0033044)	4/42	0.2409629862298497	0.6845690832365131	0	0	1.6586680807812983	2.3604703525709843	RMI2;LMNA;MAPT;BUB1
Response to Hydrogen Peroxide (GO:0042542)	4/42	0.2409629862298497	0.6845690832365131	0	0	1.6586680807812983	2.3604703525709843	EDN1;ADAM9;ECT2;MAP3K5
T Cell Activation (GO:0042110)	9/114	0.2414814232954455	0.6845690832365131	0	0	1.351481570705854	1.9204049436337138	DPP4;FKBP1A;KIT;CD7;KIF13B;PIK3R1;EIF2AK4;CD44;MICB
Regulation of Interleukin-6 Production (GO:0032675)	9/114	0.2414814232954455	0.6845690832365131	0	0	1.351481570705854	1.9204049436337138	PYCARD;IFIH1;HLA-B;ARRB1;CD47;RAB7B;IL17D;IL6R;MYD88
Positive Regulation of Leukocyte Chemotaxis (GO:0002690)	5/56	0.2418141440597083	0.6845690832365131	0	0	1.5450650848574723	2.193352528148858	CSF1;CCL2;IL12A;ANO6;IL6R
L-glutamate Import (GO:0051938)	2/16	0.2474156932007927	0.6845690832365131	0	0	2.250149682672734	3.1427511838041498	SLC1A2;SLC17A7
Apoptotic Nuclear Changes (GO:0030262)	2/16	0.2474156932007927	0.6845690832365131	0	0	2.250149682672734	3.1427511838041498	TOP2A;GPER1
Cellular Response to Corticosteroid Stimulus (GO:0071384)	2/16	0.2474156932007927	0.6845690832365131	0	0	2.250149682672734	3.1427511838041498	GPER1;NR3C1
Establishment of Melanosome Localization (GO:0032401)	2/16	0.2474156932007927	0.6845690832365131	0	0	2.250149682672734	3.1427511838041498	MREG;MLPH
Glycolipid Metabolic Process (GO:0006664)	2/16	0.2474156932007927	0.6845690832365131	0	0	2.250149682672734	3.1427511838041498	NAGA;ST8SIA6
Lipopolysaccharide-Mediated Signaling Pathway (GO:0031663)	2/16	0.2474156932007927	0.6845690832365131	0	0	2.250149682672734	3.1427511838041498	IRAK2;PRKCE
Membrane Repolarization During Cardiac Muscle Cell Action Potential (GO:0086013)	2/16	0.2474156932007927	0.6845690832365131	0	0	2.250149682672734	3.1427511838041498	KCNJ5;KCNJ2
Mesonephric Tubule Development (GO:0072164)	2/16	0.2474156932007927	0.6845690832365131	0	0	2.250149682672734	3.1427511838041498	SALL1;OSR1
Negative Regulation of Amyloid-Beta Formation (GO:1902430)	2/16	0.2474156932007927	0.6845690832365131	0	0	2.250149682672734	3.1427511838041498	PRNP;APOE
Negative Regulation of Interleukin-10 Production (GO:0032693)	2/16	0.2474156932007927	0.6845690832365131	0	0	2.250149682672734	3.1427511838041498	PDCD1LG2;TNFRSF21
Negative Regulation of Interleukin-8 Production (GO:0032717)	2/16	0.2474156932007927	0.6845690832365131	0	0	2.250149682672734	3.1427511838041498	ARRB1;IL6R
Negative Regulation of Monoatomic Ion Transport (GO:0043271)	2/16	0.2474156932007927	0.6845690832365131	0	0	2.250149682672734	3.1427511838041498	PXK;PACSIN3
Oligodendrocyte Development (GO:0014003)	2/16	0.2474156932007927	0.6845690832365131	0	0	2.250149682672734	3.1427511838041498	PRDM8;CNTNAP1
Peptide Catabolic Process (GO:0043171)	2/16	0.2474156932007927	0.6845690832365131	0	0	2.250149682672734	3.1427511838041498	ACE;ANPEP
+ Reg of Myeloid Leukocyte Cytokine Production Inv in Imm Resp (GO:0061081)	2/16	0.2474156932007927	0.6845690832365131	0	0	2.250149682672734	3.1427511838041498	GPRC5B;KIT
Positive Regulation of Superoxide Anion Generation (GO:0032930)	2/16	0.2474156932007927	0.6845690832365131	0	0	2.250149682672734	3.1427511838041498	PRKCE;MAPT
Regulation of Amyloid Fibril Formation (GO:1905906)	2/16	0.2474156932007927	0.6845690832365131	0	0	2.250149682672734	3.1427511838041498	PFDN1;LDLR
Regulation of Establishment of Endothelial Barrier (GO:1903140)	2/16	0.2474156932007927	0.6845690832365131	0	0	2.250149682672734	3.1427511838041498	S1PR3;S1PR2
Regulation of Establishment or Maintenance of Cell Polarity (GO:0032878)	2/16	0.2474156932007927	0.6845690832365131	0	0	2.250149682672734	3.1427511838041498	FYCO1;KIF20B
Regulation of Macrophage Differentiation (GO:0045649)	2/16	0.2474156932007927	0.6845690832365131	0	0	2.250149682672734	3.1427511838041498	CSF1;PRKCA
Regulation of Plasminogen Activation (GO:0010755)	2/16	0.2474156932007927	0.6845690832365131	0	0	2.250149682672734	3.1427511838041498	CLEC3B;S100A10
Regulation of Ryanodine-Sensitive Calcium-Release Channel Activity (GO:0060314)	2/16	0.2474156932007927	0.6845690832365131	0	0	2.250149682672734	3.1427511838041498	FKBP1A;CLIC2
Regulation of Superoxide Anion Generation (GO:0032928)	2/16	0.2474156932007927	0.6845690832365131	0	0	2.250149682672734	3.1427511838041498	PRKCE;MAPT
Regulation of Triglyceride Biosynthetic Process (GO:0010866)	2/16	0.2474156932007927	0.6845690832365131	0	0	2.250149682672734	3.1427511838041498	TMX1;LDLR
Regulation of Viral Life Cycle (GO:1903900)	2/16	0.2474156932007927	0.6845690832365131	0	0	2.250149682672734	3.1427511838041498	AXL;TYRO3
Response to UV-B (GO:0010224)	2/16	0.2474156932007927	0.6845690832365131	0	0	2.250149682672734	3.1427511838041498	CNRIP1;IL12A
Reverse Cholesterol Transport (GO:0043691)	2/16	0.2474156932007927	0.6845690832365131	0	0	2.250149682672734	3.1427511838041498	LIPC;APOE
Synaptic Vesicle Endocytosis (GO:0048488)	3/29	0.2490640437616717	0.6845690832365131	0	0	1.8177916881775942	2.5268126320675623	MX2;STON1;DNM1
Positive Regulation of Proteasomal Ubiquitin-Dependent Protein Catabolic Process (GO:0032436)	6/71	0.24958022994305326	0.6845690832365131	0	0	1.4548748140001293	2.019329655488291	CDC20;BAG2;PLK1;AXIN2;CARD16;SOCS5
Regulation of DNA Repair (GO:0006282)	10/130	0.24979852196545133	0.6845690832365131	0	0	1.3139943741209563	1.8226423823481448	H2AX;KAT2B;PCNA;BCL7A;PARP1;USP1;BRCA1;AXIN2;TAF5;EGFR
Heart Morphogenesis (GO:0003007)	5/57	0.2531838871853957	0.6845690832365131	0	0	1.5152714932126696	2.081436363306939	ACVRL1;TGFBR3;FKBP1A;EPHB4;TBX3
mRNA Stabilization (GO:0048255)	5/57	0.2531838871853957	0.6845690832365131	0	0	1.5152714932126696	2.081436363306939	RBM47;E2F1;AXIN2;TENT5C;MYD88
Transport Across Blood-Brain Barrier (GO:0150104)	7/86	0.2539380504528118	0.6845690832365131	0	0	1.3966884030175168	1.914391822721305	SLC44A1;SLC1A2;ATP2B4;SLC16A7;CD36;SLC16A2;SLC5A3
Regulation of Dendrite Development (GO:0050773)	4/43	0.25420938688921657	0.6845690832365131	0	0	1.6160520140369008	2.2133399801335627	RAP2A;HECW2;HECW1;TNIK
Regulation of Epithelial Cell Migration (GO:0010632)	4/43	0.25420938688921657	0.6845690832365131	0	0	1.6160520140369008	2.2133399801335627	DUSP10;PRKCE;SASH1;PTPRG
Skeletal System Morphogenesis (GO:0048705)	4/43	0.25420938688921657	0.6845690832365131	0	0	1.6160520140369008	2.2133399801335627	OSR2;PDGFRA;HOXA3;RFLNA
Telomere Maintenance (GO:0000723)	6/72	0.2597476035643712	0.6845690832365131	0	0	1.4327547977674133	1.931417762228436	DCLRE1B;RECQL4;BLM;STN1;RAD51;PARP1
Mesenchymal Cell Differentiation (GO:0048762)	5/58	0.26468208876006594	0.6845690832365131	0	0	1.4866021880450293	1.9760300395133985	TGFBR3;FOXF2;HMGA2;S100A4;FAM83D
Positive Regulation of Type II Interferon Production (GO:0032729)	5/58	0.26468208876006594	0.6845690832365131	0	0	1.4866021880450293	1.9760300395133985	PYCARD;IL1R1;IL12A;BTN3A2;HLA-DPA1
Regulation of Multicellular Organismal Development (GO:2000026)	5/58	0.26468208876006594	0.6845690832365131	0	0	1.4866021880450293	1.9760300395133985	KAT2B;RACGAP1;OAS2;CDK1;DUSP6
Positive Regulation of Protein Localization (GO:1903829)	8/102	0.2647715973108128	0.6845690832365131	0	0	1.3415547867859254	1.7827756839906819	EDN1;DTX3L;PLK1;CDK1;MAPT;PARP9;SLC5A3;TMEM35A
ERBB2-EGFR Signaling Pathway (GO:0038134)	1/5	0.2651424263855199	0.6845690832365131	0	0	3.9365577889447234	5.225733774556933	EGFR
His-Purkinje System Development (GO:0003164)	1/5	0.2651424263855199	0.6845690832365131	0	0	3.9365577889447234	5.225733774556933	TBX5
ISG15-protein Conjugation (GO:0032020)	1/5	0.2651424263855199	0.6845690832365131	0	0	3.9365577889447234	5.225733774556933	UBE2L6
L-aspartate Import Across Plasma Membrane (GO:0140009)	1/5	0.2651424263855199	0.6845690832365131	0	0	3.9365577889447234	5.225733774556933	SLC1A2
L-aspartate Transmembrane Transport (GO:0070778)	1/5	0.2651424263855199	0.6845690832365131	0	0	3.9365577889447234	5.225733774556933	SLC1A2
L-phenylalanine Catabolic Process (GO:0006559)	1/5	0.2651424263855199	0.6845690832365131	0	0	3.9365577889447234	5.225733774556933	QDPR
L-phenylalanine Metabolic Process (GO:0006558)	1/5	0.2651424263855199	0.6845690832365131	0	0	3.9365577889447234	5.225733774556933	QDPR
MHC Class I Protein Complex Assembly (GO:0002397)	1/5	0.2651424263855199	0.6845690832365131	0	0	3.9365577889447234	5.225733774556933	TAPBP
NADPH Oxidation (GO:0070995)	1/5	0.2651424263855199	0.6845690832365131	0	0	3.9365577889447234	5.225733774556933	FMO1
Activation of Transmembrane Receptor Protein Tyrosine Kinase Activity (GO:0007171)	1/5	0.2651424263855199	0.6845690832365131	0	0	3.9365577889447234	5.225733774556933	PRLR
Anterior/Posterior Axis Specification, Embryo (GO:0008595)	1/5	0.2651424263855199	0.6845690832365131	0	0	3.9365577889447234	5.225733774556933	TBX3
Axo-Dendritic Transport (GO:0008088)	1/5	0.2651424263855199	0.6845690832365131	0	0	3.9365577889447234	5.225733774556933	MAPT
Bradykinin Catabolic Process (GO:0010815)	1/5	0.2651424263855199	0.6845690832365131	0	0	3.9365577889447234	5.225733774556933	ECE1
Branchiomotor Neuron Axon Guidance (GO:0021785)	1/5	0.2651424263855199	0.6845690832365131	0	0	3.9365577889447234	5.225733774556933	SEMA3A
Cellular Response to Cold (GO:0070417)	1/5	0.2651424263855199	0.6845690832365131	0	0	3.9365577889447234	5.225733774556933	EIF2AK4
Cellular Response to Interleukin-18 (GO:0071351)	1/5	0.2651424263855199	0.6845690832365131	0	0	3.9365577889447234	5.225733774556933	PIK3R1
Cerebral Cortex Neuron Differentiation (GO:0021895)	1/5	0.2651424263855199	0.6845690832365131	0	0	3.9365577889447234	5.225733774556933	C21ORF91
Chitin Catabolic Process (GO:0006032)	1/5	0.2651424263855199	0.6845690832365131	0	0	3.9365577889447234	5.225733774556933	CHI3L2
Chitin Metabolic Process (GO:0006030)	1/5	0.2651424263855199	0.6845690832365131	0	0	3.9365577889447234	5.225733774556933	CHI3L2
De Novo Centriole Assembly (GO:0097742)	1/5	0.2651424263855199	0.6845690832365131	0	0	3.9365577889447234	5.225733774556933	PLK4
Erythropoietin-Mediated Signaling Pathway (GO:0038162)	1/5	0.2651424263855199	0.6845690832365131	0	0	3.9365577889447234	5.225733774556933	KIT
fatty-acyl-CoA Catabolic Process (GO:0036115)	1/5	0.2651424263855199	0.6845690832365131	0	0	3.9365577889447234	5.225733774556933	NUDT7
Folic Acid Transport (GO:0015884)	1/5	0.2651424263855199	0.6845690832365131	0	0	3.9365577889447234	5.225733774556933	FOLR3
Glial Cell Migration (GO:0008347)	1/5	0.2651424263855199	0.6845690832365131	0	0	3.9365577889447234	5.225733774556933	CCL2
Glomerulus Vasculature Development (GO:0072012)	1/5	0.2651424263855199	0.6845690832365131	0	0	3.9365577889447234	5.225733774556933	OSR1
Glycoside Catabolic Process (GO:0016139)	1/5	0.2651424263855199	0.6845690832365131	0	0	3.9365577889447234	5.225733774556933	NAGA
Glycosyl Compound Catabolic Process (GO:1901658)	1/5	0.2651424263855199	0.6845690832365131	0	0	3.9365577889447234	5.225733774556933	NAGA
interleukin-17A-mediated Signaling Pathway (GO:0038173)	1/5	0.2651424263855199	0.6845690832365131	0	0	3.9365577889447234	5.225733774556933	TRAF3IP2
Interleukin-18-Mediated Signaling Pathway (GO:0035655)	1/5	0.2651424263855199	0.6845690832365131	0	0	3.9365577889447234	5.225733774556933	PIK3R1
Intracellular Distribution of Mitochondria (GO:0048312)	1/5	0.2651424263855199	0.6845690832365131	0	0	3.9365577889447234	5.225733774556933	MAPT
Intracellular Oxygen Homeostasis (GO:0032364)	1/5	0.2651424263855199	0.6845690832365131	0	0	3.9365577889447234	5.225733774556933	SOD2
Lipoprotein Biosynthetic Process (GO:0042158)	1/5	0.2651424263855199	0.6845690832365131	0	0	3.9365577889447234	5.225733774556933	APOE
mRNA 5'-Splice Site Recognition (GO:0000395)	1/5	0.2651424263855199	0.6845690832365131	0	0	3.9365577889447234	5.225733774556933	PSIP1
Maintenance of DNA Repeat Elements (GO:0043570)	1/5	0.2651424263855199	0.6845690832365131	0	0	3.9365577889447234	5.225733774556933	RMI2
Medium-Chain fatty-acyl-CoA Metabolic Process (GO:0036112)	1/5	0.2651424263855199	0.6845690832365131	0	0	3.9365577889447234	5.225733774556933	NUDT7
Melanin Metabolic Process (GO:0006582)	1/5	0.2651424263855199	0.6845690832365131	0	0	3.9365577889447234	5.225733774556933	PARD3
Membrane Raft Assembly (GO:0001765)	1/5	0.2651424263855199	0.6845690832365131	0	0	3.9365577889447234	5.225733774556933	S100A10
Mesenchymal Cell Differentiation Involved in Kidney Development (GO:0072161)	1/5	0.2651424263855199	0.6845690832365131	0	0	3.9365577889447234	5.225733774556933	SIX2
Negative Regulation of T-helper 17 Cell Lineage Commitment (GO:2000329)	1/5	0.2651424263855199	0.6845690832365131	0	0	3.9365577889447234	5.225733774556933	LGALS1
Negative Regulation of Cardiac Muscle Tissue Growth (GO:0055022)	1/5	0.2651424263855199	0.6845690832365131	0	0	3.9365577889447234	5.225733774556933	TBX5
Negative Regulation of Cell Fate Commitment (GO:0010454)	1/5	0.2651424263855199	0.6845690832365131	0	0	3.9365577889447234	5.225733774556933	LGALS1
Negative Regulation of Cellular Extravasation (GO:0002692)	1/5	0.2651424263855199	0.6845690832365131	0	0	3.9365577889447234	5.225733774556933	PLCB1
Negative Regulation of Chemokine-Mediated Signaling Pathway (GO:0070100)	1/5	0.2651424263855199	0.6845690832365131	0	0	3.9365577889447234	5.225733774556933	ROBO1
Negative Regulation of Cholesterol Biosynthetic Process (GO:0045541)	1/5	0.2651424263855199	0.6845690832365131	0	0	3.9365577889447234	5.225733774556933	INSIG1
Negative Regulation of Cholesterol Metabolic Process (GO:0090206)	1/5	0.2651424263855199	0.6845690832365131	0	0	3.9365577889447234	5.225733774556933	INSIG1
Negative Regulation of Erythrocyte Differentiation (GO:0045647)	1/5	0.2651424263855199	0.6845690832365131	0	0	3.9365577889447234	5.225733774556933	MAFB
Negative Regulation of Insulin-Like Growth Factor Receptor Signaling Pathway (GO:0043569)	1/5	0.2651424263855199	0.6845690832365131	0	0	3.9365577889447234	5.225733774556933	CILP
Negative Regulation of Mitophagy (GO:1901525)	1/5	0.2651424263855199	0.6845690832365131	0	0	3.9365577889447234	5.225733774556933	PPTC7
Negative Regulation of Organic Acid Transport (GO:0032891)	1/5	0.2651424263855199	0.6845690832365131	0	0	3.9365577889447234	5.225733774556933	SLC43A1
Negative Regulation of Sterol Biosynthetic Process (GO:0106119)	1/5	0.2651424263855199	0.6845690832365131	0	0	3.9365577889447234	5.225733774556933	INSIG1
Negative Regulation of Trophoblast Cell Migration (GO:1901164)	1/5	0.2651424263855199	0.6845690832365131	0	0	3.9365577889447234	5.225733774556933	GJA1
Nephric Duct Morphogenesis (GO:0072178)	1/5	0.2651424263855199	0.6845690832365131	0	0	3.9365577889447234	5.225733774556933	OSR1
Nephron Tubule Development (GO:0072080)	1/5	0.2651424263855199	0.6845690832365131	0	0	3.9365577889447234	5.225733774556933	OSR1
Neurotransmitter Loading Into Synaptic Vesicle (GO:0098700)	1/5	0.2651424263855199	0.6845690832365131	0	0	3.9365577889447234	5.225733774556933	SLC17A7
Pentose-Phosphate Shunt, Non-Oxidative Branch (GO:0009052)	1/5	0.2651424263855199	0.6845690832365131	0	0	3.9365577889447234	5.225733774556933	TKT
Peptide Antigen Assembly With MHC Class I Protein Complex (GO:0002502)	1/5	0.2651424263855199	0.6845690832365131	0	0	3.9365577889447234	5.225733774556933	TAPBP
Phagosome Acidification (GO:0090383)	1/5	0.2651424263855199	0.6845690832365131	0	0	3.9365577889447234	5.225733774556933	RAB38
Plus-End-Directed Organelle Transport Along Microtubule (GO:0072386)	1/5	0.2651424263855199	0.6845690832365131	0	0	3.9365577889447234	5.225733774556933	MAPT
Positive Regulation of T-helper 1 Cell Cytokine Production (GO:2000556)	1/5	0.2651424263855199	0.6845690832365131	0	0	3.9365577889447234	5.225733774556933	IL1R1
+ Reg of Adenylate Cyclase-Activating GPCR Sgnlng Pway (GO:0106071)	1/5	0.2651424263855199	0.6845690832365131	0	0	3.9365577889447234	5.225733774556933	PRKCA
Positive Regulation of Endothelial Cell Development (GO:1901552)	1/5	0.2651424263855199	0.6845690832365131	0	0	3.9365577889447234	5.225733774556933	S1PR2
Positive Regulation of Establishment of Endothelial Barrier (GO:1903142)	1/5	0.2651424263855199	0.6845690832365131	0	0	3.9365577889447234	5.225733774556933	S1PR2
Positive Regulation of Lipoprotein Particle Clearance (GO:0010986)	1/5	0.2651424263855199	0.6845690832365131	0	0	3.9365577889447234	5.225733774556933	LDLRAP1
Positive Regulation of Microglial Cell Migration (GO:1904141)	1/5	0.2651424263855199	0.6845690832365131	0	0	3.9365577889447234	5.225733774556933	CSF1
Positive Regulation of Monoatomic Ion Transmembrane Transport (GO:0034767)	1/5	0.2651424263855199	0.6845690832365131	0	0	3.9365577889447234	5.225733774556933	P2RX7
Positive Regulation of Natural Killer Cell Cytokine Production (GO:0002729)	1/5	0.2651424263855199	0.6845690832365131	0	0	3.9365577889447234	5.225733774556933	HLA-E
+ Reg of Natural Killer Cell Mediated Cytotoxicity Directed Against Tumor Cell Target (GO:0002860)	1/5	0.2651424263855199	0.6845690832365131	0	0	3.9365577889447234	5.225733774556933	IL12A
Positive Regulation of Natural Killer Cell Mediated Immune Response to Tumor Cell (GO:0002857)	1/5	0.2651424263855199	0.6845690832365131	0	0	3.9365577889447234	5.225733774556933	IL12A
Positive Regulation of Necroptotic Process (GO:0060545)	1/5	0.2651424263855199	0.6845690832365131	0	0	3.9365577889447234	5.225733774556933	PARP1
Positive Regulation of Nuclear Cell Cycle DNA Replication (GO:0010571)	1/5	0.2651424263855199	0.6845690832365131	0	0	3.9365577889447234	5.225733774556933	CDC7
Positive Regulation of Peroxisome Proliferator Activated Receptor Signaling Pathway (GO:0035360)	1/5	0.2651424263855199	0.6845690832365131	0	0	3.9365577889447234	5.225733774556933	PTGIS
Positive Regulation of Platelet-Derived Growth Factor Receptor Signaling Pathway (GO:0010641)	1/5	0.2651424263855199	0.6845690832365131	0	0	3.9365577889447234	5.225733774556933	IL1R1
Positive Regulation of Podosome Assembly (GO:0071803)	1/5	0.2651424263855199	0.6845690832365131	0	0	3.9365577889447234	5.225733774556933	NCAPG
Positive Regulation of Programmed Necrotic Cell Death (GO:0062100)	1/5	0.2651424263855199	0.6845690832365131	0	0	3.9365577889447234	5.225733774556933	PARP1
Positive Regulation of Vitamin D Receptor Signaling Pathway (GO:0070564)	1/5	0.2651424263855199	0.6845690832365131	0	0	3.9365577889447234	5.225733774556933	RXRA
Protection From Non-Homologous End Joining at Telomere (GO:0031848)	1/5	0.2651424263855199	0.6845690832365131	0	0	3.9365577889447234	5.225733774556933	DCLRE1B
Protein Import (GO:0017038)	1/5	0.2651424263855199	0.6845690832365131	0	0	3.9365577889447234	5.225733774556933	ZNF395
Purine Ribonucleoside Catabolic Process (GO:0046130)	1/5	0.2651424263855199	0.6845690832365131	0	0	3.9365577889447234	5.225733774556933	XDH
Pyrimidine Ribonucleotide Metabolic Process (GO:0009218)	1/5	0.2651424263855199	0.6845690832365131	0	0	3.9365577889447234	5.225733774556933	AK5
Receptor-Mediated Virion Attachment to Host Cell (GO:0046813)	1/5	0.2651424263855199	0.6845690832365131	0	0	3.9365577889447234	5.225733774556933	DPP4
Reg of T Cell Act via T Cell Rec Contact With Ag Bound to MHC Mol on Ag Presenting Cell (GO:2001188)	1/5	0.2651424263855199	0.6845690832365131	0	0	3.9365577889447234	5.225733774556933	LGALS3
Regulation of T-helper 1 Cell Cytokine Production (GO:2000554)	1/5	0.2651424263855199	0.6845690832365131	0	0	3.9365577889447234	5.225733774556933	IL1R1
Regulation of acyl-CoA Biosynthetic Process (GO:0050812)	1/5	0.2651424263855199	0.6845690832365131	0	0	3.9365577889447234	5.225733774556933	TPK1
Regulation of Antigen Processing and Presentation (GO:0002577)	1/5	0.2651424263855199	0.6845690832365131	0	0	3.9365577889447234	5.225733774556933	CTSS
Regulation of Basement Membrane Organization (GO:0110011)	1/5	0.2651424263855199	0.6845690832365131	0	0	3.9365577889447234	5.225733774556933	LMNB2
Regulation of Calcium Import Into the Mitochondrion (GO:0110097)	1/5	0.2651424263855199	0.6845690832365131	0	0	3.9365577889447234	5.225733774556933	PSEN2
Regulation of Circadian Sleep/Wake Cycle (GO:0042749)	1/5	0.2651424263855199	0.6845690832365131	0	0	3.9365577889447234	5.225733774556933	NR1D1
Regulation of Circadian Sleep/Wake Cycle, Sleep (GO:0045187)	1/5	0.2651424263855199	0.6845690832365131	0	0	3.9365577889447234	5.225733774556933	PARP1
Regulation of Establishment of T Cell Polarity (GO:1903903)	1/5	0.2651424263855199	0.6845690832365131	0	0	3.9365577889447234	5.225733774556933	FLOT2
Regulation of Extracellular Exosome Assembly (GO:1903551)	1/5	0.2651424263855199	0.6845690832365131	0	0	3.9365577889447234	5.225733774556933	SDCBP
Regulation of Fat Cell Proliferation (GO:0070344)	1/5	0.2651424263855199	0.6845690832365131	0	0	3.9365577889447234	5.225733774556933	TFDP1
Regulation of Mast Cell Chemotaxis (GO:0060753)	1/5	0.2651424263855199	0.6845690832365131	0	0	3.9365577889447234	5.225733774556933	RIN3
Regulation of Metaphase Plate Congression (GO:0090235)	1/5	0.2651424263855199	0.6845690832365131	0	0	3.9365577889447234	5.225733774556933	SPAG5
Regulation of Mitochondrial Membrane Permeability Involved in Apoptotic Process (GO:1902108)	1/5	0.2651424263855199	0.6845690832365131	0	0	3.9365577889447234	5.225733774556933	STPG1
Regulation of Morphogenesis of a Branching Structure (GO:0060688)	1/5	0.2651424263855199	0.6845690832365131	0	0	3.9365577889447234	5.225733774556933	SIX2
Regulation of Natural Killer Cell Cytokine Production (GO:0002727)	1/5	0.2651424263855199	0.6845690832365131	0	0	3.9365577889447234	5.225733774556933	HLA-E
Regulation of Non-Motile Cilium Assembly (GO:1902855)	1/5	0.2651424263855199	0.6845690832365131	0	0	3.9365577889447234	5.225733774556933	SEPTIN9
Regulation of Plasma Membrane Repair (GO:1905684)	1/5	0.2651424263855199	0.6845690832365131	0	0	3.9365577889447234	5.225733774556933	S100A10
Regulation of pro-B Cell Differentiation (GO:2000973)	1/5	0.2651424263855199	0.6845690832365131	0	0	3.9365577889447234	5.225733774556933	NUDT21
Regulation of Protein Autoubiquitination (GO:1902498)	1/5	0.2651424263855199	0.6845690832365131	0	0	3.9365577889447234	5.225733774556933	SASH1
Regulation of Protein Polyubiquitination (GO:1902914)	1/5	0.2651424263855199	0.6845690832365131	0	0	3.9365577889447234	5.225733774556933	SASH1
Regulation of Sarcomere Organization (GO:0060297)	1/5	0.2651424263855199	0.6845690832365131	0	0	3.9365577889447234	5.225733774556933	EDN1
Regulation of Tubulin Deacetylation (GO:0090043)	1/5	0.2651424263855199	0.6845690832365131	0	0	3.9365577889447234	5.225733774556933	MAPT
Reproductive System Development (GO:0061458)	1/5	0.2651424263855199	0.6845690832365131	0	0	3.9365577889447234	5.225733774556933	TBX3
Response to Gonadotropin (GO:0034698)	1/5	0.2651424263855199	0.6845690832365131	0	0	3.9365577889447234	5.225733774556933	TGFBR3
Ruffle Assembly (GO:0097178)	1/5	0.2651424263855199	0.6845690832365131	0	0	3.9365577889447234	5.225733774556933	AIF1L
Small Molecule Catabolic Process (GO:0044282)	1/5	0.2651424263855199	0.6845690832365131	0	0	3.9365577889447234	5.225733774556933	SOAT1
Sympathetic Neuron Projection Extension (GO:0097490)	1/5	0.2651424263855199	0.6845690832365131	0	0	3.9365577889447234	5.225733774556933	SEMA3A
Toxin Metabolic Process (GO:0009404)	1/5	0.2651424263855199	0.6845690832365131	0	0	3.9365577889447234	5.225733774556933	FMO1
Trigeminal Nerve Morphogenesis (GO:0021636)	1/5	0.2651424263855199	0.6845690832365131	0	0	3.9365577889447234	5.225733774556933	SEMA3A
Trigeminal Nerve Structural Organization (GO:0021637)	1/5	0.2651424263855199	0.6845690832365131	0	0	3.9365577889447234	5.225733774556933	SEMA3A
Tripartite Regional Subdivision (GO:0007351)	1/5	0.2651424263855199	0.6845690832365131	0	0	3.9365577889447234	5.225733774556933	TBX3
Valine Metabolic Process (GO:0006573)	1/5	0.2651424263855199	0.6845690832365131	0	0	3.9365577889447234	5.225733774556933	HIBADH
Ventricular Compact Myocardium Morphogenesis (GO:0003223)	1/5	0.2651424263855199	0.6845690832365131	0	0	3.9365577889447234	5.225733774556933	TGFBR3
Dorsal/Ventral Pattern Formation (GO:0009953)	3/30	0.2654835016652693	0.6845690832365131	0	0	1.750372856077554	2.3213489991822995	ACVRL1;AIDA;HOXA11
Glycosphingolipid Biosynthetic Process (GO:0006688)	3/30	0.2654835016652693	0.6845690832365131	0	0	1.750372856077554	2.3213489991822995	ST8SIA2;ST8SIA6;ST6GALNAC5
Lamellipodium Organization (GO:0097581)	3/30	0.2654835016652693	0.6845690832365131	0	0	1.750372856077554	2.3213489991822995	ABLIM3;KIT;SPATA13
Negative Regulation of Cell-Matrix Adhesion (GO:0001953)	3/30	0.2654835016652693	0.6845690832365131	0	0	1.750372856077554	2.3213489991822995	ACVRL1;APOD;ARHGAP6
Peptide Hormone Processing (GO:0016486)	3/30	0.2654835016652693	0.6845690832365131	0	0	1.750372856077554	2.3213489991822995	DPP4;CTSL;ECE1
Positive Regulation of Catalytic Activity (GO:0043085)	3/30	0.2654835016652693	0.6845690832365131	0	0	1.750372856077554	2.3213489991822995	PLSCR1;UHRF1;SLC5A3
Positive Regulation of Nitric Oxide Biosynthetic Process (GO:0045429)	3/30	0.2654835016652693	0.6845690832365131	0	0	1.750372856077554	2.3213489991822995	EDN1;APOE;CD36
Positive Regulation of Peptidyl-Serine Phosphorylation (GO:0033138)	3/30	0.2654835016652693	0.6845690832365131	0	0	1.750372856077554	2.3213489991822995	SPRY2;CREBL2;EGFR
Regulation of Bone Resorption (GO:0045124)	3/30	0.2654835016652693	0.6845690832365131	0	0	1.750372856077554	2.3213489991822995	P2RX7;UBASH3B;PRKCA
Regulation of Cell Morphogenesis (GO:0022604)	3/30	0.2654835016652693	0.6845690832365131	0	0	1.750372856077554	2.3213489991822995	EFNA5;CD44;SH3D19
Regulation of Transmembrane Transport (GO:0034762)	3/30	0.2654835016652693	0.6845690832365131	0	0	1.750372856077554	2.3213489991822995	KCNJ5;KCNJ12;KCNJ2
Regulation of Vasoconstriction (GO:0019229)	3/30	0.2654835016652693	0.6845690832365131	0	0	1.750372856077554	2.3213489991822995	CAV1;ADM;ECE1
Very Long-Chain Fatty Acid Metabolic Process (GO:0000038)	3/30	0.2654835016652693	0.6845690832365131	0	0	1.750372856077554	2.3213489991822995	TECR;HACD3;HACD4
Peptidyl-Threonine Modification (GO:0018210)	4/44	0.2675994560467609	0.6845690832365131	0	0	1.5755667506297228	2.0770129008612135	GALNT15;CHEK1;CDK1;PRKCA
Regulation of Monoatomic Cation Transmembrane Transport (GO:1904062)	4/44	0.2675994560467609	0.6845690832365131	0	0	1.5755667506297228	2.0770129008612135	KCNS2;KCNIP3;CACNA1D;SCN1B
G Protein-Coupled Acetylcholine Receptor Signaling Pathway (GO:0007213)	2/17	0.27009398120152533	0.6845690832365131	0	0	2.100027940765577	2.7489057083036945	RGS10;PLCB1
Carboxylic Acid Biosynthetic Process (GO:0046394)	2/17	0.27009398120152533	0.6845690832365131	0	0	2.100027940765577	2.7489057083036945	PYCARD;CASP1
Cellular Response to Copper Ion (GO:0071280)	2/17	0.27009398120152533	0.6845690832365131	0	0	2.100027940765577	2.7489057083036945	PRNP;MT1E
Epithelial Cell Migration (GO:0010631)	2/17	0.27009398120152533	0.6845690832365131	0	0	2.100027940765577	2.7489057083036945	ZEB2;KIT
Eye Photoreceptor Cell Development (GO:0042462)	2/17	0.27009398120152533	0.6845690832365131	0	0	2.100027940765577	2.7489057083036945	THY1;MAPRE2
Heparan Sulfate Proteoglycan Biosynthetic Process (GO:0015012)	2/17	0.27009398120152533	0.6845690832365131	0	0	2.100027940765577	2.7489057083036945	GLCE;HS2ST1
Long-Chain fatty-acyl-CoA Biosynthetic Process (GO:0035338)	2/17	0.27009398120152533	0.6845690832365131	0	0	2.100027940765577	2.7489057083036945	TECR;ACSL4
Myoblast Fusion (GO:0007520)	2/17	0.27009398120152533	0.6845690832365131	0	0	2.100027940765577	2.7489057083036945	CD81;DOCK2
Negative Regulation of Cation Transmembrane Transport (GO:1904063)	2/17	0.27009398120152533	0.6845690832365131	0	0	2.100027940765577	2.7489057083036945	CAV1;PRKCE
Negative Regulation of Chemokine Production (GO:0032682)	2/17	0.27009398120152533	0.6845690832365131	0	0	2.100027940765577	2.7489057083036945	OAS1;OAS3
Negative Regulation of Ion Transmembrane Transporter Activity (GO:0032413)	2/17	0.27009398120152533	0.6845690832365131	0	0	2.100027940765577	2.7489057083036945	OSR1;PCSK9
Negative Regulation of Receptor Signaling Pathway via JAK-STAT (GO:0046426)	2/17	0.27009398120152533	0.6845690832365131	0	0	2.100027940765577	2.7489057083036945	SOCS3;CAV1
Negative Regulation of Receptor Signaling Pathway via STAT (GO:1904893)	2/17	0.27009398120152533	0.6845690832365131	0	0	2.100027940765577	2.7489057083036945	SOCS3;CAV1
Negative Regulation of Vascular Associated Smooth Muscle Cell Proliferation (GO:1904706)	2/17	0.27009398120152533	0.6845690832365131	0	0	2.100027940765577	2.7489057083036945	GPER1;SOD2
Organophosphate Catabolic Process (GO:0046434)	2/17	0.27009398120152533	0.6845690832365131	0	0	2.100027940765577	2.7489057083036945	NUDT15;GALK1
Polyol Metabolic Process (GO:0019751)	2/17	0.27009398120152533	0.6845690832365131	0	0	2.100027940765577	2.7489057083036945	IPMK;SLC5A3
Positive Chemotaxis (GO:0050918)	2/17	0.27009398120152533	0.6845690832365131	0	0	2.100027940765577	2.7489057083036945	SEMA5A;LGALS3
Positive Regulation of Cardiac Muscle Tissue Growth (GO:0055023)	2/17	0.27009398120152533	0.6845690832365131	0	0	2.100027940765577	2.7489057083036945	TGFBR3;EDN1
Positive Regulation of Cartilage Development (GO:0061036)	2/17	0.27009398120152533	0.6845690832365131	0	0	2.100027940765577	2.7489057083036945	GDF5;HOXA11
Positive Regulation of Cell Migration Involved in Sprouting Angiogenesis (GO:0090050)	2/17	0.27009398120152533	0.6845690832365131	0	0	2.100027940765577	2.7489057083036945	TGFBR3;SRPX2
Positive Regulation of Leukocyte Proliferation (GO:0070665)	2/17	0.27009398120152533	0.6845690832365131	0	0	2.100027940765577	2.7489057083036945	CSF1;IL12A
Positive Regulation of Regulatory T Cell Differentiation (GO:0045591)	2/17	0.27009398120152533	0.6845690832365131	0	0	2.100027940765577	2.7489057083036945	DUSP10;SOX12
Regulation of Protein Tyrosine Kinase Activity (GO:0061097)	2/17	0.27009398120152533	0.6845690832365131	0	0	2.100027940765577	2.7489057083036945	GPRC5B;RAP2B
Regulation of Sodium Ion Transmembrane Transporter Activity (GO:2000649)	2/17	0.27009398120152533	0.6845690832365131	0	0	2.100027940765577	2.7489057083036945	OSR1;PCSK9
Protein Polymerization (GO:0051258)	5/59	0.27629505189623527	0.6987447130493932	0	0	1.458994708994709	1.876684403561578	DIAPH2;UBE2C;MAPT;ARHGAP6;WASF3
Regulation of Bone Mineralization (GO:0030500)	5/59	0.27629505189623527	0.6987447130493932	0	0	1.458994708994709	1.876684403561578	P2RX7;OSR2;RXRA;OSR1;ANO6
Renal System Development (GO:0072001)	5/59	0.27629505189623527	0.6987447130493932	0	0	1.458994708994709	1.876684403561578	HELLS;CENPF;SALL1;SIX2;PCSK9
Myeloid Leukocyte Differentiation (GO:0002573)	6/74	0.2803934001932732	0.700416538069528	0	0	1.3904665314401623	1.7680639325785275	BATF2;CSF1;PARP1;IFI16;KIT;SNX10
Negative Regulation of BMP Signaling Pathway (GO:0030514)	4/45	0.281111676604798	0.700416538069528	0	0	1.5370563781204563	1.9505295591901715	CAV1;RBPMS2;UBE2D1;TMEM53
Regulation of Nervous System Development (GO:0051960)	4/45	0.281111676604798	0.700416538069528	0	0	1.5370563781204563	1.9505295591901715	HMGB2;KIF14;TNFRSF1B;S100A10
Response to Amyloid-Beta (GO:1904645)	4/45	0.281111676604798	0.700416538069528	0	0	1.5370563781204563	1.9505295591901715	PRNP;GJA1;CD36;SNX6
Activation of GTPase Activity (GO:0090630)	3/31	0.28202570369022323	0.700416538069528	0	0	1.6877696548418024	2.1363063636285586	ECT2;SLC25A23;MTSS2
Homologous Chromosome Pairing at Meiosis (GO:0007129)	3/31	0.28202570369022323	0.700416538069528	0	0	1.6877696548418024	2.1363063636285586	PSMC3IP;FANCD2;TRIP13
Negative Regulation of MAP Kinase Activity (GO:0043407)	3/31	0.28202570369022323	0.700416538069528	0	0	1.6877696548418024	2.1363063636285586	APOE;AIDA;MAPK8IP1
Negative Regulation of Insulin Receptor Signaling Pathway (GO:0046627)	3/31	0.28202570369022323	0.700416538069528	0	0	1.6877696548418024	2.1363063636285586	IRS1;MAPKAP1;PIP4K2A
Positive Regulation of Nitric Oxide Metabolic Process (GO:1904407)	3/31	0.28202570369022323	0.700416538069528	0	0	1.6877696548418024	2.1363063636285586	EDN1;APOE;CD36
Protein Ubiquitination (GO:0016567)	25/369	0.28582457941715494	0.700416538069528	0	0	1.1467029417610812	1.436104407323071	UHRF1;CCNF;UBE2D1;UBE2L6;ARRB1;BRCA1;HERC5;RNF157;RNF114;TRIM47;TRIM21;MARCHF3;SASH1;MYLIP;DTX3L;UBE2C;UBE2E3;PLK1;RNF144A;SPSB1;RFWD3;UBE2T;RNF182;PDZRN3;DTL
Regulation of Fat Cell Differentiation (GO:0045598)	6/75	0.2908528063614845	0.700416538069528	0	0	1.3702417084140857	1.6921634998825896	GPER1;CARM1;E2F1;ADIRF;CREBL2;NR1D1
Positive Regulation of Protein-Containing Complex Assembly (GO:0031334)	8/105	0.29088550513101546	0.700416538069528	0	0	1.2998549579204266	1.6050941034445918	P2RX7;LGALS3;GBP5;MMP1;NCAPG;CD36;MYD88;TRABD2A
NAD Metabolic Process (GO:0019674)	2/18	0.29275113271652453	0.700416538069528	0	0	1.9686714165968147	2.41837976744064	QPRT;NUDT12
Branched-Chain Amino Acid Catabolic Process (GO:0009083)	2/18	0.29275113271652453	0.700416538069528	0	0	1.9686714165968147	2.41837976744064	HIBADH;SOAT1
Branching Involved in Ureteric Bud Morphogenesis (GO:0001658)	2/18	0.29275113271652453	0.700416538069528	0	0	1.9686714165968147	2.41837976744064	SALL1;HOXA11
Establishment of Epithelial Cell Polarity (GO:0090162)	2/18	0.29275113271652453	0.700416538069528	0	0	1.9686714165968147	2.41837976744064	RAP2A;PARD3
Melanosome Assembly (GO:1903232)	2/18	0.29275113271652453	0.700416538069528	0	0	1.9686714165968147	2.41837976744064	AP1S2;RAB38
Melanosome Localization (GO:0032400)	2/18	0.29275113271652453	0.700416538069528	0	0	1.9686714165968147	2.41837976744064	MREG;MLPH
Nucleotide Biosynthetic Process (GO:0009165)	2/18	0.29275113271652453	0.700416538069528	0	0	1.9686714165968147	2.41837976744064	PRPS2;RRM2
Peptide Antigen Assembly With MHC Protein Complex (GO:0002501)	2/18	0.29275113271652453	0.700416538069528	0	0	1.9686714165968147	2.41837976744064	TAPBP;HLA-DPA1
Positive Regulation of Fatty Acid Metabolic Process (GO:0045923)	2/18	0.29275113271652453	0.700416538069528	0	0	1.9686714165968147	2.41837976744064	KAT2B;PPARA
Positive Regulation of Focal Adhesion Assembly (GO:0051894)	2/18	0.29275113271652453	0.700416538069528	0	0	1.9686714165968147	2.41837976744064	THY1;S100A10
Positive Regulation of Stem Cell Proliferation (GO:2000648)	2/18	0.29275113271652453	0.700416538069528	0	0	1.9686714165968147	2.41837976744064	GJA1;HMGA2
Protein Deacylation (GO:0035601)	2/18	0.29275113271652453	0.700416538069528	0	0	1.9686714165968147	2.41837976744064	HDAC1;ABHD17C
Regulation of Calcium Ion Transmembrane Transporter Activity (GO:1901019)	2/18	0.29275113271652453	0.700416538069528	0	0	1.9686714165968147	2.41837976744064	FKBP1A;ASPH
Regulation of Cytoplasmic Pattern Recognition Receptor Signaling Pathway (GO:0039531)	2/18	0.29275113271652453	0.700416538069528	0	0	1.9686714165968147	2.41837976744064	FLOT2;BIRC3
Regulation of Defense Response to Virus (GO:0050688)	2/18	0.29275113271652453	0.700416538069528	0	0	1.9686714165968147	2.41837976744064	HERC5;TRAF3
Regulation of Exosomal Secretion (GO:1903541)	2/18	0.29275113271652453	0.700416538069528	0	0	1.9686714165968147	2.41837976744064	SMPD3;SDCBP
Regulation of Viral Transcription (GO:0046782)	2/18	0.29275113271652453	0.700416538069528	0	0	1.9686714165968147	2.41837976744064	MDFIC;TRIM21
Response to Axon Injury (GO:0048678)	2/18	0.29275113271652453	0.700416538069528	0	0	1.9686714165968147	2.41837976744064	DHFR;RTN4RL1
Ureteric Bud Development (GO:0001657)	2/18	0.29275113271652453	0.700416538069528	0	0	1.9686714165968147	2.41837976744064	SALL1;OSR1
Ureteric Bud Morphogenesis (GO:0060675)	2/18	0.29275113271652453	0.700416538069528	0	0	1.9686714165968147	2.41837976744064	SALL1;HOXA11
Homotypic Cell-Cell Adhesion (GO:0034109)	4/46	0.29472498403396846	0.700416538069528	0	0	1.5003798328735356	1.8330329690780633	PDGFRA;RAP2B;UBASH3B;TYRO3
Mononuclear Cell Differentiation (GO:1903131)	4/46	0.29472498403396846	0.700416538069528	0	0	1.5003798328735356	1.8330329690780633	CSF1;IFI16;PARP1;AXL
Regulation of Interleukin-10 Production (GO:0032653)	4/46	0.29472498403396846	0.700416538069528	0	0	1.5003798328735356	1.8330329690780633	PYCARD;PDCD1LG2;CD47;TNFRSF21
DNA Damage Response, Signal Transduction by P53 Class Mediator (GO:0030330)	3/32	0.29865320220904756	0.700416538069528	0	0	1.6294839157602408	1.9691860737808404	FOXM1;GTSE1;E2F7
Chondrocyte Differentiation (GO:0002062)	3/32	0.29865320220904756	0.700416538069528	0	0	1.6294839157602408	1.9691860737808404	OSR2;OSR1;HMGA2
Lipid Droplet Organization (GO:0034389)	3/32	0.29865320220904756	0.700416538069528	0	0	1.6294839157602408	1.9691860737808404	SQLE;PLIN3;PLIN2
Negative Regulation of Cellular Response to Insulin Stimulus (GO:1900077)	3/32	0.29865320220904756	0.700416538069528	0	0	1.6294839157602408	1.9691860737808404	IRS1;MAPKAP1;PIP4K2A
Purine Ribonucleoside Triphosphate Metabolic Process (GO:0009205)	3/32	0.29865320220904756	0.700416538069528	0	0	1.6294839157602408	1.9691860737808404	NT5E;FIGNL1;OLA1
Regulation of Extrinsic Apoptotic Signaling Pathway via Death Domain Receptors (GO:1902041)	3/32	0.29865320220904756	0.700416538069528	0	0	1.6294839157602408	1.9691860737808404	LGALS3;FEM1B;BRCA1
Regulation of Macrophage Derived Foam Cell Differentiation (GO:0010743)	3/32	0.29865320220904756	0.700416538069528	0	0	1.6294839157602408	1.9691860737808404	CSF1;CD36;PPARA
Regulation of Postsynapse Organization (GO:0099175)	3/32	0.29865320220904756	0.700416538069528	0	0	1.6294839157602408	1.9691860737808404	ARHGAP22;ABHD17C;TANC2
Response to Steroid Hormone (GO:0048545)	3/32	0.29865320220904756	0.700416538069528	0	0	1.6294839157602408	1.9691860737808404	CAV1;NR3C1;TFPI
Telomere Organization (GO:0032200)	5/61	0.2998110042461045	0.700416538069528	0	0	1.4067376950780313	1.694560431803332	DCLRE1B;RECQL4;BLM;STN1;PARP1
Vesicle Organization (GO:0016050)	5/61	0.2998110042461045	0.700416538069528	0	0	1.4067376950780313	1.694560431803332	PI4K2B;SRPX;CAV1;SNX10;DNM1
Protein K48-linked Ubiquitination (GO:0070936)	7/91	0.30110237962036984	0.700416538069528	0	0	1.3132014590347925	1.5762421990669295	ANAPC13;DTX3L;UBE2C;UBE2E3;UBE2T;UBE2D1;TRIM21
Protein O-linked Glycosylation (GO:0006493)	7/91	0.30110237962036984	0.700416538069528	0	0	1.3132014590347925	1.5762421990669295	GALNT14;GALNT5;GALNT15;MGAT5B;ST8SIA6;POGLUT3;TMTC4
Regulation of Epithelial to Mesenchymal Transition (GO:0010717)	7/91	0.30110237962036984	0.700416538069528	0	0	1.3132014590347925	1.5762421990669295	SDCBP;SPRED1;TNXB;SPRY2;AXIN2;IL17RD;TBX5
Regulation of Rho Protein Signal Transduction (GO:0035023)	6/76	0.30139057866234314	0.700416538069528	0	0	1.3505947374744682	1.619833437366396	ADGRG1;STMN1;ARHGEF3;ARRB1;APOE;ROBO1
Regulation of Protein Phosphorylation (GO:0001932)	10/137	0.30301255425334733	0.700416538069528	0	0	1.2411043556264327	1.4818550707088003	C3;RAP2A;RALB;FAXDC2;GPER1;ARRB1;TNIK;FAM20A;ECT2;EGFR
Adenylate Cyclase-Activating G Protein-Coupled Receptor Signaling Pathway (GO:0007189)	11/153	0.30723934130579794	0.700416538069528	0	0	1.2210518176627332	1.440997710257158	PTGFR;ADGRG1;C1QTNF1;ADGRB2;ADORA2B;GPER1;ADM;S1PR3;ADCY1;S1PR2;RXFP1
BMP Signaling Pathway (GO:0030509)	4/47	0.30841882718493613	0.700416538069528	0	0	1.4654091734520531	1.7237558154676227	ACVRL1;TGFBR3;RGMB;GDF5
Bicellular Tight Junction Assembly (GO:0070830)	4/47	0.30841882718493613	0.700416538069528	0	0	1.4654091734520531	1.7237558154676227	CLDN11;PARD3;CLDN23;ECT2
Double-Strand Break Repair via Nonhomologous End Joining (GO:0006303)	4/47	0.30841882718493613	0.700416538069528	0	0	1.4654091734520531	1.7237558154676227	DCLRE1B;POLA1;PLK1;HMGB2
Intracellular Glucose Homeostasis (GO:0001678)	4/47	0.30841882718493613	0.700416538069528	0	0	1.4654091734520531	1.7237558154676227	GPER1;PRKCA;PIK3R1;NR1D1
Regulation of Endothelial Cell Apoptotic Process (GO:2000351)	4/47	0.30841882718493613	0.700416538069528	0	0	1.4654091734520531	1.7237558154676227	SEMA5A;GPER1;CCL2;ANO6
Stem Cell Differentiation (GO:0048863)	4/47	0.30841882718493613	0.700416538069528	0	0	1.4654091734520531	1.7237558154676227	OSR1;KIT;HMGA2;MLLT3
Protein Catabolic Process (GO:0030163)	8/107	0.30863328185987193	0.700416538069528	0	0	1.27345910665203	1.4970804321165012	CTSL;PCSK9;PRKCA;NR1D1;TRIM21;CTSS;CTSC;MALT1
L-methionine Salvage (GO:0071267)	1/6	0.309061083377938	0.700416538069528	0	0	3.1490787269681744	3.697699699627361	APIP
RIG-I Signaling Pathway (GO:0039529)	1/6	0.309061083377938	0.700416538069528	0	0	3.1490787269681744	3.697699699627361	OAS3
SA Node Cell Action Potential (GO:0086015)	1/6	0.309061083377938	0.700416538069528	0	0	3.1490787269681744	3.697699699627361	CACNA1D
T-helper 1 Cell Differentiation (GO:0045063)	1/6	0.309061083377938	0.700416538069528	0	0	3.1490787269681744	3.697699699627361	TMEM98
Actin Filament-Based Transport (GO:0099515)	1/6	0.309061083377938	0.700416538069528	0	0	3.1490787269681744	3.697699699627361	SYNE2
Aldehyde Biosynthetic Process (GO:0046184)	1/6	0.309061083377938	0.700416538069528	0	0	3.1490787269681744	3.697699699627361	TKT
Autophagosome Membrane Docking (GO:0016240)	1/6	0.309061083377938	0.700416538069528	0	0	3.1490787269681744	3.697699699627361	SNAP29
Axon Extension Involved in Axon Guidance (GO:0048846)	1/6	0.309061083377938	0.700416538069528	0	0	3.1490787269681744	3.697699699627361	SEMA3A
Copper Ion Import (GO:0015677)	1/6	0.309061083377938	0.700416538069528	0	0	3.1490787269681744	3.697699699627361	STEAP4
Cortical Microtubule Organization (GO:0043622)	1/6	0.309061083377938	0.700416538069528	0	0	3.1490787269681744	3.697699699627361	PPFIBP1
Definitive Hemopoiesis (GO:0060216)	1/6	0.309061083377938	0.700416538069528	0	0	3.1490787269681744	3.697699699627361	TGFBR3
Desmosome Assembly (GO:0002159)	1/6	0.309061083377938	0.700416538069528	0	0	3.1490787269681744	3.697699699627361	PRKCA
Endothelin Receptor Signaling Pathway (GO:0086100)	1/6	0.309061083377938	0.700416538069528	0	0	3.1490787269681744	3.697699699627361	EDN1
Establishment of Mitotic Sister Chromatid Cohesion (GO:0034087)	1/6	0.309061083377938	0.700416538069528	0	0	3.1490787269681744	3.697699699627361	STAG2
Facial Nerve Morphogenesis (GO:0021610)	1/6	0.309061083377938	0.700416538069528	0	0	3.1490787269681744	3.697699699627361	SEMA3A
Facial Nerve Structural Organization (GO:0021612)	1/6	0.309061083377938	0.700416538069528	0	0	3.1490787269681744	3.697699699627361	SEMA3A
Free Ubiquitin Chain Polymerization (GO:0010994)	1/6	0.309061083377938	0.700416538069528	0	0	3.1490787269681744	3.697699699627361	UBE2C
Glycerol-3-Phosphate Metabolic Process (GO:0006072)	1/6	0.309061083377938	0.700416538069528	0	0	3.1490787269681744	3.697699699627361	GPD2
Hemostasis (GO:0007599)	1/6	0.309061083377938	0.700416538069528	0	0	3.1490787269681744	3.697699699627361	VWF
Hepatocyte Growth Factor Receptor Signaling Pathway (GO:0048012)	1/6	0.309061083377938	0.700416538069528	0	0	3.1490787269681744	3.697699699627361	STMN1
Humoral Immune Response Mediated by Circulating Immunoglobulin (GO:0002455)	1/6	0.309061083377938	0.700416538069528	0	0	3.1490787269681744	3.697699699627361	CD81
Inclusion Body Assembly (GO:0070841)	1/6	0.309061083377938	0.700416538069528	0	0	3.1490787269681744	3.697699699627361	MAPT
Inhibitory Postsynaptic Potential (GO:0060080)	1/6	0.309061083377938	0.700416538069528	0	0	3.1490787269681744	3.697699699627361	INSYN1
Inositol Metabolic Process (GO:0006020)	1/6	0.309061083377938	0.700416538069528	0	0	3.1490787269681744	3.697699699627361	SLC5A3
Internal Peptidyl-Lysine Acetylation (GO:0018393)	1/6	0.309061083377938	0.700416538069528	0	0	3.1490787269681744	3.697699699627361	KAT2B
Internal Protein Amino Acid Acetylation (GO:0006475)	1/6	0.309061083377938	0.700416538069528	0	0	3.1490787269681744	3.697699699627361	KAT2B
Leukotriene Transport (GO:0071716)	1/6	0.309061083377938	0.700416538069528	0	0	3.1490787269681744	3.697699699627361	ABCC6
Lipoprotein Metabolic Process (GO:0042157)	1/6	0.309061083377938	0.700416538069528	0	0	3.1490787269681744	3.697699699627361	APOE
Lung Vasculature Development (GO:0060426)	1/6	0.309061083377938	0.700416538069528	0	0	3.1490787269681744	3.697699699627361	ERRFI1
Macromolecule Depalmitoylation (GO:0098734)	1/6	0.309061083377938	0.700416538069528	0	0	3.1490787269681744	3.697699699627361	ABHD17C
Mitochondrion-Endoplasmic Reticulum Membrane Tethering (GO:1990456)	1/6	0.309061083377938	0.700416538069528	0	0	3.1490787269681744	3.697699699627361	PSEN2
Negative Regulation of Axon Regeneration (GO:0048681)	1/6	0.309061083377938	0.700416538069528	0	0	3.1490787269681744	3.697699699627361	RTN4RL1
- Reg of Blood Vessel Endothelial Cell Proliferation Inv in Sprouting Angiogenesis (GO:1903588)	1/6	0.309061083377938	0.700416538069528	0	0	3.1490787269681744	3.697699699627361	IL12A
Negative Regulation of Cardiac Muscle Cell Apoptotic Process (GO:0010667)	1/6	0.309061083377938	0.700416538069528	0	0	3.1490787269681744	3.697699699627361	HAND2
Negative Regulation of Cardiocyte Differentiation (GO:1905208)	1/6	0.309061083377938	0.700416538069528	0	0	3.1490787269681744	3.697699699627361	EGFR
Negative Regulation of Centriole Replication (GO:0046600)	1/6	0.309061083377938	0.700416538069528	0	0	3.1490787269681744	3.697699699627361	KAT2B
Negative Regulation of Establishment of Protein Localization to Mitochondrion (GO:1903748)	1/6	0.309061083377938	0.700416538069528	0	0	3.1490787269681744	3.697699699627361	MAPT
Negative Regulation of Mitochondrial Membrane Potential (GO:0010917)	1/6	0.309061083377938	0.700416538069528	0	0	3.1490787269681744	3.697699699627361	MAPT
Negative Regulation of Oligodendrocyte Differentiation (GO:0048715)	1/6	0.309061083377938	0.700416538069528	0	0	3.1490787269681744	3.697699699627361	TMEM98
Negative Regulation of Peptidyl-Threonine Phosphorylation (GO:0010801)	1/6	0.309061083377938	0.700416538069528	0	0	3.1490787269681744	3.697699699627361	PARD3
Negative Regulation of Response to Food (GO:0032096)	1/6	0.309061083377938	0.700416538069528	0	0	3.1490787269681744	3.697699699627361	PPARA
Negative Regulation of Transporter Activity (GO:0032410)	1/6	0.309061083377938	0.700416538069528	0	0	3.1490787269681744	3.697699699627361	OSR1
Neuron Projection Extension Involved in Neuron Projection Guidance (GO:1902284)	1/6	0.309061083377938	0.700416538069528	0	0	3.1490787269681744	3.697699699627361	SEMA3A
Noradrenergic Neuron Differentiation (GO:0003357)	1/6	0.309061083377938	0.700416538069528	0	0	3.1490787269681744	3.697699699627361	HAND2
Norepinephrine Metabolic Process (GO:0042415)	1/6	0.309061083377938	0.700416538069528	0	0	3.1490787269681744	3.697699699627361	MOXD1
Nucleobase Catabolic Process (GO:0046113)	1/6	0.309061083377938	0.700416538069528	0	0	3.1490787269681744	3.697699699627361	DPYSL2
Nucleoside Diphosphate Metabolic Process (GO:0009132)	1/6	0.309061083377938	0.700416538069528	0	0	3.1490787269681744	3.697699699627361	RRM2
Peptidyl-Lysine Trimethylation (GO:0018023)	1/6	0.309061083377938	0.700416538069528	0	0	3.1490787269681744	3.697699699627361	CSKMT
Phospholipase C-activating Dopamine Receptor Signaling Pathway (GO:0060158)	1/6	0.309061083377938	0.700416538069528	0	0	3.1490787269681744	3.697699699627361	GNA14
Pituitary Gland Development (GO:0021983)	1/6	0.309061083377938	0.700416538069528	0	0	3.1490787269681744	3.697699699627361	SALL1
Positive Regulation of Amyloid-Beta Clearance (GO:1900223)	1/6	0.309061083377938	0.700416538069528	0	0	3.1490787269681744	3.697699699627361	APOE
Positive Regulation of Autophagosome Maturation (GO:1901098)	1/6	0.309061083377938	0.700416538069528	0	0	3.1490787269681744	3.697699699627361	FYCO1
Positive Regulation of Endothelial Cell-Matrix Adhesion via Fibronectin (GO:1904906)	1/6	0.309061083377938	0.700416538069528	0	0	3.1490787269681744	3.697699699627361	RIN2
Positive Regulation of Fibroblast Apoptotic Process (GO:2000271)	1/6	0.309061083377938	0.700416538069528	0	0	3.1490787269681744	3.697699699627361	STK17B
Positive Regulation of Gastrulation (GO:2000543)	1/6	0.309061083377938	0.700416538069528	0	0	3.1490787269681744	3.697699699627361	OSR1
Positive Regulation of Interleukin-18 Production (GO:0032741)	1/6	0.309061083377938	0.700416538069528	0	0	3.1490787269681744	3.697699699627361	GBP5
Positive Regulation of Interleukin-23 Production (GO:0032747)	1/6	0.309061083377938	0.700416538069528	0	0	3.1490787269681744	3.697699699627361	MYD88
Positive Regulation of Leukocyte Tethering or Rolling (GO:1903238)	1/6	0.309061083377938	0.700416538069528	0	0	3.1490787269681744	3.697699699627361	SELENOP
Positive Regulation of Meiotic Nuclear Division (GO:0045836)	1/6	0.309061083377938	0.700416538069528	0	0	3.1490787269681744	3.697699699627361	RAD51AP1
Positive Regulation of Melanin Biosynthetic Process (GO:0048023)	1/6	0.309061083377938	0.700416538069528	0	0	3.1490787269681744	3.697699699627361	ZEB2
Positive Regulation of Membrane Depolarization (GO:1904181)	1/6	0.309061083377938	0.700416538069528	0	0	3.1490787269681744	3.697699699627361	DCN
Positive Regulation of Mitochondrial Calcium Ion Concentration (GO:0051561)	1/6	0.309061083377938	0.700416538069528	0	0	3.1490787269681744	3.697699699627361	SLC25A23
Positive Regulation of Muscle Cell Apoptotic Process (GO:0010661)	1/6	0.309061083377938	0.700416538069528	0	0	3.1490787269681744	3.697699699627361	IL12A
Positive Regulation of Pinocytosis (GO:0048549)	1/6	0.309061083377938	0.700416538069528	0	0	3.1490787269681744	3.697699699627361	AXL
Positive Regulation of Pyroptotic Inflammatory Response (GO:0140639)	1/6	0.309061083377938	0.700416538069528	0	0	3.1490787269681744	3.697699699627361	GBP5
Positive Regulation of Secondary Metabolite Biosynthetic Process (GO:1900378)	1/6	0.309061083377938	0.700416538069528	0	0	3.1490787269681744	3.697699699627361	ZEB2
Positive Regulation of Synaptic Plasticity (GO:0031915)	1/6	0.309061083377938	0.700416538069528	0	0	3.1490787269681744	3.697699699627361	CDC20
Positive Regulation of Translation in Response to Stress (GO:0032056)	1/6	0.309061083377938	0.700416538069528	0	0	3.1490787269681744	3.697699699627361	EIF2AK4
Protein Depalmitoylation (GO:0002084)	1/6	0.309061083377938	0.700416538069528	0	0	3.1490787269681744	3.697699699627361	ABHD17C
Quaternary Ammonium Group Transport (GO:0015697)	1/6	0.309061083377938	0.700416538069528	0	0	3.1490787269681744	3.697699699627361	SLC22A4
Regulation of MDA-5 Signaling Pathway (GO:0039533)	1/6	0.309061083377938	0.700416538069528	0	0	3.1490787269681744	3.697699699627361	DDX60
Regulation of Rab Protein Signal Transduction (GO:0032483)	1/6	0.309061083377938	0.700416538069528	0	0	3.1490787269681744	3.697699699627361	DENND4C
Regulation of T Cell Tolerance Induction (GO:0002664)	1/6	0.309061083377938	0.700416538069528	0	0	3.1490787269681744	3.697699699627361	HLA-B
Regulation of T-helper 1 Cell Differentiation (GO:0045625)	1/6	0.309061083377938	0.700416538069528	0	0	3.1490787269681744	3.697699699627361	SOCS5
Regulation of acetyl-CoA Biosynthetic Process From Pyruvate (GO:0010510)	1/6	0.309061083377938	0.700416538069528	0	0	3.1490787269681744	3.697699699627361	TPK1
Regulation of Cardiac Muscle Cell Membrane Potential (GO:0086036)	1/6	0.309061083377938	0.700416538069528	0	0	3.1490787269681744	3.697699699627361	EHD3
Regulation of Cell Adhesion Molecule Production (GO:0060353)	1/6	0.309061083377938	0.700416538069528	0	0	3.1490787269681744	3.697699699627361	CAV1
Regulation of Collagen Fibril Organization (GO:1904026)	1/6	0.309061083377938	0.700416538069528	0	0	3.1490787269681744	3.697699699627361	TNXB
Regulation of Glial Cell Apoptotic Process (GO:0034350)	1/6	0.309061083377938	0.700416538069528	0	0	3.1490787269681744	3.697699699627361	PRKCA
Regulation of Histamine Secretion by Mast Cell (GO:1903593)	1/6	0.309061083377938	0.700416538069528	0	0	3.1490787269681744	3.697699699627361	SNX6
Regulation of Lymphocyte Apoptotic Process (GO:0070228)	1/6	0.309061083377938	0.700416538069528	0	0	3.1490787269681744	3.697699699627361	LGALS3
Regulation of Microglial Cell Migration (GO:1904139)	1/6	0.309061083377938	0.700416538069528	0	0	3.1490787269681744	3.697699699627361	CSF1
Regulation of Phospholipid Transport (GO:2001138)	1/6	0.309061083377938	0.700416538069528	0	0	3.1490787269681744	3.697699699627361	DBI
Regulation of Protein ADP-ribosylation (GO:0010835)	1/6	0.309061083377938	0.700416538069528	0	0	3.1490787269681744	3.697699699627361	KAT2B
Regulation of Protein Deubiquitination (GO:0090085)	1/6	0.309061083377938	0.700416538069528	0	0	3.1490787269681744	3.697699699627361	TRIM21
Regulation of Skeletal Muscle Contraction (GO:0014819)	1/6	0.309061083377938	0.700416538069528	0	0	3.1490787269681744	3.697699699627361	KCNJ2
Regulation of Superoxide Metabolic Process (GO:0090322)	1/6	0.309061083377938	0.700416538069528	0	0	3.1490787269681744	3.697699699627361	DHFR
Regulation of Translational Initiation in Response to Stress (GO:0043558)	1/6	0.309061083377938	0.700416538069528	0	0	3.1490787269681744	3.697699699627361	EIF2AK4
Regulation of Vascular Associated Smooth Muscle Cell Apoptotic Process (GO:1905459)	1/6	0.309061083377938	0.700416538069528	0	0	3.1490787269681744	3.697699699627361	SOD2
Regulation of Vascular Associated Smooth Muscle Cell Differentiation (GO:1905063)	1/6	0.309061083377938	0.700416538069528	0	0	3.1490787269681744	3.697699699627361	KIT
Response to Lead Ion (GO:0010288)	1/6	0.309061083377938	0.700416538069528	0	0	3.1490787269681744	3.697699699627361	PLSCR1
Stress Granule Disassembly (GO:0035617)	1/6	0.309061083377938	0.700416538069528	0	0	3.1490787269681744	3.697699699627361	TRIM21
Sulfur Amino Acid Catabolic Process (GO:0000098)	1/6	0.309061083377938	0.700416538069528	0	0	3.1490787269681744	3.697699699627361	FMO1
Tachykinin Receptor Signaling Pathway (GO:0007217)	1/6	0.309061083377938	0.700416538069528	0	0	3.1490787269681744	3.697699699627361	GRK5
Tetrahydrofolate Interconversion (GO:0035999)	1/6	0.309061083377938	0.700416538069528	0	0	3.1490787269681744	3.697699699627361	TYMS
Urea Cycle (GO:0000050)	1/6	0.309061083377938	0.700416538069528	0	0	3.1490787269681744	3.697699699627361	LDLR
Ureter Development (GO:0072189)	1/6	0.309061083377938	0.700416538069528	0	0	3.1490787269681744	3.697699699627361	OSR1
Vacuole Organization (GO:0007033)	1/6	0.309061083377938	0.700416538069528	0	0	3.1490787269681744	3.697699699627361	NDP
Vitamin A Metabolic Process (GO:0006776)	1/6	0.309061083377938	0.700416538069528	0	0	3.1490787269681744	3.697699699627361	RBP1
Positive Regulation of Interleukin-6 Production (GO:0032755)	6/77	0.3119973016377075	0.7012542139595769	0	0	1.331501202335967	1.5508803254869443	IFIH1;PYCARD;RAB7B;IL17D;IL6R;MYD88
Positive Regulation of Lymphocyte Proliferation (GO:0050671)	6/77	0.3119973016377075	0.7012542139595769	0	0	1.331501202335967	1.5508803254869443	CD81;IL12A;PDCD1LG2;IL6ST;HLA-DPA1;HLA-E
Calcium-Independent Cell-Cell Adhesion via Plasma Membrane Cell-Adhesion Molecules (GO:0016338)	2/19	0.3153087702095418	0.7012542139595769	0	0	1.8527686011537892	2.1384708876149245	CLDN11;CLDN23
Cardiac Epithelial to Mesenchymal Transition (GO:0060317)	2/19	0.3153087702095418	0.7012542139595769	0	0	1.8527686011537892	2.1384708876149245	TGFBR3;TBX3
Cell Projection Organization (GO:0030030)	2/19	0.3153087702095418	0.7012542139595769	0	0	1.8527686011537892	2.1384708876149245	NCAPG;MTSS2
Endolysosomal Toll-Like Receptor Signaling Pathway (GO:0140894)	2/19	0.3153087702095418	0.7012542139595769	0	0	1.8527686011537892	2.1384708876149245	OAS1;MYD88
mRNA Cis Splicing, via Spliceosome (GO:0045292)	2/19	0.3153087702095418	0.7012542139595769	0	0	1.8527686011537892	2.1384708876149245	PSIP1;DCPS
Negative Regulation of Reactive Oxygen Species Metabolic Process (GO:2000378)	2/19	0.3153087702095418	0.7012542139595769	0	0	1.8527686011537892	2.1384708876149245	BRCA1;PPARA
Negative Regulation of Stem Cell Population Maintenance (GO:1902455)	2/19	0.3153087702095418	0.7012542139595769	0	0	1.8527686011537892	2.1384708876149245	HDAC1;SAP30L
Negative Regulation of Transferase Activity (GO:0051348)	2/19	0.3153087702095418	0.7012542139595769	0	0	1.8527686011537892	2.1384708876149245	DTX3L;FBXO5
Nucleoside Phosphate Biosynthetic Process (GO:1901293)	2/19	0.3153087702095418	0.7012542139595769	0	0	1.8527686011537892	2.1384708876149245	SOAT1;PANK1
Phosphatidylcholine Biosynthetic Process (GO:0006656)	2/19	0.3153087702095418	0.7012542139595769	0	0	1.8527686011537892	2.1384708876149245	SLC44A1;LPCAT3
Pore Complex Assembly (GO:0046931)	2/19	0.3153087702095418	0.7012542139595769	0	0	1.8527686011537892	2.1384708876149245	P2RX7;ANO6
Positive Regulation of Cation Transmembrane Transport (GO:1904064)	2/19	0.3153087702095418	0.7012542139595769	0	0	1.8527686011537892	2.1384708876149245	EDN1;CTSS
Positive Regulation of Embryonic Development (GO:0040019)	2/19	0.3153087702095418	0.7012542139595769	0	0	1.8527686011537892	2.1384708876149245	OSR1;PLCB1
Positive Regulation of Glycolytic Process (GO:0045821)	2/19	0.3153087702095418	0.7012542139595769	0	0	1.8527686011537892	2.1384708876149245	P2RX7;PRXL2C
Positive Regulation of Macrophage Derived Foam Cell Differentiation (GO:0010744)	2/19	0.3153087702095418	0.7012542139595769	0	0	1.8527686011537892	2.1384708876149245	CSF1;CD36
Positive Regulation of Mitochondrial Fission (GO:0090141)	2/19	0.3153087702095418	0.7012542139595769	0	0	1.8527686011537892	2.1384708876149245	RALA;DCN
Positive Regulation of Purine Nucleotide Catabolic Process (GO:0033123)	2/19	0.3153087702095418	0.7012542139595769	0	0	1.8527686011537892	2.1384708876149245	P2RX7;PRXL2C
Positive Regulation of Signaling Receptor Activity (GO:2000273)	2/19	0.3153087702095418	0.7012542139595769	0	0	1.8527686011537892	2.1384708876149245	EDN1;CCL2
Positive Regulation of Stem Cell Differentiation (GO:2000738)	2/19	0.3153087702095418	0.7012542139595769	0	0	1.8527686011537892	2.1384708876149245	NUDT21;TBX5
Regulation of RIG-I Signaling Pathway (GO:0039535)	2/19	0.3153087702095418	0.7012542139595769	0	0	1.8527686011537892	2.1384708876149245	DDX60;BIRC3
Regulation of Insulin-Like Growth Factor Receptor Signaling Pathway (GO:0043567)	2/19	0.3153087702095418	0.7012542139595769	0	0	1.8527686011537892	2.1384708876149245	IGFBP4;CILP
Regulation of Peptidyl-Threonine Phosphorylation (GO:0010799)	2/19	0.3153087702095418	0.7012542139595769	0	0	1.8527686011537892	2.1384708876149245	PARD3;S1PR2
Reticulophagy (GO:0061709)	2/19	0.3153087702095418	0.7012542139595769	0	0	1.8527686011537892	2.1384708876149245	SNX7;RETREG1
Negative Regulation of Lipid Metabolic Process (GO:0045833)	3/33	0.31533044143816197	0.7012542139595769	0	0	1.5750838926174497	1.8178581403860348	GPER1;APOD;APOE
Regulation of Activated T Cell Proliferation (GO:0046006)	3/33	0.31533044143816197	0.7012542139595769	0	0	1.5750838926174497	1.8178581403860348	PYCARD;PRNP;PDCD1LG2
Response to Estradiol (GO:0032355)	3/33	0.31533044143816197	0.7012542139595769	0	0	1.5750838926174497	1.8178581403860348	FAM210B;GPER1;EGFR
Vasculogenesis (GO:0001570)	3/33	0.31533044143816197	0.7012542139595769	0	0	1.5750838926174497	1.8178581403860348	TGFBR3;SPRED1;CAV1
Cell Surface Receptor Protein Tyrosine Kinase Signaling Pathway (GO:0007169)	20/296	0.31699341459931085	0.7044979368947935	0	0	1.1427073697193957	1.3128271060146406	PDGFRA;CSF1;IRS1;PIK3R1;EFNA5;PRLR;SHCBP1;PTPRG;VAV2;FGF5;UBASH3B;MAPKAPK3;AXL;STMN1;KIT;CD7;TYRO3;RAPGEF1;PLCB1;EPHB4
Negative Regulation of Angiogenesis (GO:0016525)	7/93	0.3204677292942769	0.7045977901305783	0	0	1.2825248610132332	1.4594795567098486	SPRED1;ATP2B4;E2F2;SPRY2;CD36;DCN;EPN2
Regulation of Insulin Secretion (GO:0050796)	7/93	0.3204677292942769	0.7045977901305783	0	0	1.2825248610132332	1.4594795567098486	C1QTNF1;IRS1;GPER1;ACSL4;PRKCA;NR1D1;EFNA5
Hexose Metabolic Process (GO:0019318)	4/48	0.32217322139050286	0.7045977901305783	0	0	1.43202808945882	1.6220094183597384	OAS1;SORD;APOD;GALK1
Membrane Lipid Biosynthetic Process (GO:0046467)	4/48	0.32217322139050286	0.7045977901305783	0	0	1.43202808945882	1.6220094183597384	ST8SIA6;HACD3;CERS1;HACD4
Nuclear Receptor-Mediated Steroid Hormone Signaling Pathway (GO:0030518)	4/48	0.32217322139050286	0.7045977901305783	0	0	1.43202808945882	1.6220094183597384	GPER1;PGR;NR3C1;TRERF1
Positive Regulation of Macroautophagy (GO:0016239)	6/78	0.3226636372031624	0.7045977901305783	0	0	1.3129380431735351	1.4851231311800865	FYCO1;RALB;PIP4K2A;SNX7;DCN;CERS1
Positive Regulation of Peptidyl-Tyrosine Phosphorylation (GO:0050731)	5/63	0.3236248162558043	0.7045977901305783	0	0	1.358084613155607	1.532150873045036	GPRC5B;KIT;IL12A;PARP9;EFNA5
Phosphorylation (GO:0016310)	20/298	0.32778279508166785	0.7045977901305783	0	0	1.1343639981631717	1.2652742545262043	PLK4;PXK;PRKCE;STRADB;PLK1;ADAM10;PRKCA;EIF2AK4;HASPIN;CDC25B;AURKA;CCNE1;IRAK2;STK17B;CHEK1;FAM20C;PRKG2;CCL2;NEK2;TNIK
Calcium Ion Import (GO:0070509)	3/34	0.33202379298401763	0.7045977901305783	0	0	1.5241935483870968	1.6804975345692748	CALHM2;ATP2B4;CACNA1D
Membrane Protein Proteolysis (GO:0033619)	3/34	0.33202379298401763	0.7045977901305783	0	0	1.5241935483870968	1.6804975345692748	APH1B;PSEN2;ADAM9
Positive Regulation of Carbohydrate Metabolic Process (GO:0045913)	3/34	0.33202379298401763	0.7045977901305783	0	0	1.5241935483870968	1.6804975345692748	P2RX7;IRS1;PRXL2C
Regulation of JUN Kinase Activity (GO:0043506)	3/34	0.33202379298401763	0.7045977901305783	0	0	1.5241935483870968	1.6804975345692748	SASH1;MAP3K5;MAPK8IP1
Regulation of Ras Protein Signal Transduction (GO:0046578)	3/34	0.33202379298401763	0.7045977901305783	0	0	1.5241935483870968	1.6804975345692748	MAPKAP1;SPRY2;FOXM1
Regulation of Cell Cycle Phase Transition (GO:1901987)	3/34	0.33202379298401763	0.7045977901305783	0	0	1.5241935483870968	1.6804975345692748	PLK1;ATP2B4;CDK15
Regulation of Protein Polymerization (GO:0032271)	3/34	0.33202379298401763	0.7045977901305783	0	0	1.5241935483870968	1.6804975345692748	COTL1;ARHGAP18;MAPT
Response to Exogenous dsRNA (GO:0043330)	3/34	0.33202379298401763	0.7045977901305783	0	0	1.5241935483870968	1.6804975345692748	IFIH1;RALB;CGAS
Positive Regulation of Protein Modification by Small Protein Conjugation or Removal (GO:1903322)	6/79	0.33338034503729796	0.7045977901305783	0	0	1.2948834637141837	1.4223922744723239	FANCI;CENPX;CAV1;UBE2D1;MALT1;BIRC3
Granulocyte Chemotaxis (GO:0071621)	5/64	0.33561087845842835	0.7045977901305783	0	0	1.3349950149551346	1.4575514154113287	CXCL6;LGALS3;EDN1;CCL8;CCL2
Monocarboxylic Acid Biosynthetic Process (GO:0072330)	5/64	0.33561087845842835	0.7045977901305783	0	0	1.3349950149551346	1.4575514154113287	GAMT;HSD3B7;LIPC;CYP7B1;OSBPL1A
Retinoid Metabolic Process (GO:0001523)	5/64	0.33561087845842835	0.7045977901305783	0	0	1.3349950149551346	1.4575514154113287	ADH1B;AKR1C1;RBP1;AKR1C3;AKR1B1
Positive Regulation of Intracellular Transport (GO:0032388)	4/49	0.3359687944443138	0.7045977901305783	0	0	1.4001306091986192	1.52717425609852	FYCO1;ASPH;SPAG5;KIF20B
Regulation of Wound Healing (GO:0061041)	4/49	0.3359687944443138	0.7045977901305783	0	0	1.4001306091986192	1.52717425609852	PRKCE;CD109;CAV1;TMEM97
3'-UTR-mediated mRNA Stabilization (GO:0070935)	2/20	0.337697942912336	0.7045977901305783	0	0	1.7497438763155444	1.8995279766257518	RBM47;MYD88
T Cell Mediated Immunity (GO:0002456)	2/20	0.337697942912336	0.7045977901305783	0	0	1.7497438763155444	1.8995279766257518	ZNF395;BTN3A2
Cardiac Ventricle Development (GO:0003231)	2/20	0.337697942912336	0.7045977901305783	0	0	1.7497438763155444	1.8995279766257518	SALL1;TBX5
Glycogen Metabolic Process (GO:0005977)	2/20	0.337697942912336	0.7045977901305783	0	0	1.7497438763155444	1.8995279766257518	PHKG1;NR1D1
Heart Trabecula Morphogenesis (GO:0061384)	2/20	0.337697942912336	0.7045977901305783	0	0	1.7497438763155444	1.8995279766257518	FKBP1A;TGFBR3
High-Density Lipoprotein Particle Remodeling (GO:0034375)	2/20	0.337697942912336	0.7045977901305783	0	0	1.7497438763155444	1.8995279766257518	LIPC;APOE
Neuromuscular Junction Development (GO:0007528)	2/20	0.337697942912336	0.7045977901305783	0	0	1.7497438763155444	1.8995279766257518	PPFIBP1;PDZRN3
Nucleosome Disassembly (GO:0006337)	2/20	0.337697942912336	0.7045977901305783	0	0	1.7497438763155444	1.8995279766257518	ATAD2;HMGA1
Phosphatidylserine Metabolic Process (GO:0006658)	2/20	0.337697942912336	0.7045977901305783	0	0	1.7497438763155444	1.8995279766257518	PLSCR1;LPCAT3
Positive Regulation of Macrophage Migration (GO:1905523)	2/20	0.337697942912336	0.7045977901305783	0	0	1.7497438763155444	1.8995279766257518	CSF1;CCL2
Positive Regulation of Protein Targeting to Membrane (GO:0090314)	2/20	0.337697942912336	0.7045977901305783	0	0	1.7497438763155444	1.8995279766257518	PRNP;MTCL1
Positive Regulation of Release of Cytochrome C From Mitochondria (GO:0090200)	2/20	0.337697942912336	0.7045977901305783	0	0	1.7497438763155444	1.8995279766257518	PYCARD;GPER1
Protein Heterooligomerization (GO:0051291)	2/20	0.337697942912336	0.7045977901305783	0	0	1.7497438763155444	1.8995279766257518	NUDT21;TMEM120A
Purine Nucleotide Biosynthetic Process (GO:0006164)	2/20	0.337697942912336	0.7045977901305783	0	0	1.7497438763155444	1.8995279766257518	PRPS2;QPRT
Regulation of Meiotic Cell Cycle (GO:0051445)	2/20	0.337697942912336	0.7045977901305783	0	0	1.7497438763155444	1.8995279766257518	CDC20;ANAPC13
Regulation of Necroptotic Process (GO:0060544)	2/20	0.337697942912336	0.7045977901305783	0	0	1.7497438763155444	1.8995279766257518	PARP1;BIRC3
Regulation of Synaptic Transmission, GABAergic (GO:0032228)	2/20	0.337697942912336	0.7045977901305783	0	0	1.7497438763155444	1.8995279766257518	PLCL2;KCNK2
Response to Fatty Acid (GO:0070542)	2/20	0.337697942912336	0.7045977901305783	0	0	1.7497438763155444	1.8995279766257518	IRS1;SCD
Xenobiotic Transport (GO:0042908)	2/20	0.337697942912336	0.7045977901305783	0	0	1.7497438763155444	1.8995279766257518	SLC22A4;GJA1
Membrane Organization (GO:0061024)	12/173	0.33925179320684795	0.7045977901305783	0	0	1.1746533447441236	1.269815177285892	DPP4;SYNGR1;LPCAT3;LMNA;KIF20A;SNAP29;LMNB2;CEP55;AURKB;EGFR;LMNB1;MTSS2
Regulation of Protein-Containing Complex Assembly (GO:0043254)	9/126	0.33963537056548004	0.7045977901305783	0	0	1.2120897652094953	1.3089147396429412	LGALS3;RALB;MMP1;SELENOP;HJURP;APOE;CD36;AIDA;TRABD2A
Regulation of Apoptotic Process (GO:0042981)	45/704	0.3398408212791589	0.7045977901305783	0	0	1.0774823513887972	1.1629029365878574	TOP2A;HDAC1;MAPKAP1;APIP;KIF14;PCSK9;PIK3R1;EGFR;MALT1;IFIT3;RNF157;PYCARD;SOCS3;LGALS3;SLK;LGALS1;CALHM2;GRK5;FIGNL1;RPS6KA2;GPER1;E2F1;ARL6IP5;EMILIN2;ECT2;PHLDA1;MAP3K5;STPG1;OSR1;PLK1;HMGA2;ANO6;PRLR;DUSP6;TBX3;HIGD2A;MELK;AXL;STK17B;CDK1;BIRC5;SPRY2;IL6ST;CD44;BIRC3
Proteolysis Involved in Protein Catabolic Process (GO:0051603)	6/80	0.34413830144273705	0.7045977901305783	0	0	1.2773168458618416	1.3625287772449717	CTSL;NR1D1;TRIM21;CTSS;CTSC;MALT1
Fat Cell Differentiation (GO:0045444)	5/65	0.3476328540999975	0.7045977901305783	0	0	1.3126750700280112	1.3869834701299895	STEAP4;MAFB;TMEM120A;HMGA2;PSMB8
Negative Regulation of NF-kappaB Transcription Factor Activity (GO:0032088)	5/65	0.3476328540999975	0.7045977901305783	0	0	1.3126750700280112	1.3869834701299895	PYCARD;PTGIS;TRAF3;ARRB1;TRIM21
Protein Autoubiquitination (GO:0051865)	5/65	0.3476328540999975	0.7045977901305783	0	0	1.3126750700280112	1.3869834701299895	DTX3L;UHRF1;UBE2T;BRCA1;TRIM21
Protein Targeting to Membrane (GO:0006612)	5/65	0.3476328540999975	0.7045977901305783	0	0	1.3126750700280112	1.3869834701299895	SDCBP;ICMT;ZDHHC20;PARD3;ZDHHC2
Regulation of Cell-Matrix Adhesion (GO:0001952)	5/65	0.3476328540999975	0.7045977901305783	0	0	1.3126750700280112	1.3869834701299895	SLK;CSF1;CD36;THY1;EFNA5
Regulation of Extrinsic Apoptotic Signaling Pathway (GO:2001236)	5/65	0.3476328540999975	0.7045977901305783	0	0	1.3126750700280112	1.3869834701299895	PYCARD;LGALS3;FEM1B;GPER1;CAV1
Negative Regulation of Programmed Cell Death (GO:0043069)	25/382	0.3476417043412017	0.7045977901305783	0	0	1.1041681629916924	1.1666452161063638	HDAC1;MAPKAP1;KIF14;APIP;PIK3R1;IFIT3;EGFR;MALT1;RNF157;SOCS3;GRK5;FIGNL1;OSR1;PLK1;HMGA2;PRLR;TBX3;HIGD2A;AXL;CDK1;BIRC5;SPRY2;IL6ST;CD44;BIRC3
Acetylcholine Receptor Signaling Pathway (GO:0095500)	3/35	0.3487015725603235	0.7045977901305783	0	0	1.4764838506711409	1.5555330471861226	RGS10;PLCB1;LY6E
Cellular Response to cAMP (GO:0071320)	3/35	0.3487015725603235	0.7045977901305783	0	0	1.4764838506711409	1.5555330471861226	RAPGEF1;AHR;HCN2
Cellular Response to Hydrogen Peroxide (GO:0070301)	3/35	0.3487015725603235	0.7045977901305783	0	0	1.4764838506711409	1.5555330471861226	EDN1;ECT2;MAP3K5
Phospholipid Translocation (GO:0045332)	3/35	0.3487015725603235	0.7045977901305783	0	0	1.4764838506711409	1.5555330471861226	P2RX7;PLSCR1;ANO6
Regulation of Interleukin-17 Production (GO:0032660)	3/35	0.3487015725603235	0.7045977901305783	0	0	1.4764838506711409	1.5555330471861226	PRNP;IL12A;MYD88
Regulation of Neuronal Synaptic Plasticity (GO:0048168)	3/35	0.3487015725603235	0.7045977901305783	0	0	1.4764838506711409	1.5555330471861226	SYNGR1;APOE;ZDHHC2
Regulation of p38MAPK Cascade (GO:1900744)	3/35	0.3487015725603235	0.7045977901305783	0	0	1.4764838506711409	1.5555330471861226	DUSP10;HAND2;SASH1
Regulation of Protein Localization to Membrane (GO:1905475)	3/35	0.3487015725603235	0.7045977901305783	0	0	1.4764838506711409	1.5555330471861226	LDLRAP1;SLC5A3;ZDHHC2
Substrate Adhesion-Dependent Cell Spreading (GO:0034446)	3/35	0.3487015725603235	0.7045977901305783	0	0	1.4764838506711409	1.5555330471861226	KIF14;TYRO3;PIK3R1
Triglyceride Metabolic Process (GO:0006641)	4/50	0.3497868254713605	0.7045977901305783	0	0	1.3696199759062535	1.4386918015571997	LIPC;CAV1;APOE;LPIN1
ADP Transport (GO:0015866)	1/7	0.35035700965587796	0.7045977901305783	0	0	2.6240926856504747	2.7521552753968614	SLC25A23
C-terminal Protein Amino Acid Modification (GO:0018410)	1/7	0.35035700965587796	0.7045977901305783	0	0	2.6240926856504747	2.7521552753968614	ICMT
DNA Geometric Change (GO:0032392)	1/7	0.35035700965587796	0.7045977901305783	0	0	2.6240926856504747	2.7521552753968614	HMGB2
G Protein-Coupled Receptor Internalization (GO:0002031)	1/7	0.35035700965587796	0.7045977901305783	0	0	2.6240926856504747	2.7521552753968614	ARRB1
SREBP Signaling Pathway (GO:0032933)	1/7	0.35035700965587796	0.7045977901305783	0	0	2.6240926856504747	2.7521552753968614	INSIG1
T Follicular Helper Cell Differentiation (GO:0061470)	1/7	0.35035700965587796	0.7045977901305783	0	0	2.6240926856504747	2.7521552753968614	PIK3R1
Amine Transport (GO:0015837)	1/7	0.35035700965587796	0.7045977901305783	0	0	2.6240926856504747	2.7521552753968614	SLC44A1
Amino-Acid Betaine Transport (GO:0015838)	1/7	0.35035700965587796	0.7045977901305783	0	0	2.6240926856504747	2.7521552753968614	SLC22A4
Anterograde Axonal Protein Transport (GO:0099641)	1/7	0.35035700965587796	0.7045977901305783	0	0	2.6240926856504747	2.7521552753968614	RAB27B
Antigen Processing and Presentation of Exogenous Peptide Antigen via MHC Class I (GO:0042590)	1/7	0.35035700965587796	0.7045977901305783	0	0	2.6240926856504747	2.7521552753968614	MFSD6
Atrial Cardiac Muscle Cell to AV Node Cell Signaling (GO:0086026)	1/7	0.35035700965587796	0.7045977901305783	0	0	2.6240926856504747	2.7521552753968614	GJA1
Axo-Dendritic Protein Transport (GO:0099640)	1/7	0.35035700965587796	0.7045977901305783	0	0	2.6240926856504747	2.7521552753968614	RAB27B
Axon Ensheathment in Central Nervous System (GO:0032291)	1/7	0.35035700965587796	0.7045977901305783	0	0	2.6240926856504747	2.7521552753968614	CNTNAP1
Catecholamine Catabolic Process (GO:0042424)	1/7	0.35035700965587796	0.7045977901305783	0	0	2.6240926856504747	2.7521552753968614	MOXD1
Cell Migration Involved in Heart Development (GO:0060973)	1/7	0.35035700965587796	0.7045977901305783	0	0	2.6240926856504747	2.7521552753968614	TBX5
Cellular Response to Erythropoietin (GO:0036018)	1/7	0.35035700965587796	0.7045977901305783	0	0	2.6240926856504747	2.7521552753968614	KIT
Cellular Response to Interleukin-7 (GO:0098761)	1/7	0.35035700965587796	0.7045977901305783	0	0	2.6240926856504747	2.7521552753968614	IL7R
cyclic-GMP-AMP Transmembrane Import Across Plasma Membrane (GO:0140361)	1/7	0.35035700965587796	0.7045977901305783	0	0	2.6240926856504747	2.7521552753968614	LRRC8C
Deadenylation-Dependent Decapping of Nuclear-Transcribed mRNA (GO:0000290)	1/7	0.35035700965587796	0.7045977901305783	0	0	2.6240926856504747	2.7521552753968614	DCPS
Dendritic Spine Maintenance (GO:0097062)	1/7	0.35035700965587796	0.7045977901305783	0	0	2.6240926856504747	2.7521552753968614	PRNP
Dense Core Granule Cytoskeletal Transport (GO:0099519)	1/7	0.35035700965587796	0.7045977901305783	0	0	2.6240926856504747	2.7521552753968614	TANC2
Depyrimidination (GO:0045008)	1/7	0.35035700965587796	0.7045977901305783	0	0	2.6240926856504747	2.7521552753968614	NTHL1
Dopamine Catabolic Process (GO:0042420)	1/7	0.35035700965587796	0.7045977901305783	0	0	2.6240926856504747	2.7521552753968614	MOXD1
Double-Strand Break Repair via Alternative Nonhomologous End Joining (GO:0097681)	1/7	0.35035700965587796	0.7045977901305783	0	0	2.6240926856504747	2.7521552753968614	PLK1
Elastic Fiber Assembly (GO:0048251)	1/7	0.35035700965587796	0.7045977901305783	0	0	2.6240926856504747	2.7521552753968614	TNXB
Estrogen Biosynthetic Process (GO:0006703)	1/7	0.35035700965587796	0.7045977901305783	0	0	2.6240926856504747	2.7521552753968614	HSD17B7
Fructose Metabolic Process (GO:0006000)	1/7	0.35035700965587796	0.7045977901305783	0	0	2.6240926856504747	2.7521552753968614	SORD
Glyceraldehyde-3-Phosphate Metabolic Process (GO:0019682)	1/7	0.35035700965587796	0.7045977901305783	0	0	2.6240926856504747	2.7521552753968614	TKT
Glycine Metabolic Process (GO:0006544)	1/7	0.35035700965587796	0.7045977901305783	0	0	2.6240926856504747	2.7521552753968614	RIDA
Heart Induction (GO:0003129)	1/7	0.35035700965587796	0.7045977901305783	0	0	2.6240926856504747	2.7521552753968614	ROBO1
Heparan Sulfate Proteoglycan Biosynthetic Process, Chain Elongation (GO:0015014)	1/7	0.35035700965587796	0.7045977901305783	0	0	2.6240926856504747	2.7521552753968614	HS2ST1
Interleukin-33-Mediated Signaling Pathway (GO:0038172)	1/7	0.35035700965587796	0.7045977901305783	0	0	2.6240926856504747	2.7521552753968614	MYD88
Interleukin-7-Mediated Signaling Pathway (GO:0038111)	1/7	0.35035700965587796	0.7045977901305783	0	0	2.6240926856504747	2.7521552753968614	IL7R
Intestinal Epithelial Cell Differentiation (GO:0060575)	1/7	0.35035700965587796	0.7045977901305783	0	0	2.6240926856504747	2.7521552753968614	IL6ST
Ketone Body Metabolic Process (GO:1902224)	1/7	0.35035700965587796	0.7045977901305783	0	0	2.6240926856504747	2.7521552753968614	SOAT1
Leukocyte Aggregation (GO:0070486)	1/7	0.35035700965587796	0.7045977901305783	0	0	2.6240926856504747	2.7521552753968614	CD44
Lymphatic Endothelial Cell Differentiation (GO:0060836)	1/7	0.35035700965587796	0.7045977901305783	0	0	2.6240926856504747	2.7521552753968614	ACVRL1
Lymphocyte Apoptotic Process (GO:0070227)	1/7	0.35035700965587796	0.7045977901305783	0	0	2.6240926856504747	2.7521552753968614	TNFRSF21
Malate Metabolic Process (GO:0006108)	1/7	0.35035700965587796	0.7045977901305783	0	0	2.6240926856504747	2.7521552753968614	LDLR
Melanin Biosynthetic Process (GO:0042438)	1/7	0.35035700965587796	0.7045977901305783	0	0	2.6240926856504747	2.7521552753968614	PARD3
Negative Regulation of Amyloid-Beta Clearance (GO:1900222)	1/7	0.35035700965587796	0.7045977901305783	0	0	2.6240926856504747	2.7521552753968614	HMGCR
Negative Regulation of Chromosome Organization (GO:2001251)	1/7	0.35035700965587796	0.7045977901305783	0	0	2.6240926856504747	2.7521552753968614	ESPL1
Negative Regulation of Double-Strand Break Repair via Nonhomologous End Joining (GO:2001033)	1/7	0.35035700965587796	0.7045977901305783	0	0	2.6240926856504747	2.7521552753968614	HMGA2
Negative Regulation of Glial Cell Apoptotic Process (GO:0034351)	1/7	0.35035700965587796	0.7045977901305783	0	0	2.6240926856504747	2.7521552753968614	PRKCA
Negative Regulation of Mitochondrial Fusion (GO:0010637)	1/7	0.35035700965587796	0.7045977901305783	0	0	2.6240926856504747	2.7521552753968614	VAT1
Negative Regulation of Neural Precursor Cell Proliferation (GO:2000178)	1/7	0.35035700965587796	0.7045977901305783	0	0	2.6240926856504747	2.7521552753968614	SLC16A2
Negative Regulation of p38MAPK Cascade (GO:1903753)	1/7	0.35035700965587796	0.7045977901305783	0	0	2.6240926856504747	2.7521552753968614	DUSP10
Negative Regulation of Sodium Ion Transport (GO:0010766)	1/7	0.35035700965587796	0.7045977901305783	0	0	2.6240926856504747	2.7521552753968614	PRKCE
Negative Regulation of Type 2 Immune Response (GO:0002829)	1/7	0.35035700965587796	0.7045977901305783	0	0	2.6240926856504747	2.7521552753968614	SOCS5
Neuron Projection Arborization (GO:0140058)	1/7	0.35035700965587796	0.7045977901305783	0	0	2.6240926856504747	2.7521552753968614	PHACTR1
Nose Development (GO:0043584)	1/7	0.35035700965587796	0.7045977901305783	0	0	2.6240926856504747	2.7521552753968614	GLI3
Osmosensory Signaling Pathway (GO:0007231)	1/7	0.35035700965587796	0.7045977901305783	0	0	2.6240926856504747	2.7521552753968614	PYCARD
Pericardium Development (GO:0060039)	1/7	0.35035700965587796	0.7045977901305783	0	0	2.6240926856504747	2.7521552753968614	TBX5
Positive Regulation of ATP Biosynthetic Process (GO:2001171)	1/7	0.35035700965587796	0.7045977901305783	0	0	2.6240926856504747	2.7521552753968614	PPARA
Positive Regulation of Arp2/3 Complex-Mediated Actin Nucleation (GO:2000601)	1/7	0.35035700965587796	0.7045977901305783	0	0	2.6240926856504747	2.7521552753968614	WASF3
Positive Regulation of CD8-positive, Alpha-Beta T Cell Activation (GO:2001187)	1/7	0.35035700965587796	0.7045977901305783	0	0	2.6240926856504747	2.7521552753968614	HLA-E
Positive Regulation of Dendritic Cell Chemotaxis (GO:2000510)	1/7	0.35035700965587796	0.7045977901305783	0	0	2.6240926856504747	2.7521552753968614	IL12A
Positive Regulation of Dendritic Cell Cytokine Production (GO:0002732)	1/7	0.35035700965587796	0.7045977901305783	0	0	2.6240926856504747	2.7521552753968614	KIT
Positive Regulation of Endocytic Recycling (GO:2001137)	1/7	0.35035700965587796	0.7045977901305783	0	0	2.6240926856504747	2.7521552753968614	ZDHHC2
Positive Regulation of Fibroblast Migration (GO:0010763)	1/7	0.35035700965587796	0.7045977901305783	0	0	2.6240926856504747	2.7521552753968614	PRKCE
Positive Regulation of Glial Cell Migration (GO:1903977)	1/7	0.35035700965587796	0.7045977901305783	0	0	2.6240926856504747	2.7521552753968614	CSF1
Positive Regulation of Inositol Phosphate Biosynthetic Process (GO:0060732)	1/7	0.35035700965587796	0.7045977901305783	0	0	2.6240926856504747	2.7521552753968614	GPER1
Positive Regulation of Natural Killer Cell Proliferation (GO:0032819)	1/7	0.35035700965587796	0.7045977901305783	0	0	2.6240926856504747	2.7521552753968614	HLA-E
Positive Regulation of Neurotransmitter Transport (GO:0051590)	1/7	0.35035700965587796	0.7045977901305783	0	0	2.6240926856504747	2.7521552753968614	GPER1
Positive Regulation of Oligodendrocyte Differentiation (GO:0048714)	1/7	0.35035700965587796	0.7045977901305783	0	0	2.6240926856504747	2.7521552753968614	TNFRSF1B
Positive Regulation of Phospholipid Biosynthetic Process (GO:0071073)	1/7	0.35035700965587796	0.7045977901305783	0	0	2.6240926856504747	2.7521552753968614	FABP3
Positive Regulation of Smooth Muscle Cell Differentiation (GO:0051152)	1/7	0.35035700965587796	0.7045977901305783	0	0	2.6240926856504747	2.7521552753968614	KIT
Positive Regulation of Steroid Biosynthetic Process (GO:0010893)	1/7	0.35035700965587796	0.7045977901305783	0	0	2.6240926856504747	2.7521552753968614	NR1D1
Positive Regulation of Synapse Maturation (GO:0090129)	1/7	0.35035700965587796	0.7045977901305783	0	0	2.6240926856504747	2.7521552753968614	CDC20
Protein Localization to Golgi Membrane (GO:1903292)	1/7	0.35035700965587796	0.7045977901305783	0	0	2.6240926856504747	2.7521552753968614	RAB6B
Protein Localization to Presynapse (GO:1905383)	1/7	0.35035700965587796	0.7045977901305783	0	0	2.6240926856504747	2.7521552753968614	RAB27B
Pyrimidine Nucleobase Catabolic Process (GO:0006208)	1/7	0.35035700965587796	0.7045977901305783	0	0	2.6240926856504747	2.7521552753968614	DPYSL2
Pyrimidine Ribonucleotide Biosynthetic Process (GO:0009220)	1/7	0.35035700965587796	0.7045977901305783	0	0	2.6240926856504747	2.7521552753968614	AK5
Pyrimidine-Containing Compound Catabolic Process (GO:0072529)	1/7	0.35035700965587796	0.7045977901305783	0	0	2.6240926856504747	2.7521552753968614	DPYSL2
Regulation of Cdc42 Protein Signal Transduction (GO:0032489)	1/7	0.35035700965587796	0.7045977901305783	0	0	2.6240926856504747	2.7521552753968614	APOE
Regulation of T-helper 2 Cell Differentiation (GO:0045628)	1/7	0.35035700965587796	0.7045977901305783	0	0	2.6240926856504747	2.7521552753968614	SOCS5
Regulation of Alpha-Beta T Cell Differentiation (GO:0046637)	1/7	0.35035700965587796	0.7045977901305783	0	0	2.6240926856504747	2.7521552753968614	PRDM1
Regulation of Amide Metabolic Process (GO:0034248)	1/7	0.35035700965587796	0.7045977901305783	0	0	2.6240926856504747	2.7521552753968614	PAQR4
Regulation of Apoptotic Cell Clearance (GO:2000425)	1/7	0.35035700965587796	0.7045977901305783	0	0	2.6240926856504747	2.7521552753968614	CCL2
Reg of Cardiac Muscle Cell Action Potential Inv in Reg of Contraction (GO:0098909)	1/7	0.35035700965587796	0.7045977901305783	0	0	2.6240926856504747	2.7521552753968614	CAV1
Regulation of Cellular Extravasation (GO:0002691)	1/7	0.35035700965587796	0.7045977901305783	0	0	2.6240926856504747	2.7521552753968614	THY1
Regulation of Chemokine-Mediated Signaling Pathway (GO:0070099)	1/7	0.35035700965587796	0.7045977901305783	0	0	2.6240926856504747	2.7521552753968614	ROBO1
Regulation of Cilium Beat Frequency (GO:0003356)	1/7	0.35035700965587796	0.7045977901305783	0	0	2.6240926856504747	2.7521552753968614	DNAH11
Regulation of Dendritic Cell Chemotaxis (GO:2000508)	1/7	0.35035700965587796	0.7045977901305783	0	0	2.6240926856504747	2.7521552753968614	IL12A
Regulation of Dopamine Uptake Involved in Synaptic Transmission (GO:0051584)	1/7	0.35035700965587796	0.7045977901305783	0	0	2.6240926856504747	2.7521552753968614	RAB3B
Regulation of Endothelial Cell-Matrix Adhesion via Fibronectin (GO:1904904)	1/7	0.35035700965587796	0.7045977901305783	0	0	2.6240926856504747	2.7521552753968614	RIN2
Regulation of Extracellular Matrix Constituent Secretion (GO:0003330)	1/7	0.35035700965587796	0.7045977901305783	0	0	2.6240926856504747	2.7521552753968614	TNFRSF1B
Regulation of Glial Cell Differentiation (GO:0045685)	1/7	0.35035700965587796	0.7045977901305783	0	0	2.6240926856504747	2.7521552753968614	TNFRSF21
Regulation of Glutamate Receptor Signaling Pathway (GO:1900449)	1/7	0.35035700965587796	0.7045977901305783	0	0	2.6240926856504747	2.7521552753968614	PRNP
Regulation of Mammary Gland Epithelial Cell Proliferation (GO:0033599)	1/7	0.35035700965587796	0.7045977901305783	0	0	2.6240926856504747	2.7521552753968614	ROBO1
Reg of Natural Killer Cell Mediated Cytotoxicity Directed Against Tumor Cell Target (GO:0002858)	1/7	0.35035700965587796	0.7045977901305783	0	0	2.6240926856504747	2.7521552753968614	IL12A
Regulation of Protein Localization to Nucleolus (GO:1904749)	1/7	0.35035700965587796	0.7045977901305783	0	0	2.6240926856504747	2.7521552753968614	GLUL
Regulation of Resting Membrane Potential (GO:0060075)	1/7	0.35035700965587796	0.7045977901305783	0	0	2.6240926856504747	2.7521552753968614	KCNJ2
Regulation of Vitamin D Receptor Signaling Pathway (GO:0070562)	1/7	0.35035700965587796	0.7045977901305783	0	0	2.6240926856504747	2.7521552753968614	RXRA
Retinal Rod Cell Development (GO:0046548)	1/7	0.35035700965587796	0.7045977901305783	0	0	2.6240926856504747	2.7521552753968614	MAPRE2
Secondary Metabolite Biosynthetic Process (GO:0044550)	1/7	0.35035700965587796	0.7045977901305783	0	0	2.6240926856504747	2.7521552753968614	PARD3
Sodium-Dependent Phosphate Transport (GO:0044341)	1/7	0.35035700965587796	0.7045977901305783	0	0	2.6240926856504747	2.7521552753968614	SLC17A7
Telomeric D-loop Disassembly (GO:0061820)	1/7	0.35035700965587796	0.7045977901305783	0	0	2.6240926856504747	2.7521552753968614	RECQL4
Thyroid Hormone Transport (GO:0070327)	1/7	0.35035700965587796	0.7045977901305783	0	0	2.6240926856504747	2.7521552753968614	SLC16A2
Tight Junction Organization (GO:0120193)	1/7	0.35035700965587796	0.7045977901305783	0	0	2.6240926856504747	2.7521552753968614	CLDN11
Urea Metabolic Process (GO:0019627)	1/7	0.35035700965587796	0.7045977901305783	0	0	2.6240926856504747	2.7521552753968614	LDLR
Epithelium Development (GO:0060429)	11/159	0.3524443663534974	0.7083823503326563	0	0	1.171173073411249	1.2213724735704317	ERRFI1;LGALS3;SALL1;PCNA;OSR1;AKR1C1;CDK1;AKR1C2;TAGLN2;PPP2R3A;TBX5
Regulation of Wnt Signaling Pathway (GO:0030111)	8/112	0.3538651802817373	0.7108235876638395	0	0	1.2119110880694706	1.25898084827502	DEPDC1B;SALL1;MDFIC;KREMEN1;RSPO3;PPP2R3A;APCDD1;TRABD2A
Regulation of Catabolic Process (GO:0009894)	6/81	0.3549285174724234	0.7125443213322326	0	0	1.2602186711522287	1.3053834830376883	USP13;IFI16;PIP4K2A;MAPT;FAM83D;ZDHHC2
Inorganic Cation Import Across Plasma Membrane (GO:0098659)	7/97	0.3597458934306566	0.7133016084901215	0	0	1.2252618780396558	1.2526554846596183	KCNJ5;KCNJ12;SLC9A9;ATP2B4;CACNA1D;KCNJ2;HCN2
Axon Extension (GO:0048675)	2/21	0.35985828174189766	0.7133016084901215	0	0	1.6575638593550095	1.6941048328627244	SEMA5A;SEMA3A
Cellular Response to Nerve Growth Factor Stimulus (GO:1990090)	2/21	0.35985828174189766	0.7133016084901215	0	0	1.6575638593550095	1.6941048328627244	RAPGEF1;MAPT
Endothelial Cell Proliferation (GO:0001935)	2/21	0.35985828174189766	0.7133016084901215	0	0	1.6575638593550095	1.6941048328627244	SEMA5A;BMPER
Intrinsic Apoptotic Signaling Pathway in Response to DNA Damage by P53 Class Mediator (GO:0042771)	2/21	0.35985828174189766	0.7133016084901215	0	0	1.6575638593550095	1.6941048328627244	PYCARD;IFI16
Lymphocyte Chemotaxis (GO:0048247)	2/21	0.35985828174189766	0.7133016084901215	0	0	1.6575638593550095	1.6941048328627244	HSD3B7;CYP7B1
Midbody Abscission (GO:0061952)	2/21	0.35985828174189766	0.7133016084901215	0	0	1.6575638593550095	1.6941048328627244	KIF20A;CEP55
Negative Regulation of Amide Metabolic Process (GO:0034249)	2/21	0.35985828174189766	0.7133016084901215	0	0	1.6575638593550095	1.6941048328627244	PRNP;APOE
Negative Regulation of Leukocyte Cell-Cell Adhesion (GO:1903038)	2/21	0.35985828174189766	0.7133016084901215	0	0	1.6575638593550095	1.6941048328627244	PPARA;PAG1
Peripheral Nervous System Development (GO:0007422)	2/21	0.35985828174189766	0.7133016084901215	0	0	1.6575638593550095	1.6941048328627244	ALDH3A2;ADGRB2
Positive Regulation of Lipid Catabolic Process (GO:0050996)	2/21	0.35985828174189766	0.7133016084901215	0	0	1.6575638593550095	1.6941048328627244	IRS1;PPARA
Positive Regulation of Vascular Associated Smooth Muscle Cell Proliferation (GO:1904707)	2/21	0.35985828174189766	0.7133016084901215	0	0	1.6575638593550095	1.6941048328627244	GJA1;LDLRAP1
Pulmonary Valve Development (GO:0003177)	2/21	0.35985828174189766	0.7133016084901215	0	0	1.6575638593550095	1.6941048328627244	TNFRSF1B;ROBO1
Regulation of Cardiac Muscle Cell Membrane Repolarization (GO:0099623)	2/21	0.35985828174189766	0.7133016084901215	0	0	1.6575638593550095	1.6941048328627244	CACNA1D;SCN1B
Regulation of Cardiac Muscle Cell Proliferation (GO:0060043)	2/21	0.35985828174189766	0.7133016084901215	0	0	1.6575638593550095	1.6941048328627244	TGFBR3;TBX5
Regulation of Cell-Substrate Junction Assembly (GO:0090109)	2/21	0.35985828174189766	0.7133016084901215	0	0	1.6575638593550095	1.6941048328627244	SLK;EFNA5
Regulation of Dendritic Spine Development (GO:0060998)	2/21	0.35985828174189766	0.7133016084901215	0	0	1.6575638593550095	1.6941048328627244	C21ORF91;TANC2
Regulation of Macrophage Chemotaxis (GO:0010758)	2/21	0.35985828174189766	0.7133016084901215	0	0	1.6575638593550095	1.6941048328627244	CSF1;CCL2
Regulation of Neuroinflammatory Response (GO:0150077)	2/21	0.35985828174189766	0.7133016084901215	0	0	1.6575638593550095	1.6941048328627244	NR1D1;TNFRSF1B
Regulation of Smooth Muscle Contraction (GO:0006940)	2/21	0.35985828174189766	0.7133016084901215	0	0	1.6575638593550095	1.6941048328627244	EDN1;CAV1
Response to Copper Ion (GO:0046688)	2/21	0.35985828174189766	0.7133016084901215	0	0	1.6575638593550095	1.6941048328627244	PRNP;MT1E
Vasodilation (GO:0042311)	2/21	0.35985828174189766	0.7133016084901215	0	0	1.6575638593550095	1.6941048328627244	GPER1;SOD2
Skeletal System Development (GO:0001501)	11/160	0.3600885639036673	0.7133478619401961	0	0	1.1632504988209686	1.1881501862711665	GJA1;COL13A1;MMP16;SHOX2;HOXA13;ETS2;PHEX;CD44;TBX3;HOXA11;RFLNA
Positive Regulation of Leukocyte Mediated Cytotoxicity (GO:0001912)	4/51	0.36360927769331824	0.7185466380156411	0	0	1.3404076674348393	1.3560574641823069	HLA-B;HLA-C;IL12A;HLA-E
Regulation of Lipid Metabolic Process (GO:0019216)	4/51	0.36360927769331824	0.7185466380156411	0	0	1.3404076674348393	1.3560574641823069	C1QTNF2;CAV1;NR1D1;PPARA
Transcription Initiation-Coupled Chromatin Remodeling (GO:0045815)	4/51	0.36360927769331824	0.7185466380156411	0	0	1.3404076674348393	1.3560574641823069	APOBEC3C;KAT2B;APOBEC3F;ATAD2
Canonical NF-kappaB Signal Transduction (GO:0007249)	3/36	0.36533404085288224	0.7185466380156411	0	0	1.431665649786455	1.4416059384746371	IRAK2;HACD3;BIRC3
Establishment or Maintenance of Epithelial Cell Apical/Basal Polarity (GO:0045197)	3/36	0.36533404085288224	0.7185466380156411	0	0	1.431665649786455	1.4416059384746371	RAP2A;MTCL1;PARD3
Peptidyl-Threonine Phosphorylation (GO:0018107)	3/36	0.36533404085288224	0.7185466380156411	0	0	1.431665649786455	1.4416059384746371	CHEK1;CDK1;PRKCA
Positive Regulation of Release of Sequestered Calcium Ion Into Cytosol (GO:0051281)	3/36	0.36533404085288224	0.7185466380156411	0	0	1.431665649786455	1.4416059384746371	ASPH;GPER1;THY1
Regulation of D-glucose Import (GO:0046324)	3/36	0.36533404085288224	0.7185466380156411	0	0	1.431665649786455	1.4416059384746371	IRS1;CREBL2;PIK3R1
Positive Regulation of Tumor Necrosis Factor Production (GO:0032760)	6/82	0.3657421551926492	0.7185466380156411	0	0	1.2435704484086583	1.2508163452464922	IFIH1;PYCARD;OAS1;OAS2;OAS3;HLA-E
Regulation of Vesicle-Mediated Transport (GO:0060627)	6/82	0.3657421551926492	0.7185466380156411	0	0	1.2435704484086583	1.2508163452464922	RAB3B;DYNC1LI1;RALA;SEPTIN1;STON1;PACSIN3
Cell-Cell Junction Assembly (GO:0007043)	5/67	0.3717357185049547	0.7185466380156411	0	0	1.2701951748441311	1.2569497209505578	CLDN11;CNTNAP1;GJA1;CDHR3;PRKCA
Regulation of Cellular Localization (GO:0060341)	5/67	0.3717357185049547	0.7185466380156411	0	0	1.2701951748441311	1.2569497209505578	FKBP1A;PARP1;MMD;RAB9A;REEP6
Response to Molecule of Bacterial Origin (GO:0002237)	5/67	0.3717357185049547	0.7185466380156411	0	0	1.2701951748441311	1.2569497209505578	MAPKAPK3;SELENOP;HMGB2;IL12A;AHR
Positive Regulation of Macromolecule Biosynthetic Process (GO:0010557)	23/355	0.3743633957917259	0.7185466380156411	0	0	1.0919420000822402	1.0728639244739702	OSR2;CIITA;CSF1;IRS1;HDAC1;OSR1;HMGA2;MITF;BRCA1;ROBO1;TGFBR3;P2RX7;GJA1;PLSCR1;C1QTNF1;GPER1;HAND2;E2F1;CCL2;SPRY2;PGR;CD36;MYD88
Regulation of Protein Kinase Activity (GO:0045859)	6/83	0.37657054315009125	0.7185466380156411	0	0	1.2273546470350507	1.198695773271248	CENPE;RAP2B;MMD;THY1;ECT2;MAP3K5
Endosome Organization (GO:0007032)	4/52	0.37741882494453693	0.7185466380156411	0	0	1.3124125384830674	1.2788144712799392	EEA1;PI4K2B;SNX10;DNM1
Cytosolic Transport (GO:0016482)	7/99	0.37954900005930553	0.7185466380156411	0	0	1.198497657736788	1.1610704612010618	TMEM87B;EHD3;TBC1D5;DENND2A;RAB9A;RAB6B;SNX6
Positive Regulation of Cold-Induced Thermogenesis (GO:0120162)	7/99	0.37954900005930553	0.7185466380156411	0	0	1.198497657736788	1.1610704612010618	GJA1;SCD;CAV1;CD36;LPIN1;PRLR;LDLR
Intrinsic Apoptotic Signaling Pathway (GO:0097193)	8/115	0.38137702909609134	0.7185466380156411	0	0	1.177743309529246	1.1353054675452232	PYCARD;IFI16;CNRIP1;ARL6IP5;E2F1;BRCA1;TNFRSF1B;MAP3K5
D-glucose Transmembrane Transport (GO:1904659)	2/22	0.3817372211563492	0.7185466380156411	0	0	1.574601844090528	1.516377492245829	SLC45A1;SLC5A3
ERK1 and ERK2 Cascade (GO:0070371)	2/22	0.3817372211563492	0.7185466380156411	0	0	1.574601844090528	1.516377492245829	CDK1;DUSP6
Fc-gamma Receptor Signaling Pathway Involved in Phagocytosis (GO:0038096)	2/22	0.3817372211563492	0.7185466380156411	0	0	1.574601844090528	1.516377492245829	PRKCE;VAV2
Alpha-Amino Acid Catabolic Process (GO:1901606)	2/22	0.3817372211563492	0.7185466380156411	0	0	1.574601844090528	1.516377492245829	HIBADH;SOAT1
Androgen Metabolic Process (GO:0008209)	2/22	0.3817372211563492	0.7185466380156411	0	0	1.574601844090528	1.516377492245829	SRD5A2;HSD17B7
Anterior/Posterior Axis Specification (GO:0009948)	2/22	0.3817372211563492	0.7185466380156411	0	0	1.574601844090528	1.516377492245829	SIX2;TBX3
Cell Migration Involved in Sprouting Angiogenesis (GO:0002042)	2/22	0.3817372211563492	0.7185466380156411	0	0	1.574601844090528	1.516377492245829	EPHB4;ROBO1
Focal Adhesion Assembly (GO:0048041)	2/22	0.3817372211563492	0.7185466380156411	0	0	1.574601844090528	1.516377492245829	THY1;ARHGAP6
Hexose Transmembrane Transport (GO:0008645)	2/22	0.3817372211563492	0.7185466380156411	0	0	1.574601844090528	1.516377492245829	SLC45A1;SLC5A3
Inositol Phosphate Metabolic Process (GO:0043647)	2/22	0.3817372211563492	0.7185466380156411	0	0	1.574601844090528	1.516377492245829	ITPKB;IPMK
Mammary Gland Development (GO:0030879)	2/22	0.3817372211563492	0.7185466380156411	0	0	1.574601844090528	1.516377492245829	CAV1;TBX3
Membrane Protein Ectodomain Proteolysis (GO:0006509)	2/22	0.3817372211563492	0.7185466380156411	0	0	1.574601844090528	1.516377492245829	PSEN2;ADAM9
Modulation by Host of Viral Process (GO:0044788)	2/22	0.3817372211563492	0.7185466380156411	0	0	1.574601844090528	1.516377492245829	EEA1;ZDHHC20
Negative Regulation of SMAD Protein Signal Transduction (GO:0060392)	2/22	0.3817372211563492	0.7185466380156411	0	0	1.574601844090528	1.516377492245829	TGFBR3;CILP
Negative Regulation of Cell Communication (GO:0010648)	2/22	0.3817372211563492	0.7185466380156411	0	0	1.574601844090528	1.516377492245829	UBASH3B;SOCS5
Negative Regulation of Natural Killer Cell Mediated Cytotoxicity (GO:0045953)	2/22	0.3817372211563492	0.7185466380156411	0	0	1.574601844090528	1.516377492245829	HLA-B;HLA-E
Neuron Apoptotic Process (GO:0051402)	2/22	0.3817372211563492	0.7185466380156411	0	0	1.574601844090528	1.516377492245829	TNFRSF21;MAP3K5
Nitric Oxide Metabolic Process (GO:0046209)	2/22	0.3817372211563492	0.7185466380156411	0	0	1.574601844090528	1.516377492245829	CYB5B;CAV1
Oligosaccharide Biosynthetic Process (GO:0009312)	2/22	0.3817372211563492	0.7185466380156411	0	0	1.574601844090528	1.516377492245829	FUT8;ST6GALNAC5
Positive Regulation of Natural Killer Cell Mediated Cytotoxicity (GO:0045954)	2/22	0.3817372211563492	0.7185466380156411	0	0	1.574601844090528	1.516377492245829	IL12A;HLA-E
Positive Regulation of Nervous System Process (GO:0031646)	2/22	0.3817372211563492	0.7185466380156411	0	0	1.574601844090528	1.516377492245829	PARD3;TNFRSF1B
Positive Regulation of p38MAPK Cascade (GO:1900745)	2/22	0.3817372211563492	0.7185466380156411	0	0	1.574601844090528	1.516377492245829	HAND2;SASH1
protein-DNA Complex Disassembly (GO:0032986)	2/22	0.3817372211563492	0.7185466380156411	0	0	1.574601844090528	1.516377492245829	ATAD2;HMGA1
Regulation of Mitotic Spindle Assembly (GO:1901673)	2/22	0.3817372211563492	0.7185466380156411	0	0	1.574601844090528	1.516377492245829	PLK1;RCC1
Regulation of Neural Precursor Cell Proliferation (GO:2000177)	2/22	0.3817372211563492	0.7185466380156411	0	0	1.574601844090528	1.516377492245829	SLC16A2;SHCBP1
Steroid Hormone Biosynthetic Process (GO:0120178)	2/22	0.3817372211563492	0.7185466380156411	0	0	1.574601844090528	1.516377492245829	SRD5A2;HSD17B7
Microtubule Polymerization (GO:0046785)	3/37	0.38189339038947784	0.7185466380156411	0	0	1.389483813659692	1.3375362828958144	TPX2;MAPT;TUBG1
Regulation of Sodium Ion Transport (GO:0002028)	3/37	0.38189339038947784	0.7185466380156411	0	0	1.389483813659692	1.3375362828958144	P2RX7;ATP2B4;SCN1B
Regulation of Angiogenesis (GO:0045765)	14/211	0.38221150337546494	0.7185466380156411	0	0	1.1197256046454651	1.076930979539594	SEMA5A;PTGIS;ATP2B4;HMGA2;PRKCA;BRCA1;DCN;SPRED1;BMPER;EMILIN2;SPRY2;CD36;GLUL;SASH1
Macromolecule Modification (GO:0043412)	6/84	0.3874051904268322	0.7185466380156411	0	0	1.2115546354402535	1.1488980334056658	PARP4;ICMT;PARP1;ST8SIA2;UBE2L6;PHEX
Vascular Transport (GO:0010232)	6/84	0.3874051904268322	0.7185466380156411	0	0	1.2115546354402535	1.1488980334056658	SLC44A1;SLC1A2;ATP2B4;SLC16A7;SLC16A2;SLC5A3
GMP Metabolic Process (GO:0046037)	1/8	0.3891867053017702	0.7185466380156411	0	0	2.2491026561378322	2.12246937876749	PRTFDC1
NAD Biosynthetic Process (GO:0009435)	1/8	0.3891867053017702	0.7185466380156411	0	0	2.2491026561378322	2.12246937876749	QPRT
T Cell Apoptotic Process (GO:0070231)	1/8	0.3891867053017702	0.7185466380156411	0	0	2.2491026561378322	2.12246937876749	GLI3
T Cell Mediated Cytotoxicity (GO:0001913)	1/8	0.3891867053017702	0.7185466380156411	0	0	2.2491026561378322	2.12246937876749	ZNF395
Adult Heart Development (GO:0007512)	1/8	0.3891867053017702	0.7185466380156411	0	0	2.2491026561378322	2.12246937876749	HAND2
Ammonium Transmembrane Transport (GO:0072488)	1/8	0.3891867053017702	0.7185466380156411	0	0	2.2491026561378322	2.12246937876749	HCN2
Androgen Biosynthetic Process (GO:0006702)	1/8	0.3891867053017702	0.7185466380156411	0	0	2.2491026561378322	2.12246937876749	SRD5A2
Autophagosome-Lysosome Fusion (GO:0061909)	1/8	0.3891867053017702	0.7185466380156411	0	0	2.2491026561378322	2.12246937876749	PIP4K2A
Bundle of His Cell to Purkinje Myocyte Communication (GO:0086069)	1/8	0.3891867053017702	0.7185466380156411	0	0	2.2491026561378322	2.12246937876749	TBX5
Cellular Response to Epinephrine Stimulus (GO:0071872)	1/8	0.3891867053017702	0.7185466380156411	0	0	2.2491026561378322	2.12246937876749	PRKCA
Cellular Response to Hydroxyurea (GO:0072711)	1/8	0.3891867053017702	0.7185466380156411	0	0	2.2491026561378322	2.12246937876749	BLM
Cellular Response to Sterol Depletion (GO:0071501)	1/8	0.3891867053017702	0.7185466380156411	0	0	2.2491026561378322	2.12246937876749	INSIG1
Choline Transport (GO:0015871)	1/8	0.3891867053017702	0.7185466380156411	0	0	2.2491026561378322	2.12246937876749	SLC44A1
Chondroitin Sulfate Proteoglycan Biosynthetic Process (GO:0050650)	1/8	0.3891867053017702	0.7185466380156411	0	0	2.2491026561378322	2.12246937876749	PXYLP1
Chondroitin Sulfate Proteoglycan Metabolic Process (GO:0050654)	1/8	0.3891867053017702	0.7185466380156411	0	0	2.2491026561378322	2.12246937876749	PXYLP1
Co-Transcriptional mRNA 3'-End Processing, Cleavage and Polyadenylation Pathway (GO:0180010)	1/8	0.3891867053017702	0.7185466380156411	0	0	2.2491026561378322	2.12246937876749	NUDT21
Cobalamin Transport (GO:0015889)	1/8	0.3891867053017702	0.7185466380156411	0	0	2.2491026561378322	2.12246937876749	CUBN
Collagen-Activated Signaling Pathway (GO:0038065)	1/8	0.3891867053017702	0.7185466380156411	0	0	2.2491026561378322	2.12246937876749	UBASH3B
Detection of Visible Light (GO:0009584)	1/8	0.3891867053017702	0.7185466380156411	0	0	2.2491026561378322	2.12246937876749	MAPRE2
Endochondral Ossification (GO:0001958)	1/8	0.3891867053017702	0.7185466380156411	0	0	2.2491026561378322	2.12246937876749	COL13A1
Endosome to Melanosome Transport (GO:0035646)	1/8	0.3891867053017702	0.7185466380156411	0	0	2.2491026561378322	2.12246937876749	RAB38
Endosome to Pigment Granule Transport (GO:0043485)	1/8	0.3891867053017702	0.7185466380156411	0	0	2.2491026561378322	2.12246937876749	RAB38
Epigenetic Programming in the Zygotic Pronuclei (GO:0044725)	1/8	0.3891867053017702	0.7185466380156411	0	0	2.2491026561378322	2.12246937876749	SUV39H2
Establishment of Vesicle Localization (GO:0051650)	1/8	0.3891867053017702	0.7185466380156411	0	0	2.2491026561378322	2.12246937876749	F8A1
Ethanol Catabolic Process (GO:0006068)	1/8	0.3891867053017702	0.7185466380156411	0	0	2.2491026561378322	2.12246937876749	ACSS2
Ethanol Metabolic Process (GO:0006067)	1/8	0.3891867053017702	0.7185466380156411	0	0	2.2491026561378322	2.12246937876749	ACSS2
Galactose Catabolic Process (GO:0019388)	1/8	0.3891867053017702	0.7185466380156411	0	0	2.2491026561378322	2.12246937876749	GALK1
Guanine Nucleotide Transmembrane Transport (GO:1903790)	1/8	0.3891867053017702	0.7185466380156411	0	0	2.2491026561378322	2.12246937876749	LRRC8C
Interleukin-12-Mediated Signaling Pathway (GO:0035722)	1/8	0.3891867053017702	0.7185466380156411	0	0	2.2491026561378322	2.12246937876749	PLCB1
Mesodermal Cell Differentiation (GO:0048333)	1/8	0.3891867053017702	0.7185466380156411	0	0	2.2491026561378322	2.12246937876749	HMGA2
Mitral Valve Development (GO:0003174)	1/8	0.3891867053017702	0.7185466380156411	0	0	2.2491026561378322	2.12246937876749	AXIN2
Monoubiquitinated Protein Deubiquitination (GO:0035520)	1/8	0.3891867053017702	0.7185466380156411	0	0	2.2491026561378322	2.12246937876749	USP1
Multi-Ciliated Epithelial Cell Differentiation (GO:1903251)	1/8	0.3891867053017702	0.7185466380156411	0	0	2.2491026561378322	2.12246937876749	PLK4
Necroptotic Process (GO:0070266)	1/8	0.3891867053017702	0.7185466380156411	0	0	2.2491026561378322	2.12246937876749	IPMK
Negative Regulation of Alpha-Beta T Cell Differentiation (GO:0046639)	1/8	0.3891867053017702	0.7185466380156411	0	0	2.2491026561378322	2.12246937876749	GLI3
Negative Regulation of Glial Cell Differentiation (GO:0045686)	1/8	0.3891867053017702	0.7185466380156411	0	0	2.2491026561378322	2.12246937876749	TMEM98
Negative Regulation of Membrane Potential (GO:0045837)	1/8	0.3891867053017702	0.7185466380156411	0	0	2.2491026561378322	2.12246937876749	MAPT
Negative Regulation of Ryanodine-Sensitive Calcium-Release Channel Activity (GO:0060315)	1/8	0.3891867053017702	0.7185466380156411	0	0	2.2491026561378322	2.12246937876749	CLIC2
Nicotinamide Nucleotide Biosynthetic Process (GO:0019359)	1/8	0.3891867053017702	0.7185466380156411	0	0	2.2491026561378322	2.12246937876749	QPRT
Olefinic Compound Biosynthetic Process (GO:0120255)	1/8	0.3891867053017702	0.7185466380156411	0	0	2.2491026561378322	2.12246937876749	SRD5A2
Phosphatidylethanolamine Biosynthetic Process (GO:0006646)	1/8	0.3891867053017702	0.7185466380156411	0	0	2.2491026561378322	2.12246937876749	PCYT2
Positive Regulation of NK T Cell Activation (GO:0051135)	1/8	0.3891867053017702	0.7185466380156411	0	0	2.2491026561378322	2.12246937876749	IL12A
Positive Regulation of Intracellular Estrogen Receptor Signaling Pathway (GO:0033148)	1/8	0.3891867053017702	0.7185466380156411	0	0	2.2491026561378322	2.12246937876749	HDAC1
Positive Regulation of Membrane Invagination (GO:1905155)	1/8	0.3891867053017702	0.7185466380156411	0	0	2.2491026561378322	2.12246937876749	C3
+ Reg of Mt Membrane Permeability Inv in Apoptotic Process (GO:1902110)	1/8	0.3891867053017702	0.7185466380156411	0	0	2.2491026561378322	2.12246937876749	STPG1
Positive Regulation of Transporter Activity (GO:0032411)	1/8	0.3891867053017702	0.7185466380156411	0	0	2.2491026561378322	2.12246937876749	RXRA
Protein Hexamerization (GO:0034214)	1/8	0.3891867053017702	0.7185466380156411	0	0	2.2491026561378322	2.12246937876749	LRRC8C
protein-RNA Complex Disassembly (GO:0032988)	1/8	0.3891867053017702	0.7185466380156411	0	0	2.2491026561378322	2.12246937876749	TRIM21
Regulation of CD4-positive, Alpha-Beta T Cell Proliferation (GO:2000561)	1/8	0.3891867053017702	0.7185466380156411	0	0	2.2491026561378322	2.12246937876749	CD81
Regulation of Chemokine (C-C Motif) Ligand 5 Production (GO:0071649)	1/8	0.3891867053017702	0.7185466380156411	0	0	2.2491026561378322	2.12246937876749	OAS3
Regulation of Defense Response to Bacterium (GO:1900424)	1/8	0.3891867053017702	0.7185466380156411	0	0	2.2491026561378322	2.12246937876749	EMILIN2
Regulation of Endoplasmic Reticulum Unfolded Protein Response (GO:1900101)	1/8	0.3891867053017702	0.7185466380156411	0	0	2.2491026561378322	2.12246937876749	PIK3R1
Regulation of Endothelial Cell Differentiation (GO:0045601)	1/8	0.3891867053017702	0.7185466380156411	0	0	2.2491026561378322	2.12246937876749	VEZF1
Regulation of Epithelial Cell Apoptotic Process (GO:1904035)	1/8	0.3891867053017702	0.7185466380156411	0	0	2.2491026561378322	2.12246937876749	CARM1
Regulation of Extent of Cell Growth (GO:0061387)	1/8	0.3891867053017702	0.7185466380156411	0	0	2.2491026561378322	2.12246937876749	APOE
Regulation of Fertilization (GO:0080154)	1/8	0.3891867053017702	0.7185466380156411	0	0	2.2491026561378322	2.12246937876749	PLCB1
Regulation of Fibroblast Apoptotic Process (GO:2000269)	1/8	0.3891867053017702	0.7185466380156411	0	0	2.2491026561378322	2.12246937876749	STK17B
Regulation of Heart Morphogenesis (GO:2000826)	1/8	0.3891867053017702	0.7185466380156411	0	0	2.2491026561378322	2.12246937876749	ROBO1
Regulation of Interleukin-23 Production (GO:0032667)	1/8	0.3891867053017702	0.7185466380156411	0	0	2.2491026561378322	2.12246937876749	MYD88
Regulation of Myeloid Leukocyte Differentiation (GO:0002761)	1/8	0.3891867053017702	0.7185466380156411	0	0	2.2491026561378322	2.12246937876749	UBASH3B
Regulation of Nephron Tubule Epithelial Cell Differentiation (GO:0072182)	1/8	0.3891867053017702	0.7185466380156411	0	0	2.2491026561378322	2.12246937876749	OSR1
Regulation of Nuclear Cell Cycle DNA Replication (GO:0033262)	1/8	0.3891867053017702	0.7185466380156411	0	0	2.2491026561378322	2.12246937876749	CDC7
Regulation of Podosome Assembly (GO:0071801)	1/8	0.3891867053017702	0.7185466380156411	0	0	2.2491026561378322	2.12246937876749	NCAPG
Regulation of Stem Cell Division (GO:2000035)	1/8	0.3891867053017702	0.7185466380156411	0	0	2.2491026561378322	2.12246937876749	MLLT3
Regulation of Tumor Necrosis Factor Superfamily Cytokine Production (GO:1903555)	1/8	0.3891867053017702	0.7185466380156411	0	0	2.2491026561378322	2.12246937876749	CD47
Regulation of Urine Volume (GO:0035809)	1/8	0.3891867053017702	0.7185466380156411	0	0	2.2491026561378322	2.12246937876749	ADM
Response to Leptin (GO:0044321)	1/8	0.3891867053017702	0.7185466380156411	0	0	2.2491026561378322	2.12246937876749	NR1D1
Sensory Organ Morphogenesis (GO:0090596)	1/8	0.3891867053017702	0.7185466380156411	0	0	2.2491026561378322	2.12246937876749	GLI3
Skin Morphogenesis (GO:0043589)	1/8	0.3891867053017702	0.7185466380156411	0	0	2.2491026561378322	2.12246937876749	ERRFI1
Somatic Hypermutation of Immunoglobulin Genes (GO:0016446)	1/8	0.3891867053017702	0.7185466380156411	0	0	2.2491026561378322	2.12246937876749	SAMHD1
Sphingosine-1-Phosphate Receptor Signaling Pathway (GO:0003376)	1/8	0.3891867053017702	0.7185466380156411	0	0	2.2491026561378322	2.12246937876749	S1PR2
Sympathetic Ganglion Development (GO:0061549)	1/8	0.3891867053017702	0.7185466380156411	0	0	2.2491026561378322	2.12246937876749	SEMA3A
Synapse Pruning (GO:0098883)	1/8	0.3891867053017702	0.7185466380156411	0	0	2.2491026561378322	2.12246937876749	C3
Synaptic Vesicle Fusion to Presynaptic Active Zone Membrane (GO:0031629)	1/8	0.3891867053017702	0.7185466380156411	0	0	2.2491026561378322	2.12246937876749	SNAP29
Terpenoid Metabolic Process (GO:0006721)	1/8	0.3891867053017702	0.7185466380156411	0	0	2.2491026561378322	2.12246937876749	FDFT1
Vascular Endothelial Cell Response to Laminar Fluid Shear Stress (GO:0097700)	1/8	0.3891867053017702	0.7185466380156411	0	0	2.2491026561378322	2.12246937876749	PRKCA
Ventricular Cardiac Muscle Cell Membrane Repolarization (GO:0099625)	1/8	0.3891867053017702	0.7185466380156411	0	0	2.2491026561378322	2.12246937876749	KCNJ5
Metal Ion Transport (GO:0030001)	12/180	0.39038979796858325	0.7199479521900656	0	0	1.125286801110977	1.0584555195328682	PANX1;KCNJ5;CCL8;KCNJ12;KCNS2;CAV1;KCNA3;ATP2B4;CACNA1D;SLC17A7;KCNJ2;SCN1A
Circulatory System Development (GO:0072359)	9/132	0.3910614994546414	0.7199479521900656	0	0	1.1525932628634887	1.0821588000416809	ACVRL1;KAT2B;GJA1;SALL1;CNRIP1;OSR1;HAND2;ECE1;TBX5
Epithelial Cell Differentiation (GO:0030855)	9/132	0.3910614994546414	0.7199479521900656	0	0	1.1525932628634887	1.0821588000416809	LGALS3;PCNA;HDAC1;AKR1C1;CDK1;AKR1C2;TAGLN2;E2F7;E2F8
Cytoplasmic Microtubule Organization (GO:0031122)	4/53	0.3911988727740043	0.7199479521900656	0	0	1.2855600678558576	1.2065485462830938	CLIP2;PPFIBP1;SLK;MAPT
Negative Regulation of Protein Catabolic Process (GO:0042177)	4/53	0.3911988727740043	0.7199479521900656	0	0	1.2855600678558576	1.2065485462830938	F8A1;HMGCR;EGFR;MAD2L1
Regulation of Proteolysis (GO:0030162)	4/53	0.3911988727740043	0.7199479521900656	0	0	1.2855600678558576	1.2065485462830938	ASPH;TRAF3;PLK1;TSPAN5
Skin Development (GO:0043588)	5/69	0.3958390115913793	0.7278664334637561	0	0	1.2303702731092436	1.140242804476265	ERRFI1;AKR1C3;ADAM9;TXNIP;DHCR24
Positive Regulation of Tumor Necrosis Factor Superfamily Cytokine Production (GO:1903557)	6/85	0.3982377994086515	0.7278664334637561	0	0	1.1961546241389955	1.1013066989065805	IFIH1;PYCARD;OAS1;OAS2;OAS3;HLA-E
L-alpha-amino Acid Transmembrane Transport (GO:1902475)	3/38	0.3983537211213152	0.7278664334637561	0	0	1.349712368168744	1.242295403885683	SLC43A1;SLC1A2;SLC17A7
O-glycan Processing (GO:0016266)	3/38	0.3983537211213152	0.7278664334637561	0	0	1.349712368168744	1.242295403885683	GALNT14;GALNT5;GALNT15
mRNA Transcription by RNA Polymerase II (GO:0042789)	3/38	0.3983537211213152	0.7278664334637561	0	0	1.349712368168744	1.242295403885683	RXRA;TAF5;S100A10
Neuron Projection Extension (GO:1990138)	3/38	0.3983537211213152	0.7278664334637561	0	0	1.349712368168744	1.242295403885683	SEMA5A;SEMA3A;EIF2AK4
Regulation of Peptidyl-Serine Phosphorylation (GO:0033135)	3/38	0.3983537211213152	0.7278664334637561	0	0	1.349712368168744	1.242295403885683	SPRY2;CREBL2;EGFR
Regulation of Potassium Ion Transport (GO:0043266)	3/38	0.3983537211213152	0.7278664334637561	0	0	1.349712368168744	1.242295403885683	KCNS2;KCNIP3;CACNA1D
Regulation of Synapse Organization (GO:0050807)	3/38	0.3983537211213152	0.7278664334637561	0	0	1.349712368168744	1.242295403885683	ARHGAP22;RAP2A;ABHD17C
mRNA Metabolic Process (GO:0016071)	7/101	0.3993906449030368	0.7278664334637561	0	0	1.172872340425532	1.0764801568824367	NUDT21;RIDA;PCBP3;WTAP;PRKCA;DCPS;NUDT12
T-helper Cell Differentiation (GO:0042093)	2/23	0.4032892838664924	0.7278664334637561	0	0	1.4995409731369496	1.361734880045204	TMEM98;PIK3R1
Artery Development (GO:0060840)	2/23	0.4032892838664924	0.7278664334637561	0	0	1.4995409731369496	1.361734880045204	ACVRL1;ROBO1
Cholesterol Efflux (GO:0033344)	2/23	0.4032892838664924	0.7278664334637561	0	0	1.4995409731369496	1.361734880045204	SOAT1;APOE
Eye Morphogenesis (GO:0048592)	2/23	0.4032892838664924	0.7278664334637561	0	0	1.4995409731369496	1.361734880045204	PPP2R3A;SOX12
Gamma-Aminobutyric Acid Signaling Pathway (GO:0007214)	2/23	0.4032892838664924	0.7278664334637561	0	0	1.4995409731369496	1.361734880045204	GABBR2;PLCL2
Hepaticobiliary System Development (GO:0061008)	2/23	0.4032892838664924	0.7278664334637561	0	0	1.4995409731369496	1.361734880045204	TGFBR3;PCSK9
Modulation by Host of Viral Genome Replication (GO:0044827)	2/23	0.4032892838664924	0.7278664334637561	0	0	1.4995409731369496	1.361734880045204	CCL8;EIF2AK4
Negative Regulation of Interleukin-2 Production (GO:0032703)	2/23	0.4032892838664924	0.7278664334637561	0	0	1.4995409731369496	1.361734880045204	PRNP;PRKCA
Negative Regulation of Neuron Differentiation (GO:0045665)	2/23	0.4032892838664924	0.7278664334637561	0	0	1.4995409731369496	1.361734880045204	EIF2AK4;B2M
Phosphatidylinositol-Mediated Signaling (GO:0048015)	2/23	0.4032892838664924	0.7278664334637561	0	0	1.4995409731369496	1.361734880045204	PLCL2;PLCB1
Placenta Development (GO:0001890)	2/23	0.4032892838664924	0.7278664334637561	0	0	1.4995409731369496	1.361734880045204	E2F7;E2F8
Positive Regulation of Phosphate Metabolic Process (GO:0045937)	2/23	0.4032892838664924	0.7278664334637561	0	0	1.4995409731369496	1.361734880045204	SDCBP;EGFR
Positive Regulation of Viral Life Cycle (GO:1903902)	2/23	0.4032892838664924	0.7278664334637561	0	0	1.4995409731369496	1.361734880045204	LGALS1;TYRO3
Sodium Ion Import Across Plasma Membrane (GO:0098719)	2/23	0.4032892838664924	0.7278664334637561	0	0	1.4995409731369496	1.361734880045204	SLC9A9;HCN2
Apical Junction Assembly (GO:0043297)	4/54	0.4049335743514292	0.7278664334637561	0	0	1.2597816960537365	1.1388832676804173	CLDN11;PARD3;CLDN23;ECT2
Cellular Response to BMP Stimulus (GO:0071773)	4/54	0.4049335743514292	0.7278664334637561	0	0	1.2597816960537365	1.1388832676804173	ACVRL1;TGFBR3;RGMB;GDF5
Plasma Membrane Bounded Cell Projection Morphogenesis (GO:0120039)	4/54	0.4049335743514292	0.7278664334637561	0	0	1.2597816960537365	1.1388832676804173	CNTNAP1;NYAP1;TNIK;KIF20B
Positive Regulation of Chemokine Production (GO:0032722)	4/54	0.4049335743514292	0.7278664334637561	0	0	1.2597816960537365	1.1388832676804173	PYCARD;OAS1;OAS3;IL6R
Regulation of Signal Transduction by P53 Class Mediator (GO:1901796)	4/54	0.4049335743514292	0.7278664334637561	0	0	1.2597816960537365	1.1388832676804173	CHEK1;AURKB;AURKA;MAP2K6
Tight Junction Assembly (GO:0120192)	4/54	0.4049335743514292	0.7278664334637561	0	0	1.2597816960537365	1.1388832676804173	CLDN11;PARD3;CLDN23;ECT2
Cellular Response to Growth Factor Stimulus (GO:0071363)	10/150	0.4074027302510895	0.7278664334637561	0	0	1.125075346594334	1.0102648654661825	ACVRL1;HDAC1;RAPGEF1;CCL2;SPRY2;MAPT;NR3C1;CD44;EGFR;MTSS2
Potassium Ion Transmembrane Transport (GO:0071805)	9/134	0.40831648601792525	0.7278664334637561	0	0	1.1340303541315346	1.0157653952055004	KCNJ5;KCND1;KCNJ12;KCNS2;SLC9A9;KCNA3;KCNK2;KCNJ2;HCN2
Positive Regulation of Extrinsic Apoptotic Signaling Pathway (GO:2001238)	3/39	0.41469100564538397	0.7278664334637561	0	0	1.3121504474272931	1.1549831673082596	PYCARD;GPER1;CAV1
Negative Regulation of DNA-templated Transcription (GO:0045892)	62/1006	0.4179020723350702	0.7278664334637561	0	0	1.0353699492871782	0.9033687196547101	SUV39H2;CIITA;HMGB2;UBE2D1;BRCA1;PRDM1;AHR;FOXM1;NR3C1;ETS2;GLI3;SALL1;BCL7A;YWHAQ;ANKRD2;OSR2;EDN1;ZHX3;MSX2;PARP1;OSR1;ARID5B;MITF;ZBTB33;SOX12;PARP9;KAT2B;ZEB2;MDFIC;IRF1;IRF2;DEPDC1;BIRC5;PPARA;PLCB1;SMIM29;UHRF1;HDAC1;SHOX2;TWIST2;AURKB;SDCBP;RXRA;IFI16;SAP30L;E2F1;E2F7;E2F8;SNX6;PRNP;CAV1;KCNIP3;PLK1;HMGA1;HMGA2;NR1D1;TRERF1;TBX3;CENPF;MAFB;SP3;HDGF
MAPK Cascade (GO:0000165)	8/119	0.4181974451669784	0.7278664334637561	0	0	1.1350592378393558	0.9895464609188959	PPP1CC;CDK1;PBK;TNIK;DUSP6;MAP3K5;MAPK8IP1;MAP2K6
Nucleus Organization (GO:0006997)	4/55	0.4186078415943724	0.7278664334637561	0	0	1.2350142407928746	1.0754760104339944	LMNA;LMNB2;CEP55;LMNB1
Regulation of Metabolic Process (GO:0019222)	4/55	0.4186078415943724	0.7278664334637561	0	0	1.2350142407928746	1.0754760104339944	S1PR3;S1PR2;FOXM1;PPARA
Cellular Response to Reactive Oxygen Species (GO:0034614)	5/71	0.4198539422949628	0.7278664334637561	0	0	1.1929590017825311	1.035307542622708	PDGFRA;EDN1;MAPT;ECT2;MAP3K5
Positive Regulation of Protein Polymerization (GO:0032273)	5/71	0.4198539422949628	0.7278664334637561	0	0	1.1929590017825311	1.035307542622708	PYCARD;PRKCE;CDC42EP4;MAPT;SKA1
Regulation of Actin Filament Polymerization (GO:0030833)	5/71	0.4198539422949628	0.7278664334637561	0	0	1.1929590017825311	1.035307542622708	PYCARD;PRKCE;CDC42EP4;COTL1;ARHGAP18
Calcium Ion Transmembrane Transport (GO:0070588)	6/87	0.41986474761027676	0.7278664334637561	0	0	1.1664953431143508	1.0123110787854626	P2RX7;ASPH;ATP2B4;ORAI1;CACNA1D;SLC25A23
Defense Response to Gram-negative Bacterium (GO:0050829)	6/87	0.41986474761027676	0.7278664334637561	0	0	1.1664953431143508	1.0123110787854626	PYCARD;SELENOP;HMGB2;ADM;B2M;IL6R
DNA Methylation-Dependent Constitutive Heterochromatin Formation (GO:0006346)	2/24	0.4244754221557045	0.7278664334637561	0	0	1.4313038177246056	1.2264859206775058	HELLS;HDAC1
Fc Receptor Mediated Stimulatory Signaling Pathway (GO:0002431)	2/24	0.4244754221557045	0.7278664334637561	0	0	1.4313038177246056	1.2264859206775058	PRKCE;VAV2
Aminoglycan Biosynthetic Process (GO:0006023)	2/24	0.4244754221557045	0.7278664334637561	0	0	1.4313038177246056	1.2264859206775058	GALNT5;PXYLP1
cAMP-mediated Signaling (GO:0019933)	2/24	0.4244754221557045	0.7278664334637561	0	0	1.4313038177246056	1.2264859206775058	CGAS;PDE7B
Ear Morphogenesis (GO:0042471)	2/24	0.4244754221557045	0.7278664334637561	0	0	1.4313038177246056	1.2264859206775058	OSR2;OSR1
Macrophage Differentiation (GO:0030225)	2/24	0.4244754221557045	0.7278664334637561	0	0	1.4313038177246056	1.2264859206775058	CSF1;PARP1
Metanephros Development (GO:0001656)	2/24	0.4244754221557045	0.7278664334637561	0	0	1.4313038177246056	1.2264859206775058	OSR2;OSR1
Mismatch Repair (GO:0006298)	2/24	0.4244754221557045	0.7278664334637561	0	0	1.4313038177246056	1.2264859206775058	PCNA;EXO1
Mitotic Cytokinetic Process (GO:1902410)	2/24	0.4244754221557045	0.7278664334637561	0	0	1.4313038177246056	1.2264859206775058	KIF20A;CEP55
Negative Regulation of Protein Localization to Cell Periphery (GO:1904376)	2/24	0.4244754221557045	0.7278664334637561	0	0	1.4313038177246056	1.2264859206775058	SAPCD2;PPP2R5A
Negative Regulation of Response to Wounding (GO:1903035)	2/24	0.4244754221557045	0.7278664334637561	0	0	1.4313038177246056	1.2264859206775058	RTN4RL1;CD109
Osteoclast Differentiation (GO:0030316)	2/24	0.4244754221557045	0.7278664334637561	0	0	1.4313038177246056	1.2264859206775058	CSF1;SNX10
Positive Regulation of JUN Kinase Activity (GO:0043507)	2/24	0.4244754221557045	0.7278664334637561	0	0	1.4313038177246056	1.2264859206775058	SASH1;MAP3K5
Positive Regulation of Cellular Response to Transforming Growth Factor Beta Stimulus (GO:1903846)	2/24	0.4244754221557045	0.7278664334637561	0	0	1.4313038177246056	1.2264859206775058	SDCBP;ZEB2
Positive Regulation of Transforming Growth Factor Beta Receptor Signaling Pathway (GO:0030511)	2/24	0.4244754221557045	0.7278664334637561	0	0	1.4313038177246056	1.2264859206775058	SDCBP;ZEB2
Potassium Ion Homeostasis (GO:0055075)	2/24	0.4244754221557045	0.7278664334637561	0	0	1.4313038177246056	1.2264859206775058	PRKCA;KCNJ2
Regulation of Extracellular Matrix Organization (GO:1903053)	2/24	0.4244754221557045	0.7278664334637561	0	0	1.4313038177246056	1.2264859206775058	AXIN2;LMNB2
Response to Ketone (GO:1901654)	2/24	0.4244754221557045	0.7278664334637561	0	0	1.4313038177246056	1.2264859206775058	TGFBR3;CAV1
IMP Metabolic Process (GO:0046040)	1/9	0.4256973396759305	0.7278664334637561	0	0	1.9678601340033501	1.6806050086572275	XDH
L-fucose Catabolic Process (GO:0042355)	1/9	0.4256973396759305	0.7278664334637561	0	0	1.9678601340033501	1.6806050086572275	FUT8
L-fucose Metabolic Process (GO:0042354)	1/9	0.4256973396759305	0.7278664334637561	0	0	1.9678601340033501	1.6806050086572275	FUT8
L-leucine Transport (GO:0015820)	1/9	0.4256973396759305	0.7278664334637561	0	0	1.9678601340033501	1.6806050086572275	SLC43A1
Adrenal Gland Development (GO:0030325)	1/9	0.4256973396759305	0.7278664334637561	0	0	1.9678601340033501	1.6806050086572275	SALL1
Axonal Transport of Mitochondrion (GO:0019896)	1/9	0.4256973396759305	0.7278664334637561	0	0	1.9678601340033501	1.6806050086572275	MAPT
Cellular Response to Forskolin (GO:1904322)	1/9	0.4256973396759305	0.7278664334637561	0	0	1.9678601340033501	1.6806050086572275	AHR
Cellular Response to Interferon-Alpha (GO:0035457)	1/9	0.4256973396759305	0.7278664334637561	0	0	1.9678601340033501	1.6806050086572275	OAS1
Desensitization of G Protein-Coupled Receptor Signaling Pathway (GO:0002029)	1/9	0.4256973396759305	0.7278664334637561	0	0	1.9678601340033501	1.6806050086572275	ARRB1
Fucose Catabolic Process (GO:0019317)	1/9	0.4256973396759305	0.7278664334637561	0	0	1.9678601340033501	1.6806050086572275	FUT8
Gamma-Delta T Cell Activation (GO:0046629)	1/9	0.4256973396759305	0.7278664334637561	0	0	1.9678601340033501	1.6806050086572275	MICB
Glucan Biosynthetic Process (GO:0009250)	1/9	0.4256973396759305	0.7278664334637561	0	0	1.9678601340033501	1.6806050086572275	NR1D1
Glucosamine-Containing Compound Catabolic Process (GO:1901072)	1/9	0.4256973396759305	0.7278664334637561	0	0	1.9678601340033501	1.6806050086572275	CHI3L2
Glycogen Biosynthetic Process (GO:0005978)	1/9	0.4256973396759305	0.7278664334637561	0	0	1.9678601340033501	1.6806050086572275	NR1D1
Hematopoietic Stem Cell Differentiation (GO:0060218)	1/9	0.4256973396759305	0.7278664334637561	0	0	1.9678601340033501	1.6806050086572275	MLLT3
Hormone Catabolic Process (GO:0042447)	1/9	0.4256973396759305	0.7278664334637561	0	0	1.9678601340033501	1.6806050086572275	ECE1
Hormone Transport (GO:0009914)	1/9	0.4256973396759305	0.7278664334637561	0	0	1.9678601340033501	1.6806050086572275	SLC16A2
Lipoprotein Catabolic Process (GO:0042159)	1/9	0.4256973396759305	0.7278664334637561	0	0	1.9678601340033501	1.6806050086572275	ABHD17C
Lung Epithelium Development (GO:0060428)	1/9	0.4256973396759305	0.7278664334637561	0	0	1.9678601340033501	1.6806050086572275	ERRFI1
Mitochondrial Protein Catabolic Process (GO:0035694)	1/9	0.4256973396759305	0.7278664334637561	0	0	1.9678601340033501	1.6806050086572275	PRKCA
Mitochondrial Respirasome Assembly (GO:0097250)	1/9	0.4256973396759305	0.7278664334637561	0	0	1.9678601340033501	1.6806050086572275	HIGD2A
Mitotic Nuclear Membrane Organization (GO:0101024)	1/9	0.4256973396759305	0.7278664334637561	0	0	1.9678601340033501	1.6806050086572275	RCC1
Mitotic Nuclear Membrane Reassembly (GO:0007084)	1/9	0.4256973396759305	0.7278664334637561	0	0	1.9678601340033501	1.6806050086572275	RCC1
Myeloid Dendritic Cell Differentiation (GO:0043011)	1/9	0.4256973396759305	0.7278664334637561	0	0	1.9678601340033501	1.6806050086572275	BATF2
Myeloid Leukocyte Mediated Immunity (GO:0002444)	1/9	0.4256973396759305	0.7278664334637561	0	0	1.9678601340033501	1.6806050086572275	IL6R
Negative Regulation of T-helper Cell Differentiation (GO:0045623)	1/9	0.4256973396759305	0.7278664334637561	0	0	1.9678601340033501	1.6806050086572275	SOCS5
Negative Regulation of Appetite (GO:0032099)	1/9	0.4256973396759305	0.7278664334637561	0	0	1.9678601340033501	1.6806050086572275	PPARA
Negative Regulation of Cholesterol Storage (GO:0010887)	1/9	0.4256973396759305	0.7278664334637561	0	0	1.9678601340033501	1.6806050086572275	PPARA
Negative Regulation of Heterotypic Cell-Cell Adhesion (GO:0034115)	1/9	0.4256973396759305	0.7278664334637561	0	0	1.9678601340033501	1.6806050086572275	IL1RN
Negative Regulation of Hormone Secretion (GO:0046888)	1/9	0.4256973396759305	0.7278664334637561	0	0	1.9678601340033501	1.6806050086572275	GJA1
Negative Regulation of Long-Term Synaptic Potentiation (GO:1900272)	1/9	0.4256973396759305	0.7278664334637561	0	0	1.9678601340033501	1.6806050086572275	APOE
Negative Regulation of Muscle Cell Differentiation (GO:0051148)	1/9	0.4256973396759305	0.7278664334637561	0	0	1.9678601340033501	1.6806050086572275	RBPMS2
Negative Regulation of Necroptotic Process (GO:0060546)	1/9	0.4256973396759305	0.7278664334637561	0	0	1.9678601340033501	1.6806050086572275	BIRC3
Negative Regulation of Protein Exit From Endoplasmic Reticulum (GO:0070862)	1/9	0.4256973396759305	0.7278664334637561	0	0	1.9678601340033501	1.6806050086572275	INSIG1
Negative Regulation of Release of Sequestered Calcium Ion Into Cytosol (GO:0051280)	1/9	0.4256973396759305	0.7278664334637561	0	0	1.9678601340033501	1.6806050086572275	CLIC2
Negative Regulation of Striated Muscle Cell Apoptotic Process (GO:0010664)	1/9	0.4256973396759305	0.7278664334637561	0	0	1.9678601340033501	1.6806050086572275	HAND2
Negative Regulation of Triglyceride Metabolic Process (GO:0090209)	1/9	0.4256973396759305	0.7278664334637561	0	0	1.9678601340033501	1.6806050086572275	TMX1
Negative Regulation of Voltage-Gated Potassium Channel Activity (GO:1903817)	1/9	0.4256973396759305	0.7278664334637561	0	0	1.9678601340033501	1.6806050086572275	CAV1
Nerve Growth Factor Signaling Pathway (GO:0038180)	1/9	0.4256973396759305	0.7278664334637561	0	0	1.9678601340033501	1.6806050086572275	RAPGEF1
Neuron Projection Regeneration (GO:0031102)	1/9	0.4256973396759305	0.7278664334637561	0	0	1.9678601340033501	1.6806050086572275	RTN4RL1
Neuron Remodeling (GO:0016322)	1/9	0.4256973396759305	0.7278664334637561	0	0	1.9678601340033501	1.6806050086572275	C3
Organic Acid Metabolic Process (GO:0006082)	1/9	0.4256973396759305	0.7278664334637561	0	0	1.9678601340033501	1.6806050086572275	FMO1
Peptidyl-Lysine Acetylation (GO:0018394)	1/9	0.4256973396759305	0.7278664334637561	0	0	1.9678601340033501	1.6806050086572275	KAT2B
Phosphatidylcholine Catabolic Process (GO:0034638)	1/9	0.4256973396759305	0.7278664334637561	0	0	1.9678601340033501	1.6806050086572275	LIPC
Phototransduction, Visible Light (GO:0007603)	1/9	0.4256973396759305	0.7278664334637561	0	0	1.9678601340033501	1.6806050086572275	MAPRE2
Positive Regulation of Acrosome Reaction (GO:2000344)	1/9	0.4256973396759305	0.7278664334637561	0	0	1.9678601340033501	1.6806050086572275	PLCB1
Positive Regulation of Intracellular Steroid Hormone Receptor Signaling Pathway (GO:0033145)	1/9	0.4256973396759305	0.7278664334637561	0	0	1.9678601340033501	1.6806050086572275	HDAC1
Positive Regulation of Keratinocyte Migration (GO:0051549)	1/9	0.4256973396759305	0.7278664334637561	0	0	1.9678601340033501	1.6806050086572275	MAPRE2
Positive Regulation of Macrophage Cytokine Production (GO:0060907)	1/9	0.4256973396759305	0.7278664334637561	0	0	1.9678601340033501	1.6806050086572275	GPRC5B
Positive Regulation of Monocyte Differentiation (GO:0045657)	1/9	0.4256973396759305	0.7278664334637561	0	0	1.9678601340033501	1.6806050086572275	CSF1
Positive Regulation of Neurotransmitter Secretion (GO:0001956)	1/9	0.4256973396759305	0.7278664334637561	0	0	1.9678601340033501	1.6806050086572275	GPER1
Positive Regulation of Protein Autophosphorylation (GO:0031954)	1/9	0.4256973396759305	0.7278664334637561	0	0	1.9678601340033501	1.6806050086572275	RAP2A
Positive Regulation of Protein Exit From Endoplasmic Reticulum (GO:0070863)	1/9	0.4256973396759305	0.7278664334637561	0	0	1.9678601340033501	1.6806050086572275	CD81
Positive Regulation of Purine Nucleotide Biosynthetic Process (GO:1900373)	1/9	0.4256973396759305	0.7278664334637561	0	0	1.9678601340033501	1.6806050086572275	PPARA
Positive Regulation of Receptor Recycling (GO:0001921)	1/9	0.4256973396759305	0.7278664334637561	0	0	1.9678601340033501	1.6806050086572275	ECE1
Positive Regulation of Sodium Ion Transmembrane Transporter Activity (GO:2000651)	1/9	0.4256973396759305	0.7278664334637561	0	0	1.9678601340033501	1.6806050086572275	SCN1B
Positive Regulation of Vasculogenesis (GO:2001214)	1/9	0.4256973396759305	0.7278664334637561	0	0	1.9678601340033501	1.6806050086572275	RIN2
Protein O-linked Glycosylation via Threonine (GO:0018243)	1/9	0.4256973396759305	0.7278664334637561	0	0	1.9678601340033501	1.6806050086572275	GALNT15
Protein poly-ADP-ribosylation (GO:0070212)	1/9	0.4256973396759305	0.7278664334637561	0	0	1.9678601340033501	1.6806050086572275	PARP9
Purine Nucleobase Transport (GO:0006863)	1/9	0.4256973396759305	0.7278664334637561	0	0	1.9678601340033501	1.6806050086572275	SLC43A3
rRNA 3'-End Processing (GO:0031125)	1/9	0.4256973396759305	0.7278664334637561	0	0	1.9678601340033501	1.6806050086572275	REXO5
Regulation of Bile Acid Biosynthetic Process (GO:0070857)	1/9	0.4256973396759305	0.7278664334637561	0	0	1.9678601340033501	1.6806050086572275	NR1D1
Regulation of Calcium Ion Import Across Plasma Membrane (GO:1905664)	1/9	0.4256973396759305	0.7278664334637561	0	0	1.9678601340033501	1.6806050086572275	PRNP
Regulation of Cell-Cell Adhesion Involved in Gastrulation (GO:0070587)	1/9	0.4256973396759305	0.7278664334637561	0	0	1.9678601340033501	1.6806050086572275	IL1RN
Regulation of Cell-Cell Adhesion Mediated by Integrin (GO:0033632)	1/9	0.4256973396759305	0.7278664334637561	0	0	1.9678601340033501	1.6806050086572275	DPP4
[truncated: 1,449 more rows]
