# Supplementary material for: Transcriptional signature of induced neurons differentiates virologically suppressed people with HIV from people without HIV
Source: JCI Insight. 2025 Nov 25;11(2):e190445. doi: 10.1172/jci.insight.190445 (PMC12892921; doi:10.1172/jci.insight.190445)
Supplement: Supplemental table 5 [file jciinsight-11-190445-s266.xlsx]

## Sheet: Tabelle1
1st-order intaction partner of the 29 differentially expressed genes (DEGs) between PLWH vs. PWOH iNs
IntAct Molecular Interaction Database		HuRI- The Human Reference Interactome
Interacting with the DEGs upregulated in PLWH iNs		Interacting with the DEGs upregulated in PLWH iNs
Gene name		Gene name
FSIP2		MYOC
RPL7L1		CUL3
CANX		WBP11
MAPT		SLC9A1
BMI1		STUB1
DPP6		MEOX2
PHB1		GLRX3
YWHAZ		RAI1
DPP6		CCDC91
HAX1		TARBP2
DPP6		HMG20A
DNAAF2		ADAMTSL4
PILRA		DYNLT1
SORCS1		LRSAM1
SORT1		DYNLT3
SORCS1		STRBP
SORCS1		OTX2
IFI27		PRKRA
IRF1		TCF4
IRF4		ADARB1
IRF3		APOC4-APOC2
CFTR		APOC4
ALDH1A1		ASIC4
IPPK		TESC
TESC		OLFM3
TSPAN3		ZMAT4
FAM149A		ALDH1A1
FAM149B1		IFI27
TFAP2A
IFI27		Interacting with the DEGs downregulated in PLWH iNs
OLFM3		Gene name
OLFM2		RAB27B
LRP1B		HDAC7
FEZ1		MID2
USP4		RSPH14
TFAP2C		UBE2I
TTC3		HSPB1
GLUL		C1orf109
WBP11		GJA8
POGZ		HPCA
MACF1		LATS1
OPA1		PSME3
RNF20		KHDRBS3
EHD4		PRKAB2
AGRN		UBQLN1
MEOX2		PARVG
ZMAT4		SCNM1
LPAR1		CITED2
ADAMTSL4		HNRNPK
OLFM3		SAAL1
TCF4		ANKRD11
DST		ATPAF2
ZMAT4		BANP
DAPK1		FAM9B
DYNLT1		PNMA3
IL21		NR2C2AP
GLRX3		UBQLN2
CUL3		MYO15B
SRPK2		TRIB2
CSAG2		TFAP2C
STUB1		ENPP2
ALDH2		SLC16A3
NUPR1		RPH3AL
DYNLT3		FOXL2
RAI1
POT1
HMG20A
CCDC91
SLC9A1
CELF1
IFI27L2
IFI27L1
RHBDD2
IFI27
APOC4
OLFM3
CAVIN1
DSG4
LRRC15
TRIM29
VSIG8
HEPHL1
LYG2
STRBP
S100A3
CALHM4
NEU2
STRBP
ADARB1
CUL4B
LRSAM1
TARBP2
PRKRA
JPH3
GFAP
DBH
COL11A1
H2BC20P
NR4A1
IFI27
LMNA
CTBP1
ASIC4
OTX2
al1a1
CEBPB
ASIC4
ZDHHC17
MANEAL
TMPPE
ALG9
CNNM1
UPK3BL1
ATP2A3
BSCL2
TXNDC15
OSBPL8
LRP12
GABRB3
DIPK1A
CLPTM1
UFSP2
TMX2
ccsb_9919
CHST10
TSPAN6
HSPA14
GLB1L2
ITPRIP
NETO2
PDZD8
SGPP1
TMEM231
PACC1
PGAP6
FBXO2
POMT2
PMP22
APBB2
FKBP1A
DNM2
KIF1B
LSR
CISD2
ALG12
ERN1
RNF11
TMBIM6
DNALI1
NDUFV2
ADCY3
GLRB
POMGNT1
BAG6
KLF11
PHYH
SPRED1
ABCA3
SARS1
collagen_xi
ATXN1
HSPA2
WFS1
ASIC4
GRIN2C
EIF2S3
EIF2AK3
PRPS1
TOR1A
NUP58
HTT
ATXN3
HSPB1
GRN
FGFR3
HTRA2
TARDBP
HLA-C
GSN
NOS3
THBS1
HLA-B
BACE1
KCNC4
Interacting with the DEGs downregulated in PLWH iNs
Gene name
RPH3A
DOC2B
DOC2A
WBP4
FSTL5
ENPP2
H2BC9
HSPB1
PYCARD
DYRK1A
LCOR
ENPP2
LOXL3
GATAD2B
APMAP
FN1
TMEM17
SLC6A6
TMEM216
PDZK1P1
LGALS9
GPR21
ADGRG5
NMUR2
LOXL3
MSI2
CLINT1
MSI1
VPS26B
EDEM1
SENP5
POGLUT2
LTBP1
SUFU
EXOSC8
COL23A1
HSPA5
FOXL2
RPL23
TRIB2
KIAA1217
BDH2
KCTD21
DET1
COP1
EEF1G
CARD16
POTEF
GSTA4
ISCA1
COP1
STK40
TFAP4
PRMT6
TRIB1
SLAMF7
SMURF1
UBE2E1
PARVG
TCF4
BTRC
RPTOR
HSPD1
SAFB2
KCNK3
MKI67
BCLAF1
RALY
BASP1
CHTOP
UBQLN4
IMMT
LSM14A
RBM14
THRAP3
SPRED1
TOP2A
HMGA1
MACROH2A1
CMSS1
TRMT2A
HNRNPUL2
CCDC59
NKRF
DARS2
DNAJC9
ZFR
POP1
UBE4A
ANP32CP
FUBP3
RTCA
TTF1
NSUN4
DDX52
TTF2
NSDHL
BTAF1
DDX39A
DCUN1D5
YARS1
P4HA1
POMGNT2
PES1
FIP1L1
PDS5A
SMPD4
IARS1
VARS1
LARP1
RBMX
SRPK2
HK2
LSM8
DHX16
MOV10
LARP7
SMC2
ACSL4
NRAS
PUF60
MRPL21
NUP205
CTNNB1
MRPL24
GADD45GIP1
MRPL3
MRPS18A
SIX1
LRRK2
H1-4
CFTR
SYNE2
RPL10A
LMNA
RPH3AL
TCEA3
ANKRD11
MID2
RSPH14
PNMA3
HNRNPK
SCNM1
ATPAF2
MYO15B
AIRIM
KHDRBS3
PRKAB2
RAB27B
PSME3
FAM9B
SLC16A3
NR2C2AP
HDAC7
PEBP1
ELK1
BANP
GJA8
SCRIB
UBQLN1
UBQLN2
HPCA
TFAP2C
eralpha
DLG1
foxa1
frem2
PAK1
MAP2K1
RPH3AL
KRT6C
KRAS
ZDHHC5
RYBP
E2F3
SLC15A4
kitlg
TSNAX
DIAPH1
TFAP2A
TERF2IP
CD81
TNXA
FCGBP
APOL4
FBLN2
JPT2
SERTAD3
CCDC80
COL15A1
IFI27L2
LOXL1
CD248
CTHRC1
PRM2
WDR83
PAPLN
RMND5B
ZYX
EYA2
DPP7
MT2A
CCN5
ATXN2L
LDLRAD4
COL6A2
EEF1B2
FBLN5
FLVCR1
MAN2C1
PCBD1
SHISA5
TMF1
TRIP6
UXT
FBLN1
ADGRE5
EFEMP1
EFEMP2
KHSRP
LOX
PLSCR3
SHARPIN
IFI27
FHL2
ACTN4
LAMA5
TNXB
ACLY
CCT7
ITGB4
MRPL38
STAT6
CFH
COL1A2
COL3A1
EEF1A1
SF3B1
ZFP36L1
COL1A1
AQP1
RPL38
UBE2I
AKT2
XRCC6
H4C16
FABP4
myc
tff1
greb1
foxc1
TFAP2A
SERHL
MORN1
ALDH16A1
HYI
TMPRSS5
ACY1
DMRT3
MOB2
IFI35
MOB3C
NOMO3
RCC1L
ZNF641
ARSA
CPE
DBF4B
DNAJC19
MPST
PPME1
ERI3
TIMM50
TOX3
UNKL
DCAF7
ZNF326
GPR22
C1QC
KLF10
PELI1
PLA2G4B
RANBP9
SNTA1
TPT1
ZMYM2
ZFAND4
ACTA2
ATF7IP
CTBP1
GLUL
RERE
THY1
CCNG1
ALDOA
ATP5F1A
GNB2
PIAS1
TUBB2A
LGALS1
LDHA
NR1I2
IKBKB
CDK5
RPL15
RPSA
RHOA
AIM2
CITED2
RARA
GATA3
ESR1
