# Supplementary material for: Transcriptional signature of induced neurons differentiates virologically suppressed people with HIV from people without HIV
Source: JCI Insight. 2025 Nov 25;11(2):e190445. doi: 10.1172/jci.insight.190445 (PMC12892921; doi:10.1172/jci.insight.190445)
Supplement: Supplemental table 6 [file jciinsight-11-190445-s267.xlsx]

## Sheet: GO_Biological_Process_2023_tabl
Column1	Column2	Column3	Column4	Column5	Column6	Column7	Column8	Column9
Term	Overlap	P-value	Adjusted P-value	Old P-value	Old Adjusted P-value	Odds Ratio	Combined Score	Genes
Regulation Of Apoptotic Process (GO:0042981)	44/705	7.372007251195773E-9	1.2020476504088882E-5	0	0	2.886048654946354	54.04292288972333	TOP2A;FOXA1;PHB1;CITED2;FHL2;HTT;HTRA2;HSPB1;THBS1;AQP1;HSPD1;PYCARD;BCLAF1;LGALS1;OPA1;ADAMTSL4;AKT2;MYC;TFAP2A;KLF11;HSPA5;DAPK1;WFS1;SCRIB;FOXL2;PNMA3;ACTN4;YWHAZ;DNM2;LATS1;LSM8;TOX3;HNRNPK;RYBP;HAX1;TFAP4;PLSCR3;CDK5;IRF3;CTNNB1;TMBIM6;NUPR1;TARDBP;TPT1
Positive Regulation Of Apoptotic Process (GO:0043065)	25/270	8.993996636056029E-9	1.2020476504088882E-5	0	0	4.332464263238335	80.26630258967933	TOP2A;FOXA1;GRN;HTT;HTRA2;HSPD1;PYCARD;BCLAF1;LGALS1;ADAMTSL4;SRPK2;TFAP2A;KLF11;DAPK1;SCRIB;PNMA3;FOXL2;DNM2;BACE1;LATS1;RYBP;TFAP4;CDK5;CTNNB1;NUPR1
ERAD Pathway (GO:0036503)	13/89	1.9448493371665264E-7	1.5377431011436325E-4	0	0	7.137593178224531	110.29659312586216	TOR1A;HSPA5;RHBDD2;WFS1;FBXO2;EDEM1;UBE4A;BAG6;ATXN3;CANX;UBQLN1;STUB1;UBQLN2
Positive Regulation Of Nucleic Acid-Templated Transcription (GO:1903508)	35/557	2.301149421838582E-7	1.5377431011436325E-4	0	0	2.869097545821684	43.85325768558056	PHB1;CEBPB;FOXC1;CITED2;NR1I2;SIX1;GATA3;ELK1;IKBKB;SERTAD3;MYC;OTX2;BTRC;RNF20;TFAP2A;ATF7IP;MAP2K1;XRCC6;TESC;DYRK1A;HMGA1;FOXL2;ESR1;GATAD2B;DNM2;COL1A1;RYBP;TFAP4;FUBP3;IRF4;THRAP3;IRF1;RARA;CTNNB1;TCF4
Positive Regulation Of DNA-templated Transcription (GO:0045893)	59/1243	3.889610846460432E-7	2.0793859585177473E-4	0	0	2.175601270913771	32.111410350059245	FOXA1;PHB1;CITED2;CD81;SIX1;MEOX2;ELK1;IKBKB;RPTOR;NKRF;MYC;BTRC;KLF10;MAP2K1;RBM14;TESC;DYRK1A;UBE2E1;FOXL2;DNM2;TOX3;HAX1;IRF3;IRF4;THRAP3;IRF1;RARA;CEBPB;FOXC1;TMF1;NR1I2;GATA3;SLC9A1;BCLAF1;SERTAD3;STAT6;E2F3;APBB2;OTX2;SF3B1;RNF20;TFAP2A;ATF7IP;XRCC6;TFAP2C;EIF2AK3;HMGA1;ESR1;GATAD2B;COL1A1;NR4A1;RYBP;TFAP4;FUBP3;PRKRA;CTNNB1;TCF4;AGRN;RBMX
Positive Regulation Of Neuron Apoptotic Process (GO:0043525)	7/23	7.605912973280999E-7	3.388434229596685E-4	0	0	18.079316737288135	254.7225612710212	SRPK2;TFAP2A;BACE1;GRN;CDK5;CTNNB1;NUPR1
Positive Regulation Of Neuron Death (GO:1901216)	8/34	1.0720969918574337E-6	4.0938789417641714E-4	0	0	12.73558713049159	175.0620310027873	SRPK2;TFAP2A;BACE1;GRN;CDK5;CTNNB1;MAPT;NUPR1
Ubiquitin-Dependent ERAD Pathway (GO:0030433)	11/73	1.2373146951430362E-6	4.1341777251466694E-4	0	0	7.376929969671905	100.34518486768515	BAG6;HSPA5;RHBDD2;WFS1;FBXO2;EDEM1;CANX;UBQLN1;UBE4A;STUB1;UBQLN2
Regulation Of Cell Population Proliferation (GO:0042127)	41/766	1.446127895348206E-6	4.294999849184172E-4	0	0	2.42681782396473	32.63249949173918	IL21;PHB1;TNXB;CTBP1;CELF1;CD81;CUL3;SIX1;ADARB1;GATA3;IFI35;DBF4B;THBS1;ZFP36L1;PAK1;AKT2;MYC;LMNA;STAT6;SRPK2;TFAP2A;KLF10;KLF11;MAP2K1;XRCC6;TFAP2C;NOS3;TESC;FN1;HMGA1;RHOA;PIAS1;KITLG;TFAP4;PRKRA;IRF1;RARA;CTNNB1;KRAS;NUPR1;FGFR3
Positive Regulation Of Programmed Cell Death (GO:0043068)	20/245	2.0320852171397647E-6	5.431763785414592E-4	0	0	3.73681917211329	48.97642650684386	TOP2A;FOXA1;KLF11;DAPK1;LRRK2;HTT;HTRA2;SCRIB;PNMA3;FOXL2;DNM2;HSPD1;PYCARD;LATS1;BCLAF1;LGALS1;RYBP;TFAP4;ADAMTSL4;CTNNB1
Spontaneous Synaptic Transmission (GO:0098814)	4/6	4.691372381150385E-6	0.0011400034886195436	0	0	82.18526315789474	1008.3955419675718	RPH3A;RPH3AL;DOC2A;DOC2B
Negative Regulation Of Cell Population Proliferation (GO:0008285)	25/379	5.432461447606706E-6	0.001206279144085756	0	0	2.98150153065034	36.145095533543845	PHB1;CTBP1;CELF1;FBLN1;ADARB1;IFI35;GATA3;THBS1;PAK1;MYC;LMNA;E2F3;TFAP2A;KLF10;KLF11;MAP2K1;NOS3;TESC;HMGA1;TFAP4;PRKRA;IRF1;CTNNB1;NUPR1;TRIB1
Negative Regulation Of Nucleic Acid-Templated Transcription (GO:1903507)	28/456	5.866677468430538E-6	0.001206279144085756	0	0	2.7695671094349006	33.36282053046957	PHB1;CTBP1;CITED2;NR1I2;LOXL3;GATA3;BCLAF1;BTAF1;ATXN1;ZMYM2;NKRF;BASP1;BTRC;PRMT6;TFAP2A;KLF10;ATF7IP;XRCC6;UBE2I;HMGA1;FOXL2;GATAD2B;HNRNPK;TFAP4;CDK5;IRF1;RARA;CTNNB1
Positive Regulation Of Transcription By RNA Polymerase II (GO:0045944)	45/938	7.892819944670637E-6	0.0015069648365789007	0	0	2.1629055480155435	25.413182194030444	FOXA1;CEBPB;FOXC1;TMF1;CITED2;CD81;NR1I2;SIX1;GATA3;MEOX2;ELK1;SLC9A1;IKBKB;BCLAF1;NKRF;MYC;STAT6;E2F3;APBB2;OTX2;SF3B1;RNF20;TFAP2A;KLF10;XRCC6;TFAP2C;RBM14;UBE2E1;HMGA1;LARP7;ESR1;TOX3;NR4A1;HAX1;FUBP3;IRF3;PRKRA;IRF4;THRAP3;IRF1;RARA;CTNNB1;TCF4;AGRN;RBMX
Negative Regulation Of DNA-templated Transcription (GO:0045892)	47/1025	1.587091131957059E-5	0.002828196397147479	0	0	2.0627911270165873	22.7959513658668	PHB1;CEBPB;FOXC1;CTBP1;CITED2;NR1I2;FHL2;LOXL3;GATA3;BMI1;MACROH2A1;UXT;BCLAF1;BTAF1;ATXN1;ZMYM2;NKRF;BASP1;MYC;SUFU;APBB2;BTRC;ZNF641;PRMT6;TFAP2A;KLF10;ATF7IP;KLF11;XRCC6;UBE2I;WFS1;HMGA1;LARP7;FOXL2;ESR1;YWHAZ;GATAD2B;SARS1;DLG1;HNRNPK;TFAP4;CDK5;IFI27;IRF1;RARA;LCOR;CTNNB1
Positive Regulation Of Intracellular Signal Transduction (GO:1902533)	29/525	2.9287578184248328E-5	0.004892856030405986	0	0	2.471886200716846	25.80240611669257	PHB1;CD81;LPAR1;GATA3;IFI35;THBS1;IKBKB;PYCARD;RPTOR;BCLAF1;LGALS1;SHARPIN;TSPAN6;LGALS9;OSBPL8;MYOC;FN1;SHISA5;ZDHHC17;RHOA;MID2;FKBP1A;HAX1;TRIP6;PELI1;TERF2IP;NUPR1;CARD16;FGFR3
Proteasome-Mediated Ubiquitin-Dependent Protein Catabolic Process (GO:0043161)	21/319	3.1369895420638336E-5	0.004932454732903898	0	0	2.957731309164444	30.67067357688442	HSPA5;RHBDD2;SMURF1;WFS1;FBXO2;EDEM1;CUL3;UBE4A;BAG6;RMND5B;ATXN3;COP1;SHARPIN;IFI27;CANX;PELI1;UBQLN1;CTNNB1;STUB1;BTRC;UBQLN2
Regulation Of Granulocyte Differentiation (GO:0030852)	4/9	3.720907138941763E-5	0.005525547101328518	0	0	32.869052631578946	335.23008636428284	HAX1;TESC;RARA;C1QC
Regulation Of I-kappaB kinase/NF-kappaB Signaling (GO:0043122)	17/232	4.722704829589184E-5	0.006644100004995731	0	0	3.3041578576462296	32.91120897197474	LPAR1;SHISA5;HSPB1;ZDHHC17;ESR1;RHOA;MID2;IKBKB;FKBP1A;PYCARD;LGALS1;SHARPIN;TSPAN6;PELI1;TERF2IP;LGALS9;CARD16
Positive Regulation Of Interleukin-4 Production (GO:0032753)	5/18	5.1077364051982786E-5	0.0068264897055475	0	0	15.829276209023044	156.42758474165524	CEBPB;IRF4;RARA;GATA3;LGALS9
Collagen Fibril Organization (GO:0030199)	7/42	5.647280141969548E-5	0.0070869398579809706	0	0	8.25677966101695	80.76576622760956	COL1A1;COL3A1;COL1A2;LOX;COL11A1;LOXL3;LOXL1
Positive Regulation Of Proteasomal Protein Catabolic Process (GO:1901800)	10/90	5.832872311095449E-5	0.0070869398579809706	0	0	5.181503198294243	50.516629709920586	BAG6;DET1;ATXN3;COP1;LRRK2;STUB1;NUPR1;TRIB1;TRIB2;PIAS1
Positive Regulation Of Cysteine-Type Endopeptidase Activity Involved In Apoptotic Process (GO:0043280)	11/109	6.159217059368695E-5	0.007158081391170662	0	0	4.6584031048316765	45.163105350540484	PYCARD;GSN;DAPK1;MYC;EIF2AK3;ATP2A3;HTRA2;FOXL2;LGALS9;MAPT;HSPD1
Cellular Response To Misfolded Protein (GO:0071218)	5/19	6.795981118066637E-5	0.007569023970246717	0	0	14.697860156720916	141.0493971741811	BAG6;ATXN3;TOR1A;CUL3;STUB1
Regulation Of Autophagy (GO:0010506)	17/241	7.580634425082091E-5	0.008105214327297772	0	0	3.1699230828695115	30.074101833812485	DAPK1;LRRK2;CISD2;HTRA2;HSPB1;VPS26B;MID2;GFAP;RPTOR;EEF1A1;ERN1;HAX1;CDK5;UBQLN1;MAPT;NUPR1;UBQLN2
Positive Regulation Of I-kappaB kinase/NF-kappaB Signaling (GO:0043123)	14/175	8.561932127943576E-5	0.008802324837689684	0	0	3.6203833567087425	33.90706086097932	SHISA5;LPAR1;ZDHHC17;MID2;RHOA;IKBKB;FKBP1A;LGALS1;SHARPIN;TSPAN6;PELI1;TERF2IP;LGALS9;CARD16
Negative Regulation Of Cellular Process (GO:0048523)	28/537	1.0833571139746692E-4	0.010725235428349226	0	0	2.318950683702229	21.172659107474047	PHB1;CTBP1;CELF1;HTRA2;FBLN1;ADARB1;GATA3;IFI35;THBS1;SERTAD3;MYC;LMNA;CCN5;TFAP2A;KLF10;KLF11;MAP2K1;WFS1;NOS3;TESC;EIF2AK3;HMGA1;NR4A1;TFAP4;PRKRA;IRF1;CTNNB1;NUPR1
MAPK Cascade (GO:0000165)	10/98	1.2046653920717124E-4	0.011500252117884597	0	0	4.708519092847451	42.49032854863215	IKBKB;MAP2K1;NRAS;PAK1;MYC;LRRK2;KRAS;LGALS9;FGFR3;ZFP36L1
Apoptotic Process (GO:0006915)	16/228	1.2999190285762656E-4	0.011981667459946062	0	0	3.1474795223929255	28.1637676143489	IFI27L1;IFI27L2;DAPK1;YARS1;HK2;HSPD1;PYCARD;BAG6;BCLAF1;IFI27;PLSCR3;CDK5;IRF3;MYC;IRF1;PMP22
Positive Regulation Of Proteasomal Ubiquitin-Dependent Protein Catabolic Process (GO:0032436)	9/83	1.6444724565238897E-4	0.014179596375123732	0	0	5.032288671650374	43.84593230827993	DET1;COP1;LRRK2;UBQLN1;STUB1;TRIB1;TRIB2;PIAS1;UBQLN2
Regulation Of NIK/NF-kappaB Signaling (GO:1901222)	9/83	1.6444724565238897E-4	0.014179596375123732	0	0	5.032288671650374	43.84593230827993	PYCARD;PHB1;DLG1;TSPAN6;TRIP6;TERF2IP;IFI35;LGALS9;RHOA
Cellular Response To Cytokine Stimulus (GO:0071345)	19/308	1.731211339595508E-4	0.01419965723162321	0	0	2.7486685722882505	23.807645097088148	PHB1;FOXC1;DAPK1;LRRK2;HTRA2;GATA3;RHOA;ZFP36L1;IKBKB;PYCARD;MT2A;SMPD4;AIM2;HAX1;KHSRP;IRF1;STAT6;LGALS9;RBMX
Translation (GO:0006412)	16/234	1.753044102669532E-4	0.01419965723162321	0	0	3.0599005290585928	26.465038697507655	GADD45GIP1;MRPL38;MRPS18A;RPSA;RPL10A;MRPL24;MRPL21;EEF1B2;EEF1A1;EEF1G;MRPL3;SARS1;RPL38;RPL15;IARS1;VARS1
Regulation Of Interleukin-4 Production (GO:0032673)	5/23	1.81702379704202E-4	0.014285013557333293	0	0	11.429324894514767	98.44238097387064	CEBPB;IRF4;RARA;GATA3;LGALS9
Integrin-Mediated Signaling Pathway (GO:0007229)	9/85	1.9749619331215827E-4	0.015083066420668543	0	0	4.899356103023516	41.79048480927584	LAMA5;COL3A1;DST;ITGB4;CUL3;FN1;ZYX;FBLN1;THY1
Regulation Of Neuron Apoptotic Process (GO:0043523)	10/105	2.1386757355678387E-4	0.015879667336591203	0	0	4.360004488834026	36.842707407779216	SRPK2;TFAP2A;BACE1;TOX3;GRN;CDK5;WFS1;SIX1;CTNNB1;NUPR1
Amyloid Fibril Formation (GO:1990000)	5/24	2.250302758029255E-4	0.01601813552195971	0	0	10.827226293582056	90.94085768494755	BACE1;FKBP1A;GSN;MAPT;TARDBP
Modification-Dependent Protein Catabolic Process (GO:0019941)	14/192	2.277176018834527E-4	0.01601813552195971	0	0	3.2717409689501027	27.44141422213568	RNF20;RNF11;UBE2I;SMURF1;CUL3;UBE2E1;UBE4A;BAG6;ATXN3;KCTD21;TTC3;STUB1;BTRC;UBQLN4
Supramolecular Fiber Organization (GO:0097435)	19/316	2.399905632658135E-4	0.016082762568693395	0	0	2.673517786561265	22.283532687920605	TNXB;GSN;COL11A1;LOXL3;RHOA;LOXL1;FBLN5;GFAP;COL1A1;BACE1;FKBP1A;COL3A1;EFEMP2;DLG1;COL1A2;LOX;MAPT;ALDOA;TARDBP
Positive Regulation Of NIK/NF-kappaB Signaling (GO:1901224)	7/53	2.572251067120435E-4	0.016082762568693395	0	0	6.278785924834193	51.89767522656004	PYCARD;PHB1;TRIP6;TERF2IP;IFI35;LGALS9;RHOA
Negative Regulation Of Protein Kinase Activity (GO:0006469)	9/88	2.572921592903775E-4	0.016082762568693395	0	0	4.712577430649071	38.95085828350013	PYCARD;SPRED1;HSPB1;ADARB1;THY1;TRIB1;TRIB2;MACROH2A1;TARBP2
Elastic Fiber Assembly (GO:0048251)	3/6	2.587200862154194E-4	0.016082762568693395	0	0	41.00420168067227	338.6850218748229	EFEMP2;TNXB;FBLN5
Positive Regulation Of Cysteine-Type Endopeptidase Activity Involved In Apoptotic Signaling Pathway (GO:2001269)	3/6	2.587200862154194E-4	0.016082762568693395	0	0	41.00420168067227	338.6850218748229	GSN;HTRA2;LGALS9
Regulation Of Programmed Cell Death (GO:0043067)	14/195	2.671787627767237E-4	0.016231109838685965	0	0	3.2170141983009564	26.468282212314378	PHB1;DAPK1;WFS1;LRRK2;ACTN4;ZDHHC17;TOX3;LGALS1;HAX1;PLSCR3;CDK5;IRF3;TARDBP;TPT1
Regulation Of Proteasomal Ubiquitin-Dependent Protein Catabolic Process (GO:0032434)	10/109	2.903629950875356E-4	0.017247561908199614	0	0	4.182981197906571	34.06778301472615	BAG6;DET1;COP1;RYBP;LRRK2;STUB1;TRIB1;TRIB2;UBQLN4;PIAS1
Gene Expression (GO:0010467)	18/296	3.030171099628501E-4	0.017607929020232574	0	0	2.7027107164593707	21.89660894015523	CHTOP;TESC;MRPS18A;RPSA;ADARB1;RPL10A;MRPL24;HSPD1;EEF1A1;MRPL3;SARS1;DDX39A;HNRNPK;ATXN1;EXOSC8;RPL38;STUB1;RPL15
3'-UTR-mediated mRNA Destabilization (GO:0061158)	4/15	3.5951547982628957E-4	0.020141971056634626	0	0	14.935885167464114	118.4528209149721	MOV10;KHSRP;TARDBP;ZFP36L1
Regulation Of Protein Serine/Threonine Kinase Activity (GO:0071900)	10/112	3.616964499507901E-4	0.020141971056634626	0	0	4.059325222626364	32.16895583806886	PYCARD;RPTOR;MAP2K1;CCNG1;HTT;THY1;TRIB1;TRIB2;MACROH2A1;RHOA
Protein Quality Control For Misfolded Or Incompletely Synthesized Proteins (GO:0006515)	5/27	4.0285090641364266E-4	0.02197592801721769	0	0	9.349347909474492	73.08332926683984	BAG6;ATXN3;TOR1A;CUL3;STUB1
Response To Endoplasmic Reticulum Stress (GO:0034976)	10/114	4.1692762919456373E-4	0.022288951056741377	0	0	3.980851238313925	30.981364496747457	ERN1;BAG6;CEBPB;HSPA5;WFS1;EIF2AK3;ATP2A3;UBQLN1;THBS1;CFTR
siRNA Processing (GO:0030422)	3/7	4.447074808639975E-4	0.02285967492979741	0	0	30.751575630252102	237.3435463904165	TSNAX;PRKRA;TARBP2
Positive Regulation Of Leukocyte Differentiation (GO:1902107)	3/7	4.447074808639975E-4	0.02285967492979741	0	0	30.751575630252102	237.3435463904165	XRCC6;LGALS1;LGALS9
Cell-Substrate Junction Assembly (GO:0007044)	5/28	4.8085864798778623E-4	0.024251606907006652	0	0	8.942395890662263	68.31934304164173	DST;ITGB4;TRIP6;FN1;THY1
Positive Regulation Of Viral Genome Replication (GO:0045070)	5/29	5.697078367426361E-4	0.02820053791876049	0	0	8.569356540084389	64.0164088012958	TOP2A;SRPK2;LARP1;ADARB1;TARBP2
Ubiquitin-Dependent Protein Catabolic Process (GO:0006511)	20/367	5.900759128132438E-4	0.028284575898475287	0	0	2.407689941170192	17.901799179625463	RNF20;RNF11;UBE2I;SMURF1;CUL3;UBE2E1;UBE4A;BAG6;RMND5B;ATXN3;COP1;SHARPIN;IFI27;KCTD21;TTC3;PELI1;CTNNB1;STUB1;BTRC;UBQLN4
Positive Regulation Of Protein Modification By Small Protein Conjugation Or Removal (GO:1903322)	8/79	6.012639494462246E-4	0.028284575898475287	0	0	4.652970903980144	34.50864953239108	FKBP1A;DCUN1D5;WFS1;LRRK2;CUL3;UBQLN1;STUB1;PIAS1
Positive Regulation Of Gene Expression (GO:0010628)	24/480	6.03150327801381E-4	0.028284575898475287	0	0	2.205320994794679	16.34880336876269	SRPK2;IL21;TFAP2A;PHB1;MAP2K1;RBM14;GSN;CELF1;CITED2;NOS3;TESC;EIF2AK3;FN1;DYRK1A;MACROH2A1;THBS1;UXT;ERN1;ACTA2;LARP1;FUBP3;MYC;KRAS;LGALS9
Negative Regulation Of Apoptotic Process (GO:0043066)	24/482	6.393213026914004E-4	0.029463893829208845	0	0	2.195460434761745	16.147838527701783	TFAP2A;GRN;HSPA5;WFS1;CITED2;FHL2;HSPB1;SIX1;YWHAZ;THBS1;AQP1;HSPD1;LSM8;TOX3;HNRNPK;HAX1;OPA1;AKT2;MYC;CTNNB1;TMBIM6;NUPR1;CARD16;TPT1
Negative Regulation Of Kinase Activity (GO:0033673)	7/62	6.822221760426035E-4	0.030625188800368887	0	0	5.2489214175654855	38.26545167138481	SPRED1;HSPB1;MAPT;THY1;TRIB1;TRIB2;TARBP2
Regulation Of DNA-templated Transcription (GO:0006355)	68/1922	6.970287122397416E-4	0.030625188800368887	0	0	1.5765950912999316	11.459771442120099	FOXA1;PHB1;CITED2;LOXL3;SIX1;MEOX2;ELK1;IKBKB;EFEMP1;ZMYM2;NKRF;BASP1;MYC;SUFU;ZNF326;HMG20A;BTRC;PRMT6;KLF10;KLF11;MAP2K1;TESC;DYRK1A;FOXL2;PIAS1;DNM2;TOX3;IRF3;IRF4;THRAP3;IRF1;RARA;LCOR;TERF2IP;CEBPB;FOXC1;CTBP1;NR1I2;GATA3;BCLAF1;SERTAD3;BTAF1;ATXN1;SAFB2;STAT6;E2F3;APBB2;OTX2;RNF20;TFAP2A;ATF7IP;XRCC6;TFAP2C;UBE2I;HMGA1;DMRT3;ESR1;GATAD2B;COL1A1;NR4A1;HNRNPK;RYBP;TFAP4;CDK5;FUBP3;PRKRA;CTNNB…
Skin Morphogenesis (GO:0043589)	3/8	6.988913269070341E-4	0.030625188800368887	0	0	24.6	178.74397631091958	COL1A1;COL1A2;ITGB4
G1/S Transition Of Mitotic Cell Cycle (GO:0000082)	7/63	7.519317419792329E-4	0.03190338962397603	0	0	5.154925847457627	37.07868574071748	LATS1;KLF11;CDK5;MYC;CUL3;E2F3;CUL4B
Regulation Of Cellular Catabolic Process (GO:0031329)	7/63	7.519317419792329E-4	0.03190338962397603	0	0	5.154925847457627	37.07868574071748	RPTOR;DAPK1;LRRK2;CISD2;HSPB1;MAPT;NUPR1
Regulation Of Epithelial To Mesenchymal Transition (GO:0010717)	8/83	8.366055424152837E-4	0.034077632261783196	0	0	4.403906581740976	31.20677730078224	FOXA1;COL1A1;SPRED1;FOXC1;TNXB;CTNNB1;LDLRAD4;GATA3
Positive Regulation Of Ubiquitin-Dependent Protein Catabolic Process (GO:2000060)	8/83	8.366055424152837E-4	0.034077632261783196	0	0	4.403906581740976	31.20677730078224	DET1;COP1;SMURF1;LRRK2;STUB1;TRIB1;TRIB2;PIAS1
Regulation Of Cell Migration (GO:0030334)	22/434	8.414230188094617E-4	0.034077632261783196	0	0	2.232786641456523	15.809058326474245	RNF20;LRRC15;MACF1;GRN;TNXB;UBE2I;MYOC;HSPA5;CITED2;ADARB1;THY1;LDLRAD4;ACTN4;THBS1;SYNE2;RHOA;COL1A1;PAK1;AKT2;TRIP6;LMNA;ENPP2
Regulation Of Cell Cycle (GO:0051726)	17/298	9.041041777696927E-4	0.03508549298987567	0	0	2.5194497080618077	17.657729470208775	SRPK2;RNF20;CTBP1;CITED2;DYNLT3;HTRA2;ADARB1;GATA3;NR4A1;CDK5;AKT2;MYC;PES1;IRF1;RARA;NUPR1;TARDBP
Regulation Of Cysteine-Type Endopeptidase Activity Involved In Apoptotic Process (GO:0043281)	8/84	9.056861265624471E-4	0.03508549298987567	0	0	4.345736953849592	30.449786827749183	PYCARD;DAPK1;MYC;HTRA2;FOXL2;CARD16;THBS1;AQP1
Positive Regulation Of Protein Ubiquitination (GO:0031398)	8/84	9.056861265624471E-4	0.03508549298987567	0	0	4.345736953849592	30.449786827749183	FKBP1A;DCUN1D5;WFS1;LRRK2;CUL3;UBQLN1;STUB1;BMI1
Negative Regulation Of Programmed Cell Death (GO:0043069)	20/381	9.366078956807308E-4	0.03550667431184335	0	0	2.3126271130181837	16.126517374738192	TFAP2A;HSPA5;CITED2;WFS1;FHL2;HSPB1;YWHAZ;THBS1;AQP1;HSPD1;LSM8;HNRNPK;HAX1;OPA1;AKT2;MYC;CTNNB1;TMBIM6;NUPR1;TPT1
Negative Regulation Of Protein Phosphorylation (GO:0001933)	11/149	9.431252810104295E-4	0.03550667431184335	0	0	3.301328502415459	22.998082482164346	SPRED1;LRRK2;HSPB1;TERF2IP;FBLN1;LDLRAD4;THY1;TRIB1;TARDBP;TRIB2;TARBP2
Negative Regulation Of Cell Cycle (GO:0045786)	8/85	9.792645691247576E-4	0.03635519712875663	0	0	4.289078225383958	29.717773648177417	LATS1;NR4A1;FOXC1;TFAP4;HTRA2;SCRIB;NUPR1;GATA3
Regulation Of Gene Expression (GO:0010468)	44/1127	0.0010084244255284694	0.03692491081421368	0	0	1.722061960709396	11.881135984217073	PHB1;CEBPB;FOXC1;CELF1;CITED2;NR1I2;SIX1;GATA3;BMI1;MACROH2A1;ZFP36L1;UXT;SERTAD3;LARP1;EFEMP1;MYC;SUFU;KHSRP;ZNF326;HMG20A;APBB2;LGALS9;RNF20;SRPK2;TFAP2A;ATF7IP;MAP2K1;TFAP2C;GSN;SORT1;NOS3;TESC;EIF2AK3;FN1;HMGA1;ESR1;DNM2;ACTA2;RYBP;FUBP3;TERF2IP;KRAS;MAPT;TARDBP
Extracellular Matrix Organization (GO:0030198)	12/176	0.00113003647008503	0.04081874979104439	0	0	3.032903326891941	20.579781818495512	COL1A1;COL15A1;COL3A1;CCDC80;COL1A2;GSN;LOX;ADAMTSL4;COL11A1;COL23A1;LOXL3;LOXL1
Regulation Of Mitochondrion Organization (GO:0010821)	6/50	0.001190378451648009	0.042425088016735044	0	0	5.615125888910244	37.80936030751117	PRMT6;HAX1;PLSCR3;LRRK2;HTRA2;MAPT
Positive Regulation Of Macromolecule Metabolic Process (GO:0010604)	19/364	0.0013289392636376008	0.04598122946187046	0	0	2.2958034026465026	15.205965027874363	SRPK2;TFAP2A;PHB1;MAP2K1;GSN;CITED2;WFS1;CELF1;NOS3;TESC;EIF2AK3;FN1;SCRIB;UXT;ACTA2;FUBP3;MYC;KRAS;LGALS9
Regulation Of mRNA Processing (GO:0050684)	5/35	0.0013841671142856681	0.04598122946187046	0	0	6.85337552742616	45.11341820822088	SRPK2;HNRNPK;SAFB2;LARP7;ZFP36L1
tRNA Aminoacylation For Protein Translation (GO:0006418)	5/35	0.0013841671142856681	0.04598122946187046	0	0	6.85337552742616	45.11341820822088	SARS1;DARS2;IARS1;YARS1;VARS1
Regulation Of Transforming Growth Factor Beta Receptor Signaling Pathway (GO:0017015)	9/111	0.0014045878695323564	0.04598122946187046	0	0	3.645619524405507	23.94447041597329	LATS1;FKBP1A;SPRED1;TNXB;SMURF1;CITED2;STUB1;LDLRAD4;THBS1
Regulation Of Cysteine-Type Endopeptidase Activity Involved In Apoptotic Signaling Pathway (GO:2001267)	3/10	0.0014449769078926742	0.04598122946187046	0	0	17.569627851140456	114.8994265271894	GSN;HTRA2;LGALS9
Regulation Of Dendritic Cell Differentiation (GO:2001198)	3/10	0.0014449769078926742	0.04598122946187046	0	0	17.569627851140456	114.8994265271894	LGALS1;HLA-B;LGALS9
Positive Regulation Of Interleukin-13 Production (GO:0032736)	3/10	0.0014449769078926742	0.04598122946187046	0	0	17.569627851140456	114.8994265271894	IRF4;RARA;LGALS9
Positive Regulation Of Transforming Growth Factor Beta Production (GO:0071636)	3/10	0.0014449769078926742	0.04598122946187046	0	0	17.569627851140456	114.8994265271894	TNXB;LGALS9;THBS1
Protein Oxidation (GO:0018158)	3/10	0.0014449769078926742	0.04598122946187046	0	0	17.569627851140456	114.8994265271894	LOX;LOXL3;LOXL1
RNA Processing (GO:0006396)	12/183	0.0015774968963602476	0.04960763769377578	0	0	2.90769750929787	18.760219882747126	SRPK2;ATXN1;HNRNPK;SCNM1;CELF1;KHSRP;WBP4;EXOSC8;DHX16;ADARB1;TARDBP;SF3B1
Cellular Response To Hypoxia (GO:0071456)	7/72	0.0016654433205139853	0.05176430227597538	0	0	4.439113428943937	28.399955876290516	RPTOR;MYC;LMNA;UBQLN1;STUB1;AQP1;ZFP36L1
Negative Regulation Of Macroautophagy (GO:0016242)	4/22	0.0016870407242827671	0.051832871908136055	0	0	9.124210526315789	58.2560708225299	LRRK2;FEZ1;NUPR1;UBQLN4
Regulation Of Transcription By RNA Polymerase II (GO:0006357)	69/2028	0.0017665343959777499	0.053015245984178686	0	0	1.5087065327008553	9.563291839102982	FOXA1;PHB1;CITED2;CD81;FHL2;SIX1;MEOX2;BMI1;ELK1;IKBKB;UXT;NKRF;MYC;SUFU;ZNF641;KLF10;KLF11;RBM14;UBE2E1;FOXL2;YWHAZ;PIAS1;TOX3;SARS1;HAX1;IFI27;IRF3;IRF4;THRAP3;IRF1;RARA;LCOR;CEBPB;FOXC1;TMF1;CTBP1;NR1I2;GATA3;MACROH2A1;SLC9A1;BCLAF1;ATXN1;SAFB2;STAT6;E2F3;APBB2;OTX2;SF3B1;RNF20;TFAP2A;XRCC6;TFAP2C;UBE2I;WFS1;HMGA1;LARP7;DMRT3;ESR1;GATAD2B;NR4A1;DLG1;HNRNPK;TFAP4;FUBP3;PRKRA;CTNNB1;TCF4;AGRN;RB…
Regulation Of Focal Adhesion Assembly (GO:0051893)	6/54	0.0017853903626211687	0.053015245984178686	0	0	5.146141649048626	32.56539261427988	MACF1;MYOC;THY1;THBS1;RHOA;SLC9A1
mRNA Splicing, Via Spliceosome (GO:0000398)	13/211	0.0017943675878291225	0.053015245984178686	0	0	2.7224931720639876	17.214603757885037	SRPK2;RBM14;WBP4;WDR83;LSM8;DDX39A;HNRNPK;SCNM1;PUF60;DHX16;RALY;SF3B1;RBMX
Cellular Response To Decreased Oxygen Levels (GO:0036294)	7/73	0.0018048587297269962	0.053015245984178686	0	0	4.371629429892142	27.616776372595357	RPTOR;MYC;LMNA;UBQLN1;STUB1;AQP1;ZFP36L1
Mitochondrion Organization (GO:0007005)	11/162	0.001852714110379533	0.05382940018526622	0	0	3.015084621044886	18.96820979914895	DNAJC19;ATPAF2;PHB1;HAX1;OPA1;NOS3;LRRK2;HK2;RCC1L;TIMM50;HSPD1
Regulation Of mRNA Splicing, Via Spliceosome (GO:0048024)	8/94	0.0018800295473233952	0.054035687956940165	0	0	3.83844368735496	24.09186815053231	SRPK2;KHDRBS3;HNRNPK;PUF60;CELF1;THRAP3;LARP7;RBMX
Post-Transcriptional Gene Silencing (GO:0016441)	3/11	0.0019516709910892324	0.05549804850193105	0	0	15.372636554621849	95.91094563109942	MOV10;CELF1;TARBP2
Regulation Of Monoatomic Cation Transmembrane Transport (GO:1904062)	5/39	0.0022698991573837177	0.06255093245037813	0	0	6.045855050881112	36.80728569623418	DPP6;DLG1;GNB2;GRIN2C;SNTA1
Negative Regulation Of Cell-Substrate Adhesion (GO:0010812)	5/39	0.0022698991573837177	0.06255093245037813	0	0	6.045855050881112	36.80728569623418	MYOC;FBLN1;ACTN4;THBS1;RHOA
Odontogenesis (GO:0042476)	5/39	0.0022698991573837177	0.06255093245037813	0	0	6.045855050881112	36.80728569623418	COL1A1;FOXC1;COL1A2;ANKRD11;AQP1
ERK1 And ERK2 Cascade (GO:0070371)	4/24	0.0023597419480576275	0.06371303259755594	0	0	8.210947368421053	49.66968753572908	MAP2K1;MYC;LGALS9;ZFP36L1
Regulation Of Endoplasmic Reticulum Stress-Induced Intrinsic Apoptotic Signaling Pathway (GO:1902235)	4/24	0.0023597419480576275	0.06371303259755594	0	0	8.210947368421053	49.66968753572908	OPA1;LRRK2;EIF2AK3;TMBIM6
RNA Splicing (GO:0008380)	8/98	0.002446998303064901	0.06464099921571599	0	0	3.667091295116773	22.04982826817282	SRPK2;SCNM1;KHSRP;WBP4;DHX16;WDR83;TARDBP;SF3B1
Cellular Response To Heat (GO:0034605)	5/40	0.0025439259394344827	0.06464099921571599	0	0	5.872814948764316	35.0844710332661	ATXN3;HTRA2;STUB1;MAPT;THBS1
Regulation Of Autophagosome Assembly (GO:2000785)	5/40	0.0025439259394344827	0.06464099921571599	0	0	5.872814948764316	35.0844710332661	LRSAM1;LRRK2;FEZ1;NUPR1;UBQLN2
Regulation Of Interleukin-5 Production (GO:0032674)	3/12	0.002556217294519237	0.06464099921571599	0	0	13.663865546218487	81.56271148879945	RARA;GATA3;LGALS9
Negative Regulation Of Cell Cycle Phase Transition (GO:1901988)	3/12	0.002556217294519237	0.06464099921571599	0	0	13.663865546218487	81.56271148879945	APBB2;MACROH2A1;ZFP36L1
Positive Regulation Of ERAD Pathway (GO:1904294)	3/12	0.002556217294519237	0.06464099921571599	0	0	13.663865546218487	81.56271148879945	BAG6;UBQLN1;UBQLN2
Renal System Development (GO:0072001)	6/58	0.0025824384688901978	0.06464099921571599	0	0	4.749308830704179	28.30123192883784	BAG6;TFAP2A;FOXC1;WFS1;SIX1;GATA3
Proteasomal Protein Catabolic Process (GO:0010498)	13/220	0.0025875746038464685	0.06464099921571599	0	0	2.602910990856503	15.505630022190259	SMURF1;CUL3;BAG6;RMND5B;ATXN3;COP1;SHARPIN;IFI27;PELI1;CTNNB1;STUB1;BTRC;CUL4B
Positive Regulation Of Cell Motility (GO:2000147)	13/221	0.002691115119933502	0.06660509921835417	0	0	2.5902628755364807	15.32865668267405	LRRC15;GRN;UBE2I;MYOC;CAVIN1;HSPA5;ACTN4;THBS1;SYNE2;COL1A1;PAK1;AKT2;TRIP6
Regulation Of Intracellular Estrogen Receptor Signaling Pathway (GO:0033146)	4/25	0.0027566867309659774	0.06698748756247325	0	0	7.819548872180451	46.08627677732434	FOXA1;LATS1;PAK1;UFSP2
Negative Regulation Of Response To Endoplasmic Reticulum Stress (GO:1903573)	4/25	0.0027566867309659774	0.06698748756247325	0	0	7.819548872180451	46.08627677732434	OPA1;WFS1;LRRK2;TMBIM6
Regulation Of Cell Motility (GO:2000145)	9/123	0.0028472842412195377	0.0685656826736921	0	0	3.259854423292273	19.10727693421097	MACF1;TNXB;CAVIN1;AKT2;LMNA;ENPP2;FBLN1;GATA3;RHOA
Regulation Of RNA Splicing (GO:0043484)	8/102	0.003139853736628452	0.0733254993893446	0	0	3.5103220851967296	20.23201886703869	ERN1;SRPK2;HNRNPK;CELF1;DYRK1A;LARP7;ZNF326;TMBIM6
Stress-Activated MAPK Cascade (GO:0051403)	5/42	0.003162725985232707	0.0733254993893446	0	0	5.554795301630745	31.97518467717026	IKBKB;LRRK2;LGALS9;TRIB1;ZFP36L1
Regulation Of Keratinocyte Differentiation (GO:0045616)	4/26	0.0031970342431959053	0.0733254993893446	0	0	7.4637320574162676	42.88310912067783	FOXC1;MACROH2A1;SGPP1;ZFP36L1
Protein Localization To Cell Surface (GO:0034394)	4/26	0.0031970342431959053	0.0733254993893446	0	0	7.4637320574162676	42.88310912067783	SMURF1;USP4;CTNNB1;FBLN5
Protein Polyubiquitination (GO:0000209)	13/226	0.0032609289523191764	0.0733254993893446	0	0	2.5288037236293297	14.479280647567359	RNF20;LRSAM1;SMURF1;CUL3;UBE2E1;UBE4A;SHARPIN;IFI27;TTC3;PELI1;CTNNB1;STUB1;BTRC
Regulation Of Response To Endoplasmic Reticulum Stress (GO:1905897)	3/13	0.0032643974662671187	0.0733254993893446	0	0	12.296848739495799	70.39552498322462	WFS1;EIF2AK3;NUPR1
Synaptic Vesicle Localization (GO:0097479)	3/13	0.0032643974662671187	0.0733254993893446	0	0	12.296848739495799	70.39552498322462	TOR1A;CDK5;DNM2
Negative Regulation Of Cell Migration Involved In Sprouting Angiogenesis (GO:0090051)	3/13	0.0032643974662671187	0.0733254993893446	0	0	12.296848739495799	70.39552498322462	MEOX2;THBS1;RHOA
Negative Regulation Of Intrinsic Apoptotic Signaling Pathway (GO:2001243)	6/61	0.003336287868626011	0.07431581227364438	0	0	4.48956371324236	25.60351721665032	OPA1;LRRK2;HSPB1;HTRA2;TMBIM6;TPT1
Skeletal System Morphogenesis (GO:0048705)	5/43	0.0035096895519032413	0.07567840171806652	0	0	5.408338885187653	30.569162815482443	TFAP2A;LAMA5;ANKRD11;SIX1;FGFR3
mRNA Destabilization (GO:0061157)	5/43	0.0035096895519032413	0.07567840171806652	0	0	5.408338885187653	30.569162815482443	MOV10;CELF1;KHSRP;TARDBP;ZFP36L1
Neurotransmitter Secretion (GO:0007269)	5/43	0.0035096895519032413	0.07567840171806652	0	0	5.408338885187653	30.569162815482443	RPH3A;RPH3AL;DOC2A;CDK5;DOC2B
Chromatin Remodeling (GO:0006338)	13/228	0.003514723548686085	0.07567840171806652	0	0	2.5050204611238645	14.155355608220836	SRPK2;FOXA1;PHB1;CHTOP;TFAP2C;BMI1;MACROH2A1;ESR1;GATAD2B;PAK1;RYBP;MYC;SF3B1
Positive Regulation Of Inflammatory Response (GO:0050729)	8/104	0.0035390199082522686	0.07567840171806652	0	0	3.436836518046709	19.39718036268014	PYCARD;IL21;GRN;LGALS1;AIM2;CD81;IFI35;NUPR1
Cellular Response To Organic Cyclic Compound (GO:0071407)	10/152	0.0036860778092680747	0.0781975078109013	0	0	2.9098471425568335	16.304433134056065	GABRB3;DIAPH1;LARP1;LCOR;ADCY3;CTNNB1;ESR1;CFTR;AQP1;ZFP36L1
Cellular Response To Organonitrogen Compound (GO:0071417)	8/105	0.0037527888809856095	0.07898586361318531	0	0	3.4012301092214416	18.996740921889717	GABRB3;RPTOR;DIAPH1;LARP1;CTNNB1;CFTR;AQP1;ZFP36L1
Regulation Of Viral Entry Into Host Cell (GO:0046596)	5/44	0.003883153333153547	0.07984360661168793	0	0	5.269393054203181	29.25096857192777	LRRC15;LGALS1;GSN;LGALS9;MID2
Response To Unfolded Protein (GO:0006986)	5/44	0.003883153333153547	0.07984360661168793	0	0	5.269393054203181	29.25096857192777	ERN1;HSPB1;TMBIM6;HSPA2;HSPD1
Regulation Of Cell-Substrate Adhesion (GO:0010810)	5/44	0.003883153333153547	0.07984360661168793	0	0	5.269393054203181	29.25096857192777	ATXN3;CCDC80;THY1;FBLN2;RHOA
Contractile Actin Filament Bundle Assembly (GO:0030038)	3/14	0.0040814063508629265	0.08081184574708594	0	0	11.178380443086326	61.49577698485987	CUL3;ZYX;RHOA
Response To Muscle Stretch (GO:0035994)	3/14	0.0040814063508629265	0.08081184574708594	0	0	11.178380443086326	61.49577698485987	GSN;CTNNB1;SLC9A1
Stress Fiber Assembly (GO:0043149)	3/14	0.0040814063508629265	0.08081184574708594	0	0	11.178380443086326	61.49577698485987	CUL3;ZYX;RHOA
Mammary Gland Epithelium Development (GO:0061180)	3/14	0.0040814063508629265	0.08081184574708594	0	0	11.178380443086326	61.49577698485987	LATS1;AKT2;SCRIB
Mitochondrion Transport Along Microtubule (GO:0047497)	3/14	0.0040814063508629265	0.08081184574708594	0	0	11.178380443086326	61.49577698485987	UXT;OPA1;MAPT
Positive Regulation Of Fibroblast Proliferation (GO:0048146)	4/28	0.0042166698343285855	0.08218208724472151	0	0	6.841052631578948	37.41173020899173	MYC;FN1;BMI1;AQP1
Regulation Of Calcium Ion-Dependent Exocytosis (GO:0017158)	4/28	0.0042166698343285855	0.08218208724472151	0	0	6.841052631578948	37.41173020899173	RPH3A;RPH3AL;DOC2A;DOC2B
Positive Regulation Of Cysteine-Type Endopeptidase Activity (GO:2001056)	6/64	0.004242846255058574	0.08218208724472151	0	0	4.256688780345557	23.252251633371287	PYCARD;AIM2;DAPK1;MYC;HTRA2;FOXL2
Chromosome Organization (GO:0051276)	5/45	0.004284205997196053	0.08238620597485648	0	0	5.137394514767933	28.013287775360425	TOP2A;LATS1;H1-4;PRM2;MYC
Protein Stabilization (GO:0050821)	12/208	0.0045064454500352204	0.08600270643134496	0	0	2.5335401826683563	13.686808799199865	UXT;BAG6;ATF7IP;PHB1;GRN;DNAAF2;PRKRA;WFS1;TESC;STUB1;CCT7;HSPD1
Regulation Of Cell-Matrix Adhesion (GO:0001952)	6/65	0.004581964248684462	0.08600270643134496	0	0	4.184326513061239	22.53522392742047	MACF1;MYOC;THY1;THBS1;RHOA;SLC9A1
Cell-Matrix Adhesion (GO:0007160)	8/109	0.0047093049585563655	0.08600270643134496	0	0	3.2658552479451766	17.499154410902708	COL3A1;PARVG;ITGB4;TRIP6;FN1;ZYX;THY1;FBLN5
Extracellular Structure Organization (GO:0043062)	8/109	0.0047093049585563655	0.08600270643134496	0	0	3.2658552479451766	17.499154410902708	COL1A1;COL15A1;COL3A1;CCDC80;COL1A2;ADAMTSL4;COL11A1;COL23A1
Regulation Of Fibroblast Proliferation (GO:0048145)	5/46	0.0047139301397238495	0.08600270643134496	0	0	5.011834928475867	26.849568944480012	MYC;FN1;CTNNB1;BMI1;AQP1
Regulation Of Interleukin-10 Production (GO:0032653)	5/46	0.0047139301397238495	0.08600270643134496	0	0	5.011834928475867	26.849568944480012	PYCARD;IRF4;LGALS9;TRIB2;HSPD1
Intracellular Protein Transmembrane Transport (GO:0065002)	5/46	0.0047139301397238495	0.08600270643134496	0	0	5.011834928475867	26.849568944480012	DNAJC19;HSPA5;AKT2;HSPD1;TIMM50
Macromolecule Biosynthetic Process (GO:0009059)	11/183	0.004729666234720429	0.08600270643134496	0	0	2.6440941164778375	14.156217188914427	EEF1B2;EEF1A1;EEF1G;MRPL3;SARS1;MRPS18A;RPL38;RPSA;RPL15;RPL10A;MRPL24
Regulation Of Developmental Growth (GO:0048638)	4/29	0.004800185695612821	0.08669524570522345	0	0	6.567073684210526	35.062267541657484	LATS1;SIX1;FGFR3;DNM2
Positive Regulation Of Cellular Process (GO:0048522)	25/594	0.004837938649736745	0.08679067121306255	0	0	1.8341165813739229	9.778164375023875	IL21;PHB1;GRN;TNXB;CITED2;CD81;CUL3;DBF4B;THBS1;ZFP36L1;RPTOR;PAK1;AKT2;MYC;SRPK2;CAVIN1;FN1;SLC6A6;KITLG;RARA;CTNNB1;KRAS;MAPT;NUPR1;FGFR3
Response To Lipid (GO:0033993)	8/110	0.004975291665278722	0.08756053871490319	0	0	3.233670538279006	17.149032107259345	FOXA1;NOS3;PELI1;RARA;CTNNB1;LGALS9;TRIB1;ESR1
External Encapsulating Structure Organization (GO:0045229)	8/110	0.004975291665278722	0.08756053871490319	0	0	3.233670538279006	17.149032107259345	COL1A1;COL15A1;COL3A1;CCDC80;COL1A2;ADAMTSL4;COL11A1;COL23A1
Regulation Of Interleukin-13 Production (GO:0032656)	3/15	0.005011882687385031	0.08756053871490319	0	0	10.246323529411764	54.26395201678165	IRF4;RARA;LGALS9
Negative Regulation Of Endoplasmic Reticulum Stress-Induced Intrinsic Apoptotic Signaling Pathway (GO:1902236)	3/15	0.005011882687385031	0.08756053871490319	0	0	10.246323529411764	54.26395201678165	OPA1;LRRK2;TMBIM6
Mitotic Cell Cycle Phase Transition (GO:0044772)	8/111	0.005252628511626186	0.08947215931786218	0	0	3.2021107744315955	16.807964819391007	LATS1;PPME1;MYC;CUL3;CCNG1;E2F3;DNM2;CUL4B
Intrinsic Apoptotic Signaling Pathway In Response To Endoplasmic Reticulum Stress (GO:0070059)	4/30	0.0054355506292424185	0.08947215931786218	0	0	6.31417004048583	32.92709889492631	BAG6;ERN1;CEBPB;ATP2A3
Negative Regulation Of Epithelial To Mesenchymal Transition (GO:0010719)	4/30	0.0054355506292424185	0.08947215931786218	0	0	6.31417004048583	32.92709889492631	FOXA1;SPRED1;GATA3;LDLRAD4
Positive Regulation Of Interleukin-10 Production (GO:0032733)	4/30	0.0054355506292424185	0.08947215931786218	0	0	6.31417004048583	32.92709889492631	PYCARD;IRF4;LGALS9;HSPD1
Regulation Of Calcium-Mediated Signaling (GO:0050848)	4/30	0.0054355506292424185	0.08947215931786218	0	0	6.31417004048583	32.92709889492631	JPT2;LRRK2;HTT;MAPT
Regulation Of Long-Chain Fatty Acid Import Across Plasma Membrane (GO:0010746)	2/5	0.005456027672581943	0.08947215931786218	0	0	27.27882599580713	142.15089755960946	AKT2;THBS1
Regulation Of Type B Pancreatic Cell Proliferation (GO:0061469)	2/5	0.005456027672581943	0.08947215931786218	0	0	27.27882599580713	142.15089755960946	NR4A1;NUPR1
Humoral Immune Response Mediated By Circulating Immunoglobulin (GO:0002455)	2/5	0.005456027672581943	0.08947215931786218	0	0	27.27882599580713	142.15089755960946	CD81;C1QC
Positive Regulation Of Animal Organ Morphogenesis (GO:0110110)	2/5	0.005456027672581943	0.08947215931786218	0	0	27.27882599580713	142.15089755960946	SIX1;GATA3
Positive Regulation Of Granulocyte Differentiation (GO:0030854)	2/5	0.005456027672581943	0.08947215931786218	0	0	27.27882599580713	142.15089755960946	HAX1;TESC
mRNA Processing (GO:0006397)	12/214	0.005633216758142795	0.09065282470145944	0	0	2.457523268386796	12.727696435912689	ERN1;LSM8;RBM14;DDX39A;HNRNPK;CELF1;WBP4;DHX16;WDR83;RALY;SF3B1;RBMX
Negative Regulation Of Transcription By RNA Polymerase II (GO:0000122)	30/763	0.005646060310269131	0.09065282470145944	0	0	1.7125824554793585	8.865692175485592	PHB1;CEBPB;FOXC1;CTBP1;CITED2;NR1I2;FHL2;GATA3;BMI1;MACROH2A1;UXT;ATXN1;MYC;SUFU;APBB2;ZNF641;TFAP2A;KLF10;KLF11;UBE2I;WFS1;LARP7;ESR1;YWHAZ;GATAD2B;SARS1;DLG1;IFI27;RARA;LCOR
Regulation Of Intrinsic Apoptotic Signaling Pathway (GO:2001242)	5/48	0.005663681902410672	0.09065282470145944	0	0	4.778235698165048	24.721067653491943	PYCARD;BCLAF1;UBQLN1;EIF2AK3;NUPR1
Negative Regulation Of ERK1 And ERK2 Cascade (GO:0070373)	5/48	0.005663681902410672	0.09065282470145944	0	0	4.778235698165048	24.721067653491943	PHB1;SPRED1;DLG1;RANBP9;FBLN1
Protein Localization To Organelle (GO:0033365)	9/137	0.005792872765746527	0.0921687434692885	0	0	2.901213430851064	14.944518692974023	COL1A1;PAK1;TOR1A;FAM149B1;LRRK2;LMNA;SIX1;BANP;FSIP2
Regulation Of Protein Ubiquitination (GO:0031396)	8/113	0.005842582480906027	0.09240960338143082	0	0	3.14079466181377	16.15179526898671	FKBP1A;USP4;WFS1;CUL3;LRRK2;UBQLN1;CTNNB1;STUB1
Protein-Containing Complex Assembly (GO:0065003)	16/328	0.005916186191837566	0.0930233275928342	0	0	2.12759594617046	10.914701799913585	DET1;DNAAF2;CUL3;LRRK2;FN1;RANBP9;SLC9A1;HSPD1;FKBP1A;TFAP4;AIM2;OPA1;RPL38;OTX2;TCF4;MAPT
Regulation Of Transforming Growth Factor Beta Production (GO:0071634)	3/16	0.006059938541931259	0.09417567280571079	0	0	9.457659987071752	48.29133793421815	FN1;LGALS9;LTBP1
Glycoprotein Catabolic Process (GO:0006516)	3/16	0.006059938541931259	0.09417567280571079	0	0	9.457659987071752	48.29133793421815	NEU2;EDEM1;FBXO2
Response To Estradiol (GO:0032355)	4/31	0.0061247202322454635	0.09463223803926082	0	0	6.08	30.9801669757728	FOXA1;CTNNB1;LCOR;ESR1
Positive Regulation Of Cell Migration (GO:0030335)	14/272	0.006172864143789438	0.09482796469166188	0	0	2.2479119779944985	11.436459769110355	LRRC15;GRN;UBE2I;MYOC;HSPA5;FN1;ACTN4;THBS1;SYNE2;COL1A1;PAK1;AKT2;TRIP6;ENPP2
Protein Localization To Membrane (GO:0072657)	11/192	0.006731891670555678	0.10282483677368759	0	0	2.5114511026113235	12.559513544932166	IKBKB;DPP6;DLG1;EHD4;CD81;SMURF1;TESC;CPE;THY1;AGRN;PDZK1P1
Kidney Development (GO:0001822)	6/71	0.007049712651525732	0.10676032165308781	0	0	3.7969100666775084	18.812810098171056	BAG6;TFAP2A;FOXC1;WFS1;SIX1;GATA3
Protein Modification Process (GO:0036211)	28/711	0.007212926756881506	0.10676032165308781	0	0	1.7123619871896842	8.445164659029384	CTBP1;LRRK2;THBS1;LOXL1;TIMM50;IKBKB;PAK1;AKT2;BTRC;SRPK2;PRMT6;MAP2K1;UBE2I;DAPK1;FBXO2;EIF2AK3;FN1;DYRK1A;YWHAZ;ERN1;LATS1;COL3A1;CDK5;LOX;RARA;CPE;TRIB1;TRIB2
Cellular Response To Unfolded Protein (GO:0034620)	3/17	0.007229187511862661	0.10676032165308781	0	0	8.781662665066026	43.290335661642075	ERN1;TMBIM6;HSPD1
Regulation Of Viral Transcription (GO:0046782)	3/17	0.007229187511862661	0.10676032165308781	0	0	8.781662665066026	43.290335661642075	LARP7;MID2;TARBP2
Extracellular Matrix Assembly (GO:0085029)	3/17	0.007229187511862661	0.10676032165308781	0	0	8.781662665066026	43.290335661642075	EFEMP2;TNXB;FBLN5
Positive Regulation Of Macrophage Activation (GO:0043032)	3/17	0.007229187511862661	0.10676032165308781	0	0	8.781662665066026	43.290335661642075	UXT;THBS1;HSPD1
Regulation Of Smoothened Signaling Pathway (GO:0008589)	5/51	0.00732986201287916	0.10765231406827469	0	0	4.465923683727756	21.953581339670542	KCTD21;SUFU;OTX2;BTRC;TXNDC15
Epithelial Tube Morphogenesis (GO:0060562)	4/33	0.007671943163564913	0.11155541065001608	0	0	5.6601088929219605	27.565779408144838	PAK1;CTNNB1;SCRIB;GATA3
Regulation Of Protein Kinase Activity (GO:0045859)	8/119	0.007917084436575194	0.11155541065001608	0	0	2.970103861823607	14.371537394406838	XRCC6;SPRED1;LRRK2;HSPB1;THY1;TRIB1;TRIB2;TARBP2
Cellular Response To Tumor Necrosis Factor (GO:0071356)	8/119	0.007917084436575194	0.11155541065001608	0	0	2.970103861823607	14.371537394406838	PYCARD;IKBKB;SMPD4;AIM2;LRRK2;ACTN4;GATA3;ZFP36L1
Cell Cycle G1/S Phase Transition (GO:0044843)	5/52	0.007953785285408712	0.11155541065001608	0	0	4.370679594218512	21.128334250833582	LATS1;MYC;CUL3;E2F3;CUL4B
Regulation Of Collagen Fibril Organization (GO:1904026)	2/6	0.008054692950038573	0.11155541065001608	0	0	20.458071278825997	98.63859849107182	EFEMP2;TNXB
Cellular Response To Histamine (GO:0071420)	2/6	0.008054692950038573	0.11155541065001608	0	0	20.458071278825997	98.63859849107182	GABRB3;DIAPH1
Maintenance Of Lens Transparency (GO:0036438)	2/6	0.008054692950038573	0.11155541065001608	0	0	20.458071278825997	98.63859849107182	FOXC1;APBB2
Negative Regulation Of Establishment Of Protein Localization To Mitochondrion (GO:1903748)	2/6	0.008054692950038573	0.11155541065001608	0	0	20.458071278825997	98.63859849107182	LRRK2;MAPT
Positive Regulation Of ER-associated Ubiquitin-Dependent Protein Catabolic Process (GO:1903071)	2/6	0.008054692950038573	0.11155541065001608	0	0	20.458071278825997	98.63859849107182	UBQLN1;UBQLN2
Positive Regulation Of Interleukin-5 Production (GO:0032754)	2/6	0.008054692950038573	0.11155541065001608	0	0	20.458071278825997	98.63859849107182	RARA;GATA3
Receptor-Mediated Virion Attachment To Host Cell (GO:0046813)	2/6	0.008054692950038573	0.11155541065001608	0	0	20.458071278825997	98.63859849107182	LRRC15;CD81
Regulation Of Macroautophagy (GO:0016241)	7/96	0.008275051014363665	0.11348343074346583	0	0	3.238049895258046	15.5248632278047	ERN1;LARP1;CDK5;LRRK2;UBQLN1;VPS26B;UBQLN2
Regulation Of Oxidative Stress-Induced Intrinsic Apoptotic Signaling Pathway (GO:1902175)	3/18	0.008522771754915053	0.11348343074346583	0	0	8.19579831932773	39.0530910093113	UBQLN1;HSPB1;HTRA2
Establishment Of Vesicle Localization (GO:0051650)	3/18	0.008522771754915053	0.11348343074346583	0	0	8.19579831932773	39.0530910093113	TOR1A;CDK5;DNM2
Ureteric Bud Morphogenesis (GO:0060675)	3/18	0.008522771754915053	0.11348343074346583	0	0	8.19579831932773	39.0530910093113	MYC;SIX1;GATA3
Negative Regulation Of Viral Entry Into Host Cell (GO:0046597)	3/18	0.008522771754915053	0.11348343074346583	0	0	8.19579831932773	39.0530910093113	LRRC15;GSN;MID2
Cellular Response To Vascular Endothelial Growth Factor Stimulus (GO:0035924)	4/34	0.008533546419542324	0.11348343074346583	0	0	5.471157894736842	26.063229763873846	ERN1;NR4A1;FOXC1;HSPB1
Response To Estrogen (GO:0043627)	4/34	0.008533546419542324	0.11348343074346583	0	0	5.471157894736842	26.063229763873846	CITED2;RARA;GATA3;ESR1
Negative Regulation Of Mitotic Cell Cycle (GO:0045930)	4/34	0.008533546419542324	0.11348343074346583	0	0	5.471157894736842	26.063229763873846	FOXC1;CTNNB1;SCRIB;ZFP36L1
Cellular Response To Lipid (GO:0071396)	12/228	0.00913651408641142	0.12054057318835941	0	0	2.2965738758029977	10.783508336505347	UXT;PYCARD;TESC;RARA;ADCY3;HTRA2;LCOR;CARD16;ESR1;CFTR;RHOA;AQP1
Negative Regulation Of Phosphorylation (GO:0042326)	6/75	0.009154409411611284	0.12054057318835941	0	0	3.576063976468425	16.784326410412003	UXT;LRRK2;TERF2IP;FBLN1;MAPT;TARDBP
Positive Regulation Of Cold-Induced Thermogenesis (GO:0120162)	7/98	0.009224330817311412	0.12086586409153631	0	0	3.1665580182529336	14.838207883992208	BSCL2;PRKAB2;CEBPB;FABP4;IRF4;STAT6;DBH
Regulation Of Smooth Muscle Cell Proliferation (GO:0048660)	5/54	0.009310403305463047	0.12139857578294012	0	0	4.191853956772582	19.60372007788837	PHB1;XRCC6;CTNNB1;TRIB1;THBS1
Regulation Of Regulated Secretory Pathway (GO:1903305)	4/35	0.009456049381321987	0.12269912619550326	0	0	5.294397283531409	24.67771833431675	RPH3A;RPH3AL;LRRK2;DOC2B
Negative Regulation Of DNA-binding Transcription Factor Activity (GO:0043433)	9/149	0.009833130079030507	0.12537111230104175	0	0	2.6508966565349543	12.252438976973414	PYCARD;AIM2;WFS1;LRRK2;SUFU;NUPR1;BTRC;TRIB1;ESR1
Regulation Of Cellular Response To Growth Factor Stimulus (GO:0090287)	3/19	0.00994338788171375	0.12537111230104175	0	0	7.683167016806722	35.42591130255369	FSTL5;OTX2;ZDHHC17
Dopaminergic Neuron Differentiation (GO:0071542)	3/19	0.00994338788171375	0.12537111230104175	0	0	7.683167016806722	35.42591130255369	FOXA1;CTNNB1;OTX2
tRNA Metabolic Process (GO:0006399)	3/19	0.00994338788171375	0.12537111230104175	0	0	7.683167016806722	35.42591130255369	POP1;DARS2;ZFP36L1
Multicellular Organismal-Level Water Homeostasis (GO:0050891)	3/19	0.00994338788171375	0.12537111230104175	0	0	7.683167016806722	35.42591130255369	WFS1;CFTR;AQP1
Regulation Of Autophagy Of Mitochondrion (GO:1903146)	3/19	0.00994338788171375	0.12537111230104175	0	0	7.683167016806722	35.42591130255369	HAX1;HTRA2;HTT
Positive Regulation Of Defense Response (GO:0031349)	8/124	0.01003233729638018	0.12589876804330621	0	0	2.8413500256241306	13.07572709223058	PYCARD;IL21;LRSAM1;GRN;LGALS1;AIM2;IFI35;SLC15A4
Negative Regulation Of Transforming Growth Factor Beta Receptor Signaling Pathway (GO:0030512)	6/77	0.010359765852327656	0.1262417947158008	0	0	3.4749724563022957	15.880018241380684	FKBP1A;SPRED1;SMURF1;STUB1;LDLRAD4;LTBP1
Regulation Of MAPK Cascade (GO:0043408)	11/204	0.010369246777812598	0.1262417947158008	0	0	2.353837296842478	10.754472868511511	PAK1;MAP2K1;SPRED1;MYOC;CD81;LPAR1;FN1;PEBP1;ZDHHC17;FGFR3;YWHAZ
Substrate Adhesion-Dependent Cell Spreading (GO:0034446)	4/36	0.010441031871912563	0.1262417947158008	0	0	5.128684210526316	23.39711821054562	LAMA5;PARVG;FN1;RHOA
Negative Regulation Of Organelle Assembly (GO:1902116)	4/36	0.010441031871912563	0.1262417947158008	0	0	5.128684210526316	23.39711821054562	RBM14;LRRK2;FEZ1;NUPR1
Positive Regulation Of RNA Splicing (GO:0033120)	4/36	0.010441031871912563	0.1262417947158008	0	0	5.128684210526316	23.39711821054562	ERN1;THRAP3;DYRK1A;RBMX
Regulation Of Angiogenesis (GO:0045765)	11/205	0.01072953362642231	0.1262417947158008	0	0	2.341582958851	10.618505470165791	FOXC1;GRN;SPRED1;SARS1;NOS3;CTNNB1;HSPB1;GLUL;THBS1;HK2;AQP1
Visual Perception (GO:0007601)	7/101	0.01079437798486284	0.1262417947158008	0	0	3.065024341868013	13.88066718920921	DNAJC19;COL1A1;EFEMP1;OPA1;WFS1;PRKRA;COL11A1
Negative Regulation Of Protein Modification Process (GO:0031400)	6/78	0.011002844129309467	0.1262417947158008	0	0	3.4265327695560255	15.452297257061367	LRRK2;TERF2IP;FBLN1;MAPT;TARDBP;SNTA1
Regulation Of Chaperone-Mediated Autophagy (GO:1904714)	2/7	0.011098698749799173	0.1262417947158008	0	0	16.365618448637317	73.66046061261805	EEF1A1;GFAP
DNA Ligation (GO:0006266)	2/7	0.011098698749799173	0.1262417947158008	0	0	16.365618448637317	73.66046061261805	TOP2A;XRCC6
ER Overload Response (GO:0006983)	2/7	0.011098698749799173	0.1262417947158008	0	0	16.365618448637317	73.66046061261805	WFS1;EIF2AK3
Regulation Of Establishment Of Protein Localization To Mitochondrion (GO:1903747)	2/7	0.011098698749799173	0.1262417947158008	0	0	16.365618448637317	73.66046061261805	HAX1;MAPT
Anterograde Axonal Protein Transport (GO:0099641)	2/7	0.011098698749799173	0.1262417947158008	0	0	16.365618448637317	73.66046061261805	HSPB1;RAB27B
Axo-Dendritic Protein Transport (GO:0099640)	2/7	0.011098698749799173	0.1262417947158008	0	0	16.365618448637317	73.66046061261805	HSPB1;RAB27B
Regulation Of Transforming Growth Factor Beta Activation (GO:1901388)	2/7	0.011098698749799173	0.1262417947158008	0	0	16.365618448637317	73.66046061261805	TNXB;LTBP1
Fructose Metabolic Process (GO:0006000)	2/7	0.011098698749799173	0.1262417947158008	0	0	16.365618448637317	73.66046061261805	KHSRP;ALDOA
Mammary Gland Epithelial Cell Differentiation (GO:0060644)	2/7	0.011098698749799173	0.1262417947158008	0	0	16.365618448637317	73.66046061261805	LATS1;AKT2
Norepinephrine Metabolic Process (GO:0042415)	2/7	0.011098698749799173	0.1262417947158008	0	0	16.365618448637317	73.66046061261805	DBH;GATA3
Peptidyl-Serine Autophosphorylation (GO:0036289)	2/7	0.011098698749799173	0.1262417947158008	0	0	16.365618448637317	73.66046061261805	ERN1;DYRK1A
Positive Regulation Of Epithelial Tube Formation (GO:1905278)	2/7	0.011098698749799173	0.1262417947158008	0	0	16.365618448637317	73.66046061261805	SIX1;GATA3
Positive Regulation Of Tooth Mineralization (GO:0070172)	2/7	0.011098698749799173	0.1262417947158008	0	0	16.365618448637317	73.66046061261805	TFAP2A;CFTR
Protein Localization To Presynapse (GO:1905383)	2/7	0.011098698749799173	0.1262417947158008	0	0	16.365618448637317	73.66046061261805	HSPB1;RAB27B
Sensory Perception Of Light Stimulus (GO:0050953)	7/102	0.01135839659157295	0.12810546029229744	0	0	3.032604817127565	13.579391847878185	DNAJC19;COL1A1;EFEMP1;OPA1;WFS1;PRKRA;COL11A1
Protein Catabolic Process (GO:0030163)	7/102	0.01135839659157295	0.12810546029229744	0	0	3.032604817127565	13.579391847878185	BAG6;NEU2;LRSAM1;FBXO2;HTRA2;SLC16A3;CUL4B
Response To Fibroblast Growth Factor (GO:0071774)	3/20	0.011493311752149226	0.12854235277612922	0	0	7.230845279288186	32.292882705737185	NR4A1;ELK1;ZFP36L1
Negative Regulation Of Viral Life Cycle (GO:1903901)	3/20	0.011493311752149226	0.12854235277612922	0	0	7.230845279288186	32.292882705737185	LRRC15;GSN;MID2
RNA Splicing, Via Transesterification Reactions With Bulged Adenosine As Nucleophile (GO:0000377)	10/180	0.01167855496007271	0.13006990586780978	0	0	2.4270663489276307	10.800447748741826	LSM8;RBM14;DDX39A;HNRNPK;WBP4;DHX16;WDR83;RALY;SF3B1;RBMX
Positive Regulation Of Signal Transduction (GO:0009967)	13/266	0.012213340092956288	0.13546165173639899	0	0	2.1245822660265654	9.359266045302498	MACF1;PHB1;TNXB;CITED2;NOS3;LRRK2;ZDHHC5;LOXL3;HTT;GATA3;GRIN2C;TXNDC15;ERN1
Organelle Organization (GO:0006996)	18/418	0.012470282261039032	0.13652925072940358	0	0	1.8664750542299349	8.183386077212257	PHB1;PRM2;TOR1A;DST;SORT1;NOS3;LRRK2;EIF2AK3;HTT;RANBP9;THY1;BSCL2;DIAPH1;SMPD4;HAX1;OPA1;MYC;PDZD8
Positive Regulation Of Type II Interferon Production (GO:0032729)	5/58	0.012485232995601279	0.13652925072940358	0	0	3.8746915054533875	16.983581490876603	IL21;PYCARD;SCRIB;LGALS9;HSPD1
Cellular Response To Growth Factor Stimulus (GO:0071363)	9/155	0.012513904387842827	0.13652925072940358	0	0	2.541168755464879	11.132644068932882	EEF1A1;ERN1;NR4A1;FOXC1;HTRA2;HSPB1;CTNNB1;MAPT;ZFP36L1
Positive Regulation Of Response To External Stimulus (GO:0032103)	9/155	0.012513904387842827	0.13652925072940358	0	0	2.541168755464879	11.132644068932882	PYCARD;IL21;LRSAM1;GRN;LGALS1;AIM2;IFI35;SLC15A4;THBS1
Chromatin Organization (GO:0006325)	13/268	0.012932603618687028	0.13946236098406115	0	0	2.10770007573845	9.164287820220117	H2BC9;FOXA1;CHTOP;BMI1;MACROH2A1;ESR1;GATAD2B;PAK1;RYBP;MYC;HMG20A;DNAJC9;SF3B1
Macromolecule Modification (GO:0043412)	6/81	0.01310082055475903	0.13946236098406115	0	0	3.2889640591966174	14.25792367198171	PRMT6;UBE2I;LOX;AKT2;FBXO2;CPE
Maturation Of 5.8S rRNA From Tricistronic rRNA Transcript (SSU-rRNA, 5.8S rRNA, LSU-rRNA) (GO:0000466)	3/21	0.01317442222815941	0.13946236098406115	0	0	6.828781512605042	29.565059593089387	PES1;ERI3;EXOSC8
Modulation By Host Of Viral Genome Replication (GO:0044827)	3/21	0.01317442222815941	0.13946236098406115	0	0	6.828781512605042	29.565059593089387	EEF1A1;PHB1;IFI27
Regulation Of Cell-Substrate Junction Assembly (GO:0090109)	3/21	0.01317442222815941	0.13946236098406115	0	0	6.828781512605042	29.565059593089387	MACF1;RHOA;SLC9A1
Intrinsic Apoptotic Signaling Pathway (GO:0097193)	7/105	0.013178327893178653	0.13946236098406115	0	0	2.93931598062954	12.724832733227919	PYCARD;ERN1;BAG6;CEBPB;CUL3;ATP2A3;HTRA2
Negative Regulation Of MAPK Cascade (GO:0043409)	7/105	0.013178327893178653	0.13946236098406115	0	0	2.93931598062954	12.724832733227919	PHB1;DLG1;SPRED1;MYC;PEBP1;RANBP9;FBLN1
Regulation Of Nucleic Acid-Templated Transcription (GO:1903506)	19/452	0.013200141163100438	0.13946236098406115	0	0	1.8208253840747064	7.879672387088401	RNF20;ATF7IP;PHB1;CEBPB;FOXC1;NR1I2;HMGA1;SIX1;ACTN4;ESR1;DNM2;SERTAD3;RYBP;EFEMP1;SUFU;TERF2IP;HMG20A;APBB2;RALY
Regulation Of miRNA Transcription (GO:1902893)	5/59	0.013380365984155778	0.14080991447105667	0	0	3.8027426160337554	16.404905666715944	FOXA1;MYC;RARA;GATA3;ESR1
Axonal Transport (GO:0098930)	4/39	0.013785430133452176	0.14450374410477515	0	0	4.688360902255639	20.08560869083471	OPA1;DST;KIF1B;MAPT
Peptide Biosynthetic Process (GO:0043043)	9/158	0.014042193219358175	0.14604973725814943	0	0	2.489618734827931	10.619938455615813	EEF1A1;MRPL3;SARS1;MRPS18A;RPL38;RPSA;RPL15;RPL10A;MRPL24
Peptidyl-Serine Phosphorylation (GO:0018105)	9/158	0.014042193219358175	0.14604973725814943	0	0	2.489618734827931	10.619938455615813	ERN1;SRPK2;IKBKB;LATS1;CDK5;AKT2;LRRK2;DYRK1A;EIF2AK3
Positive Regulation Of T Cell Activation (GO:0050870)	7/107	0.014502287585070637	0.14636496704604673	0	0	2.880233050847458	12.193319376081652	PYCARD;IL21;CD81;LGALS9;GATA3;THY1;HSPD1
Amyloid-Beta Formation (GO:0034205)	2/8	0.014565312844836675	0.14636496704604673	0	0	13.637316561844864	57.67374470509071	BACE1;DYRK1A
Regulation Of Nephron Tubule Epithelial Cell Differentiation (GO:0072182)	2/8	0.014565312844836675	0.14636496704604673	0	0	13.637316561844864	57.67374470509071	CTNNB1;GATA3
Endochondral Ossification (GO:0001958)	2/8	0.014565312844836675	0.14636496704604673	0	0	13.637316561844864	57.67374470509071	FOXC1;FGFR3
Exonucleolytic Trimming Involved In rRNA Processing (GO:0000459)	2/8	0.014565312844836675	0.14636496704604673	0	0	13.637316561844864	57.67374470509071	ERI3;EXOSC8
Exonucleolytic Trimming To Generate Mature 3'-End Of 5.8S rRNA From Tricistronic rRNA Transcript (SSU-rRNA, 5.8S rRNA, LSU-rRNA) (GO:0000467)	2/8	0.014565312844836675	0.14636496704604673	0	0	13.637316561844864	57.67374470509071	ERI3;EXOSC8
Negative Regulation Of Chromosome Organization (GO:2001251)	2/8	0.014565312844836675	0.14636496704604673	0	0	13.637316561844864	57.67374470509071	TOP2A;TERF2IP
Positive Regulation Of Adaptive Immune Response (GO:0002821)	2/8	0.014565312844836675	0.14636496704604673	0	0	13.637316561844864	57.67374470509071	PYCARD;CD81
Regulation Of ER-associated Ubiquitin-Dependent Protein Catabolic Process (GO:1903069)	2/8	0.014565312844836675	0.14636496704604673	0	0	13.637316561844864	57.67374470509071	UBQLN1;UBQLN2
Regulation Of Intracellular Steroid Hormone Receptor Signaling Pathway (GO:0033143)	3/22	0.014988223893404462	0.14741031649075886	0	0	6.469040247678018	27.173141845628987	LATS1;SAFB2;UFSP2
Cellular Response To Interferon-Beta (GO:0035458)	3/22	0.014988223893404462	0.14741031649075886	0	0	6.469040247678018	27.173141845628987	AIM2;IRF1;HTRA2
Cellular Response To Topologically Incorrect Protein (GO:0035967)	3/22	0.014988223893404462	0.14741031649075886	0	0	6.469040247678018	27.173141845628987	ERN1;STUB1;TMBIM6
tRNA Aminoacylation (GO:0043039)	3/22	0.014988223893404462	0.14741031649075886	0	0	6.469040247678018	27.173141845628987	DARS2;IARS1;VARS1
Negative Regulation Of Protein Localization To Nucleus (GO:1900181)	3/22	0.014988223893404462	0.14741031649075886	0	0	6.469040247678018	27.173141845628987	LATS1;SUFU;YWHAZ
Regulation Of ERK1 And ERK2 Cascade (GO:0070372)	12/244	0.01500022674354149	0.14741031649075886	0	0	2.136417337369859	8.972290445878116	PYCARD;PHB1;MAP2K1;DLG1;SPRED1;FN1;RANBP9;FBLN1;LGALS9;ZDHHC17;FGFR3;YWHAZ
Positive Regulation Of Metabolic Process (GO:0009893)	7/108	0.015198679506935481	0.1488134444030716	0	0	2.851569055210606	11.938227101885479	BSCL2;PRKAB2;CEBPB;FABP4;IRF4;STAT6;DBH
Phosphorylation (GO:0016310)	18/429	0.015851405241598004	0.1546379788715017	0	0	1.8154757192393558	7.524233896739675	SRPK2;MAP2K1;DAPK1;CTBP1;LRRK2;EIF2AK3;DYRK1A;YWHAZ;HK2;IKBKB;RPTOR;ERN1;LATS1;PAK1;CDK5;RARA;TRIB1;TRIB2
Defense Response To Virus (GO:0051607)	10/189	0.015970870385654836	0.15523686014856503	0	0	2.3039630260509107	9.531469273431998	PYCARD;IL21;MOV10;PHB1;AIM2;IFI27;IRF3;IRF1;DHX16;MID2
Positive Regulation Of Endothelial Cell Migration (GO:0010595)	6/85	0.016313220247179377	0.15610977015239824	0	0	3.121791955468729	12.848607151864067	GRN;ATP5F1A;NOS3;HSPB1;GATA3;THBS1
Fat Cell Differentiation (GO:0045444)	5/62	0.01632262065346612	0.15610977015239824	0	0	3.602043082389518	14.823139806612508	BSCL2;OSBPL8;NR4A1;CTBP1;AKT2
Carbohydrate Catabolic Process (GO:0016052)	4/41	0.01635268823145212	0.15610977015239824	0	0	4.43448079658606	18.240629132349902	NEU2;LDHA;MAN2C1;HK2
Cellular Response To Retinoic Acid (GO:0071300)	4/41	0.01635268823145212	0.15610977015239824	0	0	4.43448079658606	18.240629132349902	TESC;RARA;HTRA2;AQP1
Positive Regulation Of Viral Process (GO:0048524)	4/41	0.01635268823145212	0.15610977015239824	0	0	4.43448079658606	18.240629132349902	SRPK2;LARP1;ADARB1;TARBP2
Negative Regulation Of Oxidative Stress-Induced Cell Death (GO:1903202)	3/23	0.01693586881849894	0.1611016987610237	0	0	6.145273109243697	25.062399388871135	LRRK2;HSPB1;HTRA2
Protein Localization To Plasma Membrane (GO:0072659)	8/137	0.017469300724307756	0.1647840352904275	0	0	2.5533007455685577	10.33400010745993	IKBKB;DPP6;DLG1;EHD4;CD81;SMURF1;TESC;PDZK1P1
Branching Morphogenesis Of An Epithelial Tube (GO:0048754)	4/42	0.0177411080825772	0.1647840352904275	0	0	4.3175623268698065	17.407853652815987	PAK1;MYC;SIX1;CTNNB1
Regulation Of Type II Interferon Production (GO:0032649)	6/87	0.018107152254359143	0.1647840352904275	0	0	3.044397463002114	12.212442925764366	IL21;PYCARD;RARA;SCRIB;LGALS9;HSPD1
Regulation Of Complement Activation (GO:0030449)	2/9	0.018432632454858894	0.1647840352904275	0	0	11.688529499850254	46.67969341728793	PHB1;CFH
ER-associated Misfolded Protein Catabolic Process (GO:0071712)	2/9	0.018432632454858894	0.1647840352904275	0	0	11.688529499850254	46.67969341728793	BAG6;TOR1A
Regulation Of Endoplasmic Reticulum Unfolded Protein Response (GO:1900101)	2/9	0.018432632454858894	0.1647840352904275	0	0	11.688529499850254	46.67969341728793	ERN1;HSPA5
Regulation Of Viral-Induced Cytoplasmic Pattern Recognition Receptor Signaling Pathway (GO:0039531)	2/9	0.018432632454858894	0.1647840352904275	0	0	11.688529499850254	46.67969341728793	TSPAN6;SLC15A4
Response To Histamine (GO:0034776)	2/9	0.018432632454858894	0.1647840352904275	0	0	11.688529499850254	46.67969341728793	GABRB3;DIAPH1
Endothelial Tube Morphogenesis (GO:0061154)	2/9	0.018432632454858894	0.1647840352904275	0	0	11.688529499850254	46.67969341728793	CTNNB1;RHOA
Fructose 6-Phosphate Metabolic Process (GO:0006002)	2/9	0.018432632454858894	0.1647840352904275	0	0	11.688529499850254	46.67969341728793	KHSRP;HK2
Histone Ubiquitination (GO:0016574)	2/9	0.018432632454858894	0.1647840352904275	0	0	11.688529499850254	46.67969341728793	RNF20;UBE2E1
Negative Regulation Of Transcription By Competitive Promoter Binding (GO:0010944)	2/9	0.018432632454858894	0.1647840352904275	0	0	11.688529499850254	46.67969341728793	TFAP2A;PHB1
Oligosaccharide Catabolic Process (GO:0009313)	2/9	0.018432632454858894	0.1647840352904275	0	0	11.688529499850254	46.67969341728793	NEU2;MAN2C1
Positive Regulation Of Lipase Activity (GO:0060193)	2/9	0.018432632454858894	0.1647840352904275	0	0	11.688529499850254	46.67969341728793	FGFR3;RHOA
Protein Localization To Microtubule (GO:0035372)	2/9	0.018432632454858894	0.1647840352904275	0	0	11.688529499850254	46.67969341728793	DIAPH1;MID2
Protein Localization To Microtubule Cytoskeleton (GO:0072698)	2/9	0.018432632454858894	0.1647840352904275	0	0	11.688529499850254	46.67969341728793	DIAPH1;MID2
rRNA 3'-End Processing (GO:0031125)	2/9	0.018432632454858894	0.1647840352904275	0	0	11.688529499850254	46.67969341728793	ERI3;EXOSC8
Regulation Of CD4-positive, Alpha-Beta T Cell Proliferation (GO:2000561)	2/9	0.018432632454858894	0.1647840352904275	0	0	11.688529499850254	46.67969341728793	CD81;LGALS9
Peptidyl-Serine Modification (GO:0018209)	9/166	0.01878910253219189	0.1658902312527143	0	0	2.361783439490446	9.386856863645235	SRPK2;IKBKB;LATS1;POGLUT2;CDK5;AKT2;LRRK2;DYRK1A;EIF2AK3
RNA Splicing, Via Transesterification Reactions (GO:0000375)	3/24	0.01901817737223763	0.1658902312527143	0	0	5.85234093637455	23.189081944952253	KHSRP;WDR83;SF3B1
Regulation Of Proteolysis Involved In Protein Catabolic Process (GO:1903050)	3/24	0.01901817737223763	0.1658902312527143	0	0	5.85234093637455	23.189081944952253	LATS1;TMF1;PSME3
Regulation Of Supramolecular Fiber Organization (GO:1902903)	3/24	0.01901817737223763	0.1658902312527143	0	0	5.85234093637455	23.189081944952253	EFEMP2;HAX1;MAPT
Stress Granule Assembly (GO:0034063)	3/24	0.01901817737223763	0.1658902312527143	0	0	5.85234093637455	23.189081944952253	ATXN2L;MAPT;LSM14A
Positive Regulation Of Cellular Response To Transforming Growth Factor Beta Stimulus (GO:1903846)	3/24	0.01901817737223763	0.1658902312527143	0	0	5.85234093637455	23.189081944952253	TNXB;CITED2;THBS1
Positive Regulation Of Transforming Growth Factor Beta Receptor Signaling Pathway (GO:0030511)	3/24	0.01901817737223763	0.1658902312527143	0	0	5.85234093637455	23.189081944952253	TNXB;CITED2;THBS1
Negative Regulation Of Neuron Death (GO:1901215)	6/88	0.019052862324946983	0.1658902312527143	0	0	3.0071159696797816	11.90979687411885	TOX3;GRN;CDK5;WFS1;SIX1;HTRA2
Positive Regulation Of Stress Fiber Assembly (GO:0051496)	4/43	0.019200743563905207	0.16663502450103448	0	0	4.20663967611336	16.628031701722836	PAK1;MYOC;LPAR1;RHOA
Positive Regulation Of Cell Cycle (GO:0045787)	5/65	0.01966621894384268	0.17012234057246436	0	0	3.4214135021097047	13.442230324180906	FOXA1;SRPK2;CITED2;RARA;NUPR1
Cellular Response To Ketone (GO:1901655)	4/44	0.02073250542884725	0.17705427160162523	0	0	4.101263157894737	15.896711315441882	LARP1;ADCY3;CFTR;AQP1
Establishment Of Protein Localization To Mitochondrion (GO:0072655)	4/44	0.02073250542884725	0.17705427160162523	0	0	4.101263157894737	15.896711315441882	DNAJC19;HK2;HSPD1;TIMM50
Nucleus Organization (GO:0006997)	4/44	0.02073250542884725	0.17705427160162523	0	0	4.101263157894737	15.896711315441882	NUP205;PRM2;TOR1A;LMNA
Positive Regulation Of Leukocyte Cell-Cell Adhesion (GO:1903039)	4/44	0.02073250542884725	0.17705427160162523	0	0	4.101263157894737	15.896711315441882	PYCARD;THY1;RHOA;HSPD1
Protein Localization To Cell Periphery (GO:1990778)	8/142	0.021179272868670503	0.18029361903807725	0	0	2.4573945558830053	9.472598095750033	IKBKB;DPP6;DLG1;EHD4;CD81;SMURF1;TESC;PDZK1P1
Anterograde Trans-Synaptic Signaling (GO:0098916)	10/199	0.022005250179646187	0.1815043645524272	0	0	2.1809320743222664	8.323471014465174	GABRB3;ATXN3;DLG1;DOC2A;CDK5;GLRB;KCNC4;PMP22;DBH;KCNK3
Activation Of Cysteine-Type Endopeptidase Activity Involved In Apoptotic Process (GO:0006919)	5/67	0.02212757427035496	0.1815043645524272	0	0	3.3107050496801413	12.616867656996382	PYCARD;ATP2A3;EIF2AK3;MAPT;HSPD1
Positive Regulation Of mRNA Catabolic Process (GO:0061014)	4/45	0.02233722043640495	0.1815043645524272	0	0	4.001026957637998	15.209907636450911	MOV10;CELF1;KHSRP;ZFP36L1
Protein Maturation (GO:0051604)	7/117	0.02256766593200663	0.1815043645524272	0	0	2.6170454545454547	9.92183984091274	BACE1;ISCA1;GLRX3;TESC;CPE;STUB1;HSPD1
TORC1 Signaling (GO:0038202)	2/10	0.022679557710628764	0.1815043645524272	0	0	10.226939203354299	38.72217094773184	RPTOR;LARP1
Regulation Of Low-Density Lipoprotein Particle Clearance (GO:0010988)	2/10	0.022679557710628764	0.1815043645524272	0	0	10.226939203354299	38.72217094773184	HNRNPK;KHSRP
Regulation Of Mitochondrial Depolarization (GO:0051900)	2/10	0.022679557710628764	0.1815043645524272	0	0	10.226939203354299	38.72217094773184	MYOC;LRRK2
Regulation Of Programmed Necrotic Cell Death (GO:0062098)	2/10	0.022679557710628764	0.1815043645524272	0	0	10.226939203354299	38.72217094773184	PELI1;NUPR1
Regulation Of Protein Localization To Cajal Body (GO:1904869)	2/10	0.022679557710628764	0.1815043645524272	0	0	10.226939203354299	38.72217094773184	LARP7;CCT7
Cellular Response To Forskolin (GO:1904322)	2/10	0.022679557710628764	0.1815043645524272	0	0	10.226939203354299	38.72217094773184	ADCY3;CFTR
Response To Forskolin (GO:1904321)	2/10	0.022679557710628764	0.1815043645524272	0	0	10.226939203354299	38.72217094773184	ADCY3;CFTR
Synaptic Vesicle Transport (GO:0048489)	2/10	0.022679557710628764	0.1815043645524272	0	0	10.226939203354299	38.72217094773184	TOR1A;DNM2
Negative Regulation Of Activated T Cell Proliferation (GO:0046007)	2/10	0.022679557710628764	0.1815043645524272	0	0	10.226939203354299	38.72217094773184	SCRIB;LGALS9
Negative Regulation Of Autophagosome Assembly (GO:1902902)	2/10	0.022679557710628764	0.1815043645524272	0	0	10.226939203354299	38.72217094773184	LRRK2;NUPR1
Negative Regulation Of Lipopolysaccharide-Mediated Signaling Pathway (GO:0031665)	2/10	0.022679557710628764	0.1815043645524272	0	0	10.226939203354299	38.72217094773184	CARD16;TRIB1
Negative Regulation Of Programmed Necrotic Cell Death (GO:0062099)	2/10	0.022679557710628764	0.1815043645524272	0	0	10.226939203354299	38.72217094773184	PELI1;NUPR1
Negative Regulation Of Transmembrane Transport (GO:0034763)	2/10	0.022679557710628764	0.1815043645524272	0	0	10.226939203354299	38.72217094773184	AKT2;THBS1
Positive Regulation Of Protein Localization To Cajal Body (GO:1904871)	2/10	0.022679557710628764	0.1815043645524272	0	0	10.226939203354299	38.72217094773184	LARP7;CCT7
Positive Regulation Of Transcription From RNA Polymerase II Promoter In Response To Endoplasmic Reticulum Stress (GO:1990440)	2/10	0.022679557710628764	0.1815043645524272	0	0	10.226939203354299	38.72217094773184	CEBPB;HSPA5
Regulation Of ERAD Pathway (GO:1904292)	2/10	0.022679557710628764	0.1815043645524272	0	0	10.226939203354299	38.72217094773184	BAG6;ATXN3
Neuropeptide Signaling Pathway (GO:0007218)	5/68	0.023429830882995765	0.18694906850820203	0	0	3.257986738999397	12.229652228023216	GLRB;SORT1;CPE;NMUR2;SORCS1
Positive Regulation Of Blood Vessel Endothelial Cell Migration (GO:0043536)	4/46	0.02401563192946211	0.19105292901027449	0	0	3.905563909774436	14.56404438760964	ATP5F1A;NOS3;HSPB1;THBS1
Positive Regulation Of Protein Kinase B Signaling (GO:0051897)	6/93	0.024288002127399233	0.1926463788918046	0	0	2.833564190420646	10.534547846369689	OSBPL8;PHB1;HAX1;MYOC;GATA3;THBS1
Positive Regulation Of Cell Population Proliferation (GO:0008284)	19/483	0.024437625054954133	0.1932596797984982	0	0	1.6964158545727137	6.296470224211959	SRPK2;IL21;PHB1;GRN;TNXB;CD81;CUL3;FN1;DBF4B;BMI1;THBS1;AQP1;PAK1;KITLG;AKT2;MYC;RARA;KRAS;FGFR3
Regulation Of Cold-Induced Thermogenesis (GO:0120161)	8/146	0.024524715045985756	0.1933762929732151	0	0	2.385673405335549	8.846253270399885	BSCL2;PRKAB2;CEBPB;FABP4;IRF4;ALDH1A1;STAT6;DBH
Negative Regulation Of Protein Metabolic Process (GO:0051248)	8/147	0.025415702093462916	0.19941269220783223	0	0	2.3683880920741114	8.697640253339808	BAG6;PHB1;LARP1;CDK5;DAPK1;EIF2AK3;LSM14A;BANP
Peptidyl-Lysine Modification (GO:0018205)	6/94	0.025439479252851026	0.19941269220783223	0	0	2.8012204497405344	10.284549252826855	SENP5;UBE2I;LOX;LOXL3;LOXL1;PIAS1
Positive Regulation Of Epithelial To Mesenchymal Transition (GO:0010718)	4/47	0.025768400559786422	0.19994300100583284	0	0	3.8145410036719705	13.955903832403617	COL1A1;FOXC1;TNXB;CTNNB1
Positive Regulation Of Lymphocyte Activation (GO:0051251)	4/47	0.025768400559786422	0.19994300100583284	0	0	3.8145410036719705	13.955903832403617	PYCARD;XRCC6;THY1;HSPD1
Cellular Response To Epidermal Growth Factor Stimulus (GO:0071364)	3/27	0.026076724943328078	0.19994300100583284	0	0	5.120010504201681	18.671204396733696	EEF1A1;FOXC1;ZFP36L1
Chaperone Cofactor-Dependent Protein Refolding (GO:0051085)	3/27	0.026076724943328078	0.19994300100583284	0	0	5.120010504201681	18.671204396733696	HSPA5;HSPA2;HSPA14
Glycerophospholipid Catabolic Process (GO:0046475)	3/27	0.026076724943328078	0.19994300100583284	0	0	5.120010504201681	18.671204396733696	SMPD4;PLA2G4B;ENPP2
Peptide Cross-Linking (GO:0018149)	3/27	0.026076724943328078	0.19994300100583284	0	0	5.120010504201681	18.671204396733696	COL3A1;FN1;THBS1
Positive Regulation Of Ubiquitin-Protein Transferase Activity (GO:0051443)	3/27	0.026076724943328078	0.19994300100583284	0	0	5.120010504201681	18.671204396733696	DCUN1D5;BMI1;BTRC
Negative Regulation Of Extrinsic Apoptotic Signaling Pathway (GO:2001237)	5/70	0.02618034057315432	0.19994300100583284	0	0	3.157416423239208	11.501667655358347	EYA2;NOS3;PSME3;HTT;THBS1
Protein K48-linked Ubiquitination (GO:0070936)	5/70	0.02618034057315432	0.19994300100583284	0	0	3.157416423239208	11.501667655358347	IFI27;CUL3;TTC3;UBE2E1;PELI1
Regulation Of Protein Phosphorylation (GO:0001932)	12/265	0.02656448764252228	0.20203560181797453	0	0	1.9569533901532785	7.100179163223518	MOB3C;PAK1;AKT2;MOB2;LRRK2;EIF2AK3;FN1;HSPB1;TERF2IP;FBLN1;KRAS;TARDBP
Skeletal System Development (GO:0001501)	8/149	0.02726498299877364	0.20203560181797453	0	0	2.3345530107964043	8.40941497007506	KIAA1217;COL1A1;LAMA5;COL1A2;MYOC;ANKRD11;EIF2AK3;FGFR3
Regulation Of Cytoplasmic Transport (GO:1903649)	2/11	0.027285765902090836	0.20203560181797453	0	0	9.09014675052411	32.73716459026879	MAP2K1;LRRK2
Regulation Of Epithelial Cell Apoptotic Process (GO:1904035)	2/11	0.027285765902090836	0.20203560181797453	0	0	9.09014675052411	32.73716459026879	NUPR1;ZFP36L1
Golgi To Lysosome Transport (GO:0090160)	2/11	0.027285765902090836	0.20203560181797453	0	0	9.09014675052411	32.73716459026879	CCDC91;SORT1
Catecholamine Biosynthetic Process (GO:0042423)	2/11	0.027285765902090836	0.20203560181797453	0	0	9.09014675052411	32.73716459026879	DBH;GATA3
Macrophage Activation Involved In Immune Response (GO:0002281)	2/11	0.027285765902090836	0.20203560181797453	0	0	9.09014675052411	32.73716459026879	GRN;IFI35
Mitochondrion Distribution (GO:0048311)	2/11	0.027285765902090836	0.20203560181797453	0	0	9.09014675052411	32.73716459026879	LRRK2;MAPT
Positive Regulation Of Circadian Rhythm (GO:0042753)	2/11	0.027285765902090836	0.20203560181797453	0	0	9.09014675052411	32.73716459026879	THRAP3;BTRC
Positive Regulation Of Protein Exit From Endoplasmic Reticulum (GO:0070863)	2/11	0.027285765902090836	0.20203560181797453	0	0	9.09014675052411	32.73716459026879	CD81;EDEM1
Regulation Of Amyloid Precursor Protein Catabolic Process (GO:1902991)	2/11	0.027285765902090836	0.20203560181797453	0	0	9.09014675052411	32.73716459026879	FKBP1A;RANBP9
Regulation Of Tumor Necrosis Factor-Mediated Signaling Pathway (GO:0010803)	4/48	0.027596105187797947	0.20376903084802186	0	0	3.7276555023923446	13.382583824147378	IKBKB;PYCARD;SHARPIN;CARD16
Positive Regulation Of Supramolecular Fiber Organization (GO:1902905)	6/96	0.02785019614731271	0.20507871708475722	0	0	2.738689217758985	9.807014038677508	PYCARD;EFEMP2;PAK1;TNXB;GSN;MAPT
protein-RNA Complex Assembly (GO:0022618)	8/150	0.028223758863440505	0.20725853692850676	0	0	2.317992882987949	8.269650878571612	SRPK2;EIF2S3;PUF60;CELF1;RPL38;RPSA;SF3B1;TARBP2
Cellular Response To Osmotic Stress (GO:0071470)	3/28	0.028699936363966283	0.20960363360896686	0	0	4.914957983193277	17.452329539950405	PYCARD;RPTOR;ZFP36L1
Phospholipid Catabolic Process (GO:0009395)	3/28	0.028699936363966283	0.20960363360896686	0	0	4.914957983193277	17.452329539950405	SMPD4;PLA2G4B;ENPP2
Regulation Of Protein Localization (GO:0032880)	6/97	0.02911019520136308	0.21158045260417094	0	0	2.708454336361313	9.578900572979178	FKBP1A;DLG1;TOR1A;CTNNB1;MAPT;TMEM231
Second-Messenger-Mediated Signaling (GO:0019932)	5/72	0.029128921271356117	0.21158045260417094	0	0	3.0628503054348513	10.830311392795952	NOS3;LRRK2;PLA2G4B;EIF2AK3;NMUR2
Nuclear Export (GO:0051168)	4/49	0.02949924386600181	0.2136896445903058	0	0	3.6446315789473682	12.841460819304865	DDX39A;ATXN1;UBE2I;SMURF1
Mitochondrial Translation (GO:0032543)	6/98	0.030407101006761077	0.21723347205160215	0	0	2.678876734994025	9.357528366893305	GADD45GIP1;MRPL3;MRPL38;MRPS18A;MRPL24;MRPL21
Regulation Of Mitotic Cell Cycle (GO:0007346)	7/125	0.03092565577094051	0.21723347205160215	0	0	2.4386131858661306	8.47703193945015	FOXA1;RNF20;FOXC1;TFAP4;DYNLT3;SCRIB;MKI67
RNA-mediated Gene Silencing (GO:0031047)	3/29	0.031457604702925905	0.21723347205160215	0	0	4.725678733031674	16.34666393225904	MOV10;CELF1;TARBP2
TOR Signaling (GO:0031929)	3/29	0.031457604702925905	0.21723347205160215	0	0	4.725678733031674	16.34666393225904	RPTOR;LARP1;GATA3
Regulation Of Protein Modification By Small Protein Conjugation Or Removal (GO:1903320)	3/29	0.031457604702925905	0.21723347205160215	0	0	4.725678733031674	16.34666393225904	DCUN1D5;UBQLN1;CTNNB1
Response To Interferon-Beta (GO:0035456)	3/29	0.031457604702925905	0.21723347205160215	0	0	4.725678733031674	16.34666393225904	AIM2;IRF1;HTRA2
Positive Regulation Of Endopeptidase Activity (GO:0010950)	3/29	0.031457604702925905	0.21723347205160215	0	0	4.725678733031674	16.34666393225904	PYCARD;AIM2;PSME3
Regulation Of Interleukin-12 Production (GO:0032655)	4/50	0.031478235020909136	0.21723347205160215	0	0	3.5652173913043477	12.33015790183302	HLA-B;LGALS9;THBS1;HSPD1
Intracellular Iron Ion Homeostasis (GO:0006879)	4/50	0.031478235020909136	0.21723347205160215	0	0	3.5652173913043477	12.33015790183302	HEPHL1;GLRX3;MYC;FLVCR1
Nucleocytoplasmic Transport (GO:0006913)	4/50	0.031478235020909136	0.21723347205160215	0	0	3.5652173913043477	12.33015790183302	NUP205;ATXN1;UBE2I;NUP58
Positive Regulation Of Cell Death (GO:0010942)	4/50	0.031478235020909136	0.21723347205160215	0	0	3.5652173913043477	12.33015790183302	SLC6A6;PHB1;LRRK2;MAPT
Positive Regulation Of Developmental Growth (GO:0048639)	4/50	0.031478235020909136	0.21723347205160215	0	0	3.5652173913043477	12.33015790183302	MACF1;SMURF1;MAPT;AGRN
Astrocyte Activation (GO:0048143)	2/12	0.03223168648479785	0.21723347205160215	0	0	8.180712788259958	28.099155299065437	GRN;MAPT
Axonal Transport Of Mitochondrion (GO:0019896)	2/12	0.03223168648479785	0.21723347205160215	0	0	8.180712788259958	28.099155299065437	OPA1;MAPT
Cell Projection Assembly (GO:0030031)	2/12	0.03223168648479785	0.21723347205160215	0	0	8.180712788259958	28.099155299065437	GSN;PARVG
Endochondral Bone Morphogenesis (GO:0060350)	2/12	0.03223168648479785	0.21723347205160215	0	0	8.180712788259958	28.099155299065437	FOXC1;FGFR3
Negative Regulation By Host Of Viral Transcription (GO:0043922)	2/12	0.03223168648479785	0.21723347205160215	0	0	8.180712788259958	28.099155299065437	TFAP4;TARDBP
Negative Regulation Of Cardiac Muscle Hypertrophy (GO:0010614)	2/12	0.03223168648479785	0.21723347205160215	0	0	8.180712788259958	28.099155299065437	GLRX3;LMNA
Negative Regulation Of Locomotion (GO:0040013)	2/12	0.03223168648479785	0.21723347205160215	0	0	8.180712788259958	28.099155299065437	FBLN1;GATA3
Oligosaccharide-Lipid Intermediate Biosynthetic Process (GO:0006490)	2/12	0.03223168648479785	0.21723347205160215	0	0	8.180712788259958	28.099155299065437	ALG9;ALG12
Positive Regulation By Symbiont Of Entry Into Host (GO:0075294)	2/12	0.03223168648479785	0.21723347205160215	0	0	8.180712788259958	28.099155299065437	LGALS1;LGALS9
Positive Regulation Of CD4-positive, Alpha-Beta T Cell Activation (GO:2000516)	2/12	0.03223168648479785	0.21723347205160215	0	0	8.180712788259958	28.099155299065437	CD81;LGALS9
Positive Regulation Of mRNA Metabolic Process (GO:1903313)	2/12	0.03223168648479785	0.21723347205160215	0	0	8.180712788259958	28.099155299065437	MOV10;KHSRP
Positive Regulation Of Neuroinflammatory Response (GO:0150078)	2/12	0.03223168648479785	0.21723347205160215	0	0	8.180712788259958	28.099155299065437	UXT;NUPR1
Positive Regulation Of Sodium Ion Transmembrane Transporter Activity (GO:2000651)	2/12	0.03223168648479785	0.21723347205160215	0	0	8.180712788259958	28.099155299065437	TESC;SLC9A1
Positive Regulation Of Viral Entry Into Host Cell (GO:0046598)	2/12	0.03223168648479785	0.21723347205160215	0	0	8.180712788259958	28.099155299065437	LGALS1;LGALS9
pre-miRNA Processing (GO:0031054)	2/12	0.03223168648479785	0.21723347205160215	0	0	8.180712788259958	28.099155299065437	PRKRA;TARBP2
Regulation Of mRNA Stability (GO:0043488)	5/74	0.03227920659533026	0.21723347205160215	0	0	2.9737662814162538	10.209926978262267	LARP1;CELF1;THRAP3;KHSRP;ZFP36L1
Chemical Synaptic Transmission (GO:0007268)	12/273	0.03234527567397593	0.21723347205160215	0	0	1.8961825297201507	6.506347045222651	GABRB3;ATXN3;DLG1;DOC2A;CDK5;GLRB;KCNC4;PMP22;KIF1B;DBH;GRIN2C;KCNK3
Negative Regulation Of Gene Expression (GO:0010629)	14/336	0.032551934334732156	0.21807348490410788	0	0	1.795137914913511	6.148201028857634	DAPK1;CITED2;CELF1;EIF2AK3;BMI1;MACROH2A1;ESR1;ERN1;LARP1;TMBIM6;LGALS9;MAPT;TARDBP;LSM14A
Protein Phosphorylation (GO:0006468)	19/500	0.033107394723914337	0.22124016524255755	0	0	1.6349995480430264	5.572076196881614	SRPK2;MAP2K1;DAPK1;CTBP1;LRRK2;EIF2AK3;DYRK1A;YWHAZ;IKBKB;ERN1;LATS1;PAK1;EFEMP1;CDK5;AKT2;RARA;TRIB1;TRIB2;FGFR3
Regulation Of Release Of Sequestered Calcium Ion Into Cytosol (GO:0051279)	4/51	0.03353341865374467	0.22186838629074138	0	0	3.489182530795073	11.846517070209034	FKBP1A;DIAPH1;JPH3;THY1
Negative Regulation Of Gene Expression, Epigenetic (GO:0045814)	4/51	0.03353341865374467	0.22186838629074138	0	0	3.489182530795073	11.846517070209034	CTBP1;LMNA;BMI1;MACROH2A1
Positive Regulation Of Actin Filament Bundle Assembly (GO:0032233)	4/51	0.03353341865374467	0.22186838629074138	0	0	3.489182530795073	11.846517070209034	PAK1;MYOC;LPAR1;RHOA
Positive Regulation Of Leukocyte Mediated Cytotoxicity (GO:0001912)	4/51	0.03353341865374467	0.22186838629074138	0	0	3.489182530795073	11.846517070209034	IL21;UXT;HLA-B;HLA-C
Regulation Of Stress Fiber Assembly (GO:0051492)	5/75	0.03393097992400091	0.2228513111820264	0	0	2.9311332127787826	9.917274724664486	PAK1;MYOC;LPAR1;RHOA;SLC9A1
Regulation Of Potassium Ion Transport (GO:0043266)	3/30	0.034348948824165684	0.2228513111820264	0	0	4.550420168067227	15.34030303908649	DPP6;DLG1;GNB2
Response To Epidermal Growth Factor (GO:0070849)	3/30	0.034348948824165684	0.2228513111820264	0	0	4.550420168067227	15.34030303908649	EEF1A1;FOXC1;ZFP36L1
Negative Regulation Of Myeloid Leukocyte Differentiation (GO:0002762)	3/30	0.034348948824165684	0.2228513111820264	0	0	4.550420168067227	15.34030303908649	MYC;RARA;C1QC
Positive Regulation Of Lipid Kinase Activity (GO:0090218)	3/30	0.034348948824165684	0.2228513111820264	0	0	4.550420168067227	15.34030303908649	CD81;MAPT;FGFR3
Positive Regulation Of Locomotion (GO:0040017)	3/30	0.034348948824165684	0.2228513111820264	0	0	4.550420168067227	15.34030303908649	CAVIN1;AKT2;THBS1
Protein Palmitoylation (GO:0018345)	3/30	0.034348948824165684	0.2228513111820264	0	0	4.550420168067227	15.34030303908649	ZDHHC5;GLUL;ZDHHC17
Regulation Of Cell Migration Involved In Sprouting Angiogenesis (GO:0090049)	3/30	0.034348948824165684	0.2228513111820264	0	0	4.550420168067227	15.34030303908649	MEOX2;THBS1;RHOA
Regulation Of Protein Localization To Nucleus (GO:1900180)	4/52	0.03566505771864954	0.22673899264540695	0	0	3.416315789473684	11.388575124859182	LATS1;EIF2AK3;GLUL;YWHAZ
Regulation Of Proteolysis (GO:0030162)	4/52	0.03566505771864954	0.22673899264540695	0	0	3.416315789473684	11.388575124859182	BAG6;CDK5;STUB1;BTRC
Cellular Response To cAMP (GO:0071320)	3/31	0.03737297806873359	0.22673899264540695	0	0	4.387680072028812	14.421459098039328	CFTR;AQP1;ZFP36L1
Regulation Of Transmembrane Receptor Protein Serine/Threonine Kinase Signaling Pathway (GO:0090092)	3/31	0.03737297806873359	0.22673899264540695	0	0	4.387680072028812	14.421459098039328	FKBP1A;LATS1;FSTL5
Positive Regulation Of Extrinsic Apoptotic Signaling Pathway (GO:2001238)	3/31	0.03737297806873359	0.22673899264540695	0	0	4.387680072028812	14.421459098039328	PYCARD;HTRA2;THBS1
Presynaptic Endocytosis (GO:0140238)	3/31	0.03737297806873359	0.22673899264540695	0	0	4.387680072028812	14.421459098039328	CDK5;CANX;DNM2
Regulation Of Cell Morphogenesis (GO:0022604)	3/31	0.03737297806873359	0.22673899264540695	0	0	4.387680072028812	14.421459098039328	MACF1;MOV10;PDZD8
Negative Regulation Of Blood Vessel Morphogenesis (GO:2000181)	5/77	0.03738948126032642	0.22673899264540695	0	0	2.8494198312236287	9.36423606509251	SPRED1;SARS1;FOXC1;CTNNB1;THBS1
Mitochondrial Gene Expression (GO:0140053)	6/103	0.037456534857974746	0.22673899264540695	0	0	2.5401364399206643	8.34326633232973	GADD45GIP1;MRPL3;MRPL38;MRPS18A;MRPL24;MRPL21
ERBB2 Signaling Pathway (GO:0038128)	2/13	0.0374984768551742	0.22673899264540695	0	0	7.43663045549838	24.417841184733295	MYOC;STUB1
GTP Metabolic Process (GO:0046039)	2/13	0.0374984768551742	0.22673899264540695	0	0	7.43663045549838	24.417841184733295	OPA1;LRRK2
Regulation Of Immune Effector Process (GO:0002697)	2/13	0.0374984768551742	0.22673899264540695	0	0	7.43663045549838	24.417841184733295	CFH;IRF4
Amyloid Precursor Protein Catabolic Process (GO:0042987)	2/13	0.0374984768551742	0.22673899264540695	0	0	7.43663045549838	24.417841184733295	BACE1;DYRK1A
Antigen Processing And Presentation Of Endogenous Peptide Antigen Via MHC Class I Via ER Pathway (GO:0002484)	2/13	0.0374984768551742	0.22673899264540695	0	0	7.43663045549838	24.417841184733295	HLA-B;HLA-C
Antigen Processing And Presentation Of Endogenous Peptide Antigen Via MHC Class I Via ER Pathway, TAP-independent (GO:0002486)	2/13	0.0374984768551742	0.22673899264540695	0	0	7.43663045549838	24.417841184733295	HLA-B;HLA-C
Antigen Processing And Presentation Of Endogenous Peptide Antigen Via MHC Class Ib (GO:0002476)	2/13	0.0374984768551742	0.22673899264540695	0	0	7.43663045549838	24.417841184733295	HLA-B;HLA-C
Antigen Processing And Presentation Of Peptide Antigen Via MHC Class Ib (GO:0002428)	2/13	0.0374984768551742	0.22673899264540695	0	0	7.43663045549838	24.417841184733295	HLA-B;HLA-C
Cellular Response To Interleukin-4 (GO:0071353)	2/13	0.0374984768551742	0.22673899264540695	0	0	7.43663045549838	24.417841184733295	STAT6;GATA3
Regulation Of Transcription Of Nucleolar Large rRNA By RNA Polymerase I (GO:1901836)	2/13	0.0374984768551742	0.22673899264540695	0	0	7.43663045549838	24.417841184733295	IPPK;MACROH2A1
Response To Chemokine (GO:1990868)	2/13	0.0374984768551742	0.22673899264540695	0	0	7.43663045549838	24.417841184733295	FOXC1;RHOA
Cytoplasmic Sequestering Of Protein (GO:0051220)	2/13	0.0374984768551742	0.22673899264540695	0	0	7.43663045549838	24.417841184733295	LATS1;SUFU
Microtubule-Based Transport (GO:0099111)	2/13	0.0374984768551742	0.22673899264540695	0	0	7.43663045549838	24.417841184733295	DNAAF2;HTT
ncRNA Transcription (GO:0098781)	2/13	0.0374984768551742	0.22673899264540695	0	0	7.43663045549838	24.417841184733295	CAVIN1;ZFP36L1
Negative Regulation Of Endoplasmic Reticulum Unfolded Protein Response (GO:1900102)	2/13	0.0374984768551742	0.22673899264540695	0	0	7.43663045549838	24.417841184733295	HSPA5;WFS1
Negative Regulation Of Fibroblast Growth Factor Receptor Signaling Pathway (GO:0040037)	2/13	0.0374984768551742	0.22673899264540695	0	0	7.43663045549838	24.417841184733295	GATA3;THBS1
Negative Regulation Of Viral Transcription (GO:0032897)	2/13	0.0374984768551742	0.22673899264540695	0	0	7.43663045549838	24.417841184733295	LARP7;MID2
Positive Regulation Of Keratinocyte Differentiation (GO:0045618)	2/13	0.0374984768551742	0.22673899264540695	0	0	7.43663045549838	24.417841184733295	FOXC1;MACROH2A1
Positive Regulation Of Protein Deacetylation (GO:0090312)	2/13	0.0374984768551742	0.22673899264540695	0	0	7.43663045549838	24.417841184733295	CTBP1;DYRK1A
Positive Regulation Of Type 2 Immune Response (GO:0002830)	2/13	0.0374984768551742	0.22673899264540695	0	0	7.43663045549838	24.417841184733295	CD81;RARA
Regulation Of Cell Projection Organization (GO:0031344)	2/13	0.0374984768551742	0.22673899264540695	0	0	7.43663045549838	24.417841184733295	MACF1;MOV10
Regulation Of Proteasomal Protein Catabolic Process (GO:0061136)	4/53	0.037873339551472256	0.22673899264540695	0	0	3.346423200859291	10.954542638647222	TMF1;PSME3;NUPR1;UBQLN4
Cellular Response To Alcohol (GO:0097306)	4/53	0.037873339551472256	0.22673899264540695	0	0	3.346423200859291	10.954542638647222	LARP1;ADCY3;CTNNB1;CFTR
Gonad Development (GO:0008406)	4/53	0.037873339551472256	0.22673899264540695	0	0	3.346423200859291	10.954542638647222	TFAP2C;KITLG;BASP1;GATA3
Regulation Of Alternative mRNA Splicing, Via Spliceosome (GO:0000381)	4/53	0.037873339551472256	0.22673899264540695	0	0	3.346423200859291	10.954542638647222	KHDRBS3;PUF60;THRAP3;RBMX
Response To Lipopolysaccharide (GO:0032496)	8/159	0.0379170705995125	0.22673899264540695	0	0	2.1788220075645732	7.129876599521072	PYCARD;UXT;NOS3;PELI1;LGALS9;CARD16;TRIB1;RHOA
Positive Regulation Of Vasculature Development (GO:1904018)	6/104	0.038981428970253224	0.23258339204796175	0	0	2.5140872416619926	8.157383265648745	GRN;NOS3;HSPB1;THBS1;HK2;AQP1
Regulation Of Innate Immune Response (GO:0045088)	5/78	0.039196787280101494	0.23282891644380288	0	0	2.8102421825328014	9.102825452536157	CFH;IRF1;IFI35;YWHAZ;SLC15A4
Organonitrogen Compound Catabolic Process (GO:1901565)	5/78	0.039196787280101494	0.23282891644380288	0	0	2.8102421825328014	9.102825452536157	MPST;LRSAM1;ENPP2;HTRA2;SLC16A3
Epithelial Cell Differentiation (GO:0030855)	7/132	0.03976170020048162	0.2356608085052935	0	0	2.301220338983051	7.4210930255673535	LATS1;BDH2;BASP1;AKT2;SIX1;SCRIB;GATA3
Regulation Of Blood Vessel Endothelial Cell Migration (GO:0043535)	4/54	0.04015837739440956	0.2365342760210776	0	0	3.279326315789474	10.542785558368129	ATP5F1A;NOS3;HSPB1;THBS1
'De Novo' Post-Translational Protein Folding (GO:0051084)	3/32	0.040528506703199976	0.2365342760210776	0	0	4.236163430889597	13.58007957678899	HSPA5;HSPA2;HSPA14
Chromosome Condensation (GO:0030261)	3/32	0.040528506703199976	0.2365342760210776	0	0	4.236163430889597	13.58007957678899	TOP2A;H1-4;SMC2
Respiratory System Development (GO:0060541)	3/32	0.040528506703199976	0.2365342760210776	0	0	4.236163430889597	13.58007957678899	BAG6;BASP1;LOXL3
Mitochondrial Membrane Organization (GO:0007006)	3/32	0.040528506703199976	0.2365342760210776	0	0	4.236163430889597	13.58007957678899	OPA1;IMMT;TIMM50
Positive Regulation Of Telomere Maintenance Via Telomerase (GO:0032212)	3/32	0.040528506703199976	0.2365342760210776	0	0	4.236163430889597	13.58007957678899	CTNNB1;POT1;CCT7
Protein Transmembrane Import Into Intracellular Organelle (GO:0044743)	3/32	0.040528506703199976	0.2365342760210776	0	0	4.236163430889597	13.58007957678899	DNAJC19;HSPD1;TIMM50
Central Nervous System Development (GO:0007417)	12/283	0.04077386101076761	0.23744777882741136	0	0	1.8252645053217127	5.84032450889895	BAG6;GSN;ATXN1;AIM2;TMX2;CDK5;LOXL3;NMUR2;MSI1;LSR;MSI2;GRIN2C
Negative Regulation Of Cell Motility (GO:2000146)	7/133	0.04114528993398384	0.2390899130294322	0	0	2.2828389830508473	7.283730657428505	RNF20;CITED2;FBLN1;ADARB1;LDLRAD4;GATA3;THY1
Regulation Of Macromolecule Metabolic Process (GO:0060255)	8/162	0.04158968181709953	0.24033561755709495	0	0	2.1360465436898557	6.79242118777162	FUBP3;SORT1;KHSRP;MYC;HMG20A;BMI1;TARDBP;ZFP36L1
Neuron Projection Development (GO:0031175)	9/192	0.04214552361543054	0.24033561755709495	0	0	2.0235088943146144	6.40769749774691	PAK1;TOR1A;TNXB;CDK5;MYOC;LRRK2;MAPT;LRP12;DNM2
Positive Regulation Of Immune Response (GO:0050778)	5/80	0.04296870750058567	0.24033561755709495	0	0	2.7350210970464137	8.607885843054676	PYCARD;CD81;IFI35;LGALS9;SLC15A4
Regulation Of Endothelial Cell Chemotaxis (GO:2001026)	2/14	0.04306799880652768	0.24033561755709495	0	0	6.816561844863732	21.43791689302339	HSPB1;THBS1
Regulation Of Microglial Cell Activation (GO:1903978)	2/14	0.04306799880652768	0.24033561755709495	0	0	6.816561844863732	21.43791689302339	UXT;GRN
Regulation Of Neuron Projection Arborization (GO:0150011)	2/14	0.04306799880652768	0.24033561755709495	0	0	6.816561844863732	21.43791689302339	MACF1;MOV10
Bone Morphogenesis (GO:0060349)	2/14	0.04306799880652768	0.24033561755709495	0	0	6.816561844863732	21.43791689302339	TFAP2A;FGFR3
Regulation Of Sequestering Of Triglyceride (GO:0010889)	2/14	0.04306799880652768	0.24033561755709495	0	0	6.816561844863732	21.43791689302339	OSBPL8;APOC4
Renal Water Homeostasis (GO:0003091)	2/14	0.04306799880652768	0.24033561755709495	0	0	6.816561844863732	21.43791689302339	WFS1;AQP1
Dolichol Metabolic Process (GO:0019348)	2/14	0.04306799880652768	0.24033561755709495	0	0	6.816561844863732	21.43791689302339	ALG9;ALG12
Embryonic Cranial Skeleton Morphogenesis (GO:0048701)	2/14	0.04306799880652768	0.24033561755709495	0	0	6.816561844863732	21.43791689302339	TFAP2A;SIX1
Establishment Of Apical/Basal Cell Polarity (GO:0035089)	2/14	0.04306799880652768	0.24033561755709495	0	0	6.816561844863732	21.43791689302339	SCRIB;RHOA
Establishment Of Protein Localization To Chromosome (GO:0070199)	2/14	0.04306799880652768	0.24033561755709495	0	0	6.816561844863732	21.43791689302339	POT1;MACROH2A1
Telomere Capping (GO:0016233)	2/14	0.04306799880652768	0.24033561755709495	0	0	6.816561844863732	21.43791689302339	POT1;TERF2IP
Maturation Of LSU-rRNA From Tricistronic rRNA Transcript (SSU-rRNA, 5.8S rRNA, LSU-rRNA) (GO:0000463)	2/14	0.04306799880652768	0.24033561755709495	0	0	6.816561844863732	21.43791689302339	PES1;RPL7L1
Negative Regulation Of Defense Response To Virus (GO:0050687)	2/14	0.04306799880652768	0.24033561755709495	0	0	6.816561844863732	21.43791689302339	TSPAN6;TARBP2
Odontogenesis Of Dentin-Containing Tooth (GO:0042475)	2/14	0.04306799880652768	0.24033561755709495	0	0	6.816561844863732	21.43791689302339	FOXC1;ANKRD11
Polarized Epithelial Cell Differentiation (GO:0030859)	2/14	0.04306799880652768	0.24033561755709495	0	0	6.816561844863732	21.43791689302339	SCRIB;RHOA
Protein Maturation By Iron-Sulfur Cluster Transfer (GO:0097428)	2/14	0.04306799880652768	0.24033561755709495	0	0	6.816561844863732	21.43791689302339	ISCA1;GLRX3
Regulation Of Cell Differentiation (GO:0045595)	9/193	0.043316031917675336	0.2409779224846812	0	0	2.0124074930619797	6.317414925691445	TFAP2A;SLC6A6;CEBPB;TNXB;CTNNB1;SIX1;GATA3;GATAD2B;ZFP36L1
Regulation Of Potassium Ion Transmembrane Transport (GO:1901379)	3/33	0.04381416772448749	0.2409779224846812	0	0	4.094747899159664	12.807544493715422	DPP6;DLG1;GNB2
Regulation Of Protein Polymerization (GO:0032271)	3/33	0.04381416772448749	0.2409779224846812	0	0	4.094747899159664	12.807544493715422	LATS1;HAX1;MAPT
Negative Regulation Of Blood Vessel Endothelial Cell Migration (GO:0043537)	3/33	0.04381416772448749	0.2409779224846812	0	0	4.094747899159664	12.807544493715422	MEOX2;THBS1;RHOA
Positive Regulation Of Chromosome Organization (GO:2001252)	3/33	0.04381416772448749	0.2409779224846812	0	0	4.094747899159664	12.807544493715422	POT1;TERF2IP;SMC2
Positive Regulation Of Telomerase Activity (GO:0051973)	3/33	0.04381416772448749	0.2409779224846812	0	0	4.094747899159664	12.807544493715422	MYC;CTNNB1;POT1
Regulation Of Activated T Cell Proliferation (GO:0046006)	3/33	0.04381416772448749	0.2409779224846812	0	0	4.094747899159664	12.807544493715422	PYCARD;SCRIB;LGALS9
Response To Tumor Necrosis Factor (GO:0034612)	6/108	0.04547244616599045	0.24864686418602297	0	0	2.414998134560378	7.463910881865639	PYCARD;IKBKB;SMPD4;LRRK2;GATA3;ZFP36L1
Regulation Of Protein Kinase B Signaling (GO:0051896)	7/136	0.045482424468382125	0.24864686418602297	0	0	2.229404808829326	6.88981794960903	OSBPL8;PHB1;AIM2;HAX1;MYOC;GATA3;THBS1
Positive Regulation Of Cytokine Production (GO:0001819)	13/320	0.04548758570406481	0.24864686418602297	0	0	1.7459702786204583	5.395599594086412	IL21;PHB1;CEBPB;EIF2AK3;SCRIB;GATA3;HSPD1;PYCARD;IRF3;IRF4;IRF1;RARA;LGALS9
Regulation Of Phosphorylation (GO:0042325)	5/82	0.04695158583494325	0.25451932002436234	0	0	2.663707600416461	8.147318078100913	IKBKB;UXT;FN1;HSPB1;THBS1
Negative Regulation Of Apoptotic Signaling Pathway (GO:2001234)	5/82	0.04695158583494325	0.25451932002436234	0	0	2.663707600416461	8.147318078100913	OPA1;PSME3;HTT;TMBIM6;THBS1
Positive Regulation Of Multicellular Organismal Process (GO:0051240)	15/387	0.04701411492179006	0.25451932002436234	0	0	1.6640885706340378	5.087630309364724	IL21;PRKAB2;CEBPB;FOXC1;TNXB;SIX1;DBH;MACROH2A1;COL1A1;BSCL2;FABP4;IRF4;CTNNB1;STAT6;OTX2
Apoptotic Mitochondrial Changes (GO:0008637)	3/34	0.04722842601275112	0.25451932002436234	0	0	3.9624559501219845	12.096424338303466	HK2;HSPD1;TIMM50
Embryonic Skeletal System Development (GO:0048706)	3/34	0.04722842601275112	0.25451932002436234	0	0	3.9624559501219845	12.096424338303466	COL1A1;KIAA1217;SIX1
Positive Regulation Of Organelle Organization (GO:0010638)	3/34	0.04722842601275112	0.25451932002436234	0	0	3.9624559501219845	12.096424338303466	AKT2;HTRA2;DOC2B
Positive Regulation Of Transcription By RNA Polymerase I (GO:0045943)	3/34	0.04722842601275112	0.25451932002436234	0	0	3.9624559501219845	12.096424338303466	IPPK;EIF2AK3;SF3B1
Positive Regulation Of Interleukin-1 Beta Production (GO:0032731)	4/57	0.04747408184897991	0.2548157043821753	0	0	3.093227408142999	9.426831265657794	PYCARD;AIM2;HSPB1;LGALS9
Post-Transcriptional Regulation Of Gene Expression (GO:0010608)	4/57	0.04747408184897991	0.2548157043821753	0	0	3.093227408142999	9.426831265657794	LARP1;CELF1;MSI1;MSI2
Regulation Of mRNA Metabolic Process (GO:1903311)	2/15	0.04892279572789909	0.25591121914026277	0	0	6.2918884050959525	18.98584763765888	SRPK2;SAFB2
Amyloid-Beta Metabolic Process (GO:0050435)	2/15	0.04892279572789909	0.25591121914026277	0	0	6.2918884050959525	18.98584763765888	BACE1;DYRK1A
Regulation Of Monocyte Differentiation (GO:0045655)	2/15	0.04892279572789909	0.25591121914026277	0	0	6.2918884050959525	18.98584763765888	MYC;ZFP36L1
Cellular Response To Estrogen Stimulus (GO:0071391)	2/15	0.04892279572789909	0.25591121914026277	0	0	6.2918884050959525	18.98584763765888	RARA;ESR1
Dolichol-Linked Oligosaccharide Biosynthetic Process (GO:0006488)	2/15	0.04892279572789909	0.25591121914026277	0	0	6.2918884050959525	18.98584763765888	ALG9;ALG12
Epiboly Involved In Wound Healing (GO:0090505)	2/15	0.04892279572789909	0.25591121914026277	0	0	6.2918884050959525	18.98584763765888	TOR1A;RHOA
Sphingolipid Catabolic Process (GO:0030149)	2/15	0.04892279572789909	0.25591121914026277	0	0	6.2918884050959525	18.98584763765888	SMPD4;ENPP2
Sympathetic Nervous System Development (GO:0048485)	2/15	0.04892279572789909	0.25591121914026277	0	0	6.2918884050959525	18.98584763765888	CTNNB1;GATA3
Glutamine Family Amino Acid Catabolic Process (GO:0009065)	2/15	0.04892279572789909	0.25591121914026277	0	0	6.2918884050959525	18.98584763765888	NOS3;GLUL
Negative Regulation Of Protein Processing (GO:0010955)	2/15	0.04892279572789909	0.25591121914026277	0	0	6.2918884050959525	18.98584763765888	LRRK2;THBS1
Positive Regulation Of Transcription By RNA Polymerase III (GO:0045945)	2/15	0.04892279572789909	0.25591121914026277	0	0	6.2918884050959525	18.98584763765888	RPTOR;SF3B1
Protein Localization To Cell-Cell Junction (GO:0150105)	2/15	0.04892279572789909	0.25591121914026277	0	0	6.2918884050959525	18.98584763765888	LSR;SCRIB
Protein Localization To Chromosome, Telomeric Region (GO:0070198)	2/15	0.04892279572789909	0.25591121914026277	0	0	6.2918884050959525	18.98584763765888	POT1;TERF2IP
Epigenetic Regulation Of Gene Expression (GO:0040029)	5/83	0.049022467593755926	0.2559317497619328	0	0	2.629422265498215	7.928961217520952	PHB1;RBM14;TFAP2C;BMI1;MACROH2A1
Regulation Of Neuron Death (GO:1901214)	4/58	0.05006585131084266	0.26086943577754856	0	0	3.0357894736842104	9.090416918272698	CDK5;LRRK2;HTRA2;MAPT
T Cell Activation (GO:0042110)	6/111	0.05075693061685439	0.2619828502006405	0	0	2.345635759589248	6.991653177880708	FKBP1A;IRF4;SLAMF7;SCRIB;GATA3;HSPD1
Regulatory ncRNA Processing (GO:0070918)	3/35	0.05076959087315069	0.2619828502006405	0	0	3.8384322478991595	11.440284981776703	TSNAX;PRKRA;TARBP2
Liver Development (GO:0001889)	3/35	0.05076959087315069	0.2619828502006405	0	0	3.8384322478991595	11.440284981776703	CEBPB;CITED2;LSR
Positive Regulation Of Telomere Maintenance Via Telomere Lengthening (GO:1904358)	3/35	0.05076959087315069	0.2619828502006405	0	0	3.8384322478991595	11.440284981776703	CTNNB1;POT1;CCT7
Regulation Of Axon Extension (GO:0030516)	3/35	0.05076959087315069	0.2619828502006405	0	0	3.8384322478991595	11.440284981776703	MACF1;MAPT;DNM2
Regulation Of Interleukin-1 Beta Production (GO:0032651)	5/84	0.05114642447550777	0.26341886825247063	0	0	2.5960049137424557	7.7180853566601755	PYCARD;AIM2;HSPB1;LGALS9;CARD16
protein-DNA Complex Assembly (GO:0065004)	4/59	0.05273388946646981	0.27055218146616855	0	0	2.98044019138756	8.769936221193563	H2BC9;DNAJC9;TCF4;MACROH2A1
Regulation Of Cell Death (GO:0010941)	4/59	0.05273388946646981	0.27055218146616855	0	0	2.98044019138756	8.769936221193563	PHB1;LRRK2;CCN5;ZDHHC17
Calcium-Mediated Signaling (GO:0019722)	5/85	0.0533235018055239	0.2724780489221308	0	0	2.5634229957805905	7.514362057926504	LRRK2;PLA2G4B;EIF2AK3;NMUR2;SLC9A1
Macromolecule Catabolic Process (GO:0009057)	5/85	0.0533235018055239	0.2724780489221308	0	0	2.5634229957805905	7.514362057926504	LRSAM1;SMURF1;EXOSC8;HTRA2;SLC16A3
Negative Regulation Of T Cell Proliferation (GO:0042130)	3/36	0.05443582799276135	0.2724780489221308	0	0	3.72192513368984	10.833529339094449	CEBPB;SCRIB;LGALS9
Positive Regulation Of Phospholipase C Activity (GO:0010863)	3/36	0.05443582799276135	0.2724780489221308	0	0	3.72192513368984	10.833529339094449	PHB1;LPAR1;ESR1
Protein Destabilization (GO:0031648)	3/36	0.05443582799276135	0.2724780489221308	0	0	3.72192513368984	10.833529339094449	GSN;CUL3;HTT
Receptor Signaling Pathway Via JAK-STAT (GO:0007259)	3/36	0.05443582799276135	0.2724780489221308	0	0	3.72192513368984	10.833529339094449	IL21;STAT6;PIAS1
Alternative mRNA Splicing, Via Spliceosome (GO:0000380)	2/16	0.055046070489319344	0.2724780489221308	0	0	5.842168313866427	16.939862436777783	SCNM1;PUF60
Apoptotic Nuclear Changes (GO:0030262)	2/16	0.055046070489319344	0.2724780489221308	0	0	5.842168313866427	16.939862436777783	TOP2A;FOXL2
Autonomic Nervous System Development (GO:0048483)	2/16	0.055046070489319344	0.2724780489221308	0	0	5.842168313866427	16.939862436777783	FN1;GATA3
Regulation Of Stem Cell Proliferation (GO:0072091)	2/16	0.055046070489319344	0.2724780489221308	0	0	5.842168313866427	16.939862436777783	FBLN1;ZFP36L1
Mesonephric Tubule Development (GO:0072164)	2/16	0.055046070489319344	0.2724780489221308	0	0	5.842168313866427	16.939862436777783	FOXC1;SIX1
Negative Regulation Of Natural Killer Cell Mediated Cytotoxicity (GO:0045953)	2/16	0.055046070489319344	0.2724780489221308	0	0	5.842168313866427	16.939862436777783	HLA-B;LGALS9
Nuclear Chromosome Segregation (GO:0098813)	2/16	0.055046070489319344	0.2724780489221308	0	0	5.842168313866427	16.939862436777783	TOP2A;LATS1
Nuclear Migration (GO:0007097)	2/16	0.055046070489319344	0.2724780489221308	0	0	5.842168313866427	16.939862436777783	LMNA;SYNE2
Positive Regulation Of Lymphocyte Migration (GO:2000403)	2/16	0.055046070489319344	0.2724780489221308	0	0	5.842168313866427	16.939862436777783	PYCARD;RHOA
Protein O-linked Mannosylation (GO:0035269)	2/16	0.055046070489319344	0.2724780489221308	0	0	5.842168313866427	16.939862436777783	POMT2;POMGNT2
Protein Localization To Endoplasmic Reticulum (GO:0070972)	2/16	0.055046070489319344	0.2724780489221308	0	0	5.842168313866427	16.939862436777783	HSPA5;LRRK2
Protein Localization To Mitochondrion (GO:0070585)	2/16	0.055046070489319344	0.2724780489221308	0	0	5.842168313866427	16.939862436777783	LRRK2;HK2
Regulation Of B Cell Receptor Signaling Pathway (GO:0050855)	2/16	0.055046070489319344	0.2724780489221308	0	0	5.842168313866427	16.939862436777783	UXT;CD81
Regulation Of Extrinsic Apoptotic Signaling Pathway (GO:2001236)	4/60	0.05547790048186345	0.2729688900414291	0	0	2.9270676691729323	8.464408016378304	PYCARD;PSME3;HTT;THBS1
Response To Retinoic Acid (GO:0032526)	4/60	0.05547790048186345	0.2729688900414291	0	0	2.9270676691729323	8.464408016378304	TESC;RARA;HTRA2;AQP1
Negative Regulation Of Angiogenesis (GO:0016525)	5/86	0.05555371349889166	0.2729688900414291	0	0	2.5316455696202533	7.317480798647649	SPRED1;SARS1;FOXC1;CTNNB1;THBS1
Negative Regulation Of Binding (GO:0051100)	5/86	0.05555371349889166	0.2729688900414291	0	0	2.5316455696202533	7.317480798647649	BTAF1;TFAP4;LRRK2;TMBIM6;CARD16
Positive Regulation Of Transferase Activity (GO:0051347)	7/143	0.05670933421599402	0.27813587221899455	0	0	2.1138926969092724	6.0664840502962285	UBE2I;DCUN1D5;MYC;POT1;CTNNB1;BMI1;FGFR3
Aortic Valve Morphogenesis (GO:0003180)	3/37	0.05822517081402405	0.28348976609451054	0	0	3.6122713791398913	10.271268006283865	NOS3;GATA3;RHOA
Positive Regulation Of Immune Effector Process (GO:0002699)	3/37	0.05822517081402405	0.28348976609451054	0	0	3.6122713791398913	10.271268006283865	PHB1;CD81;LGALS9
Positive Regulation Of Signaling (GO:0023056)	3/37	0.05822517081402405	0.28348976609451054	0	0	3.6122713791398913	10.271268006283865	TNXB;SCRIB;GATA3
Protein Acylation (GO:0043543)	3/37	0.05822517081402405	0.28348976609451054	0	0	3.6122713791398913	10.271268006283865	ZDHHC5;GLUL;ZDHHC17
Nervous System Development (GO:0007399)	16/433	0.058446736615601604	0.2840511399518238	0	0	1.5831688860574606	4.495628784793112	PRPS1;GSN;DOC2A;FN1;DYRK1A;LPAR1;MSI1;MSI2;ATXN3;ATXN1;CDK5;GLRB;FEZ1;PMP22;NMUR2;NDUFV2
Spliceosomal Complex Assembly (GO:0000245)	4/62	0.06119235059307289	0.28955927278649674	0	0	2.8258439201451906	7.894653660060701	SRPK2;PUF60;CELF1;SF3B1
Golgi To Vacuole Transport (GO:0006896)	2/17	0.0614216639244084	0.28955927278649674	0	0	5.4524109014675055	15.212186467541068	CCDC91;SORT1
Regulation Of Hematopoietic Progenitor Cell Differentiation (GO:1901532)	2/17	0.0614216639244084	0.28955927278649674	0	0	5.4524109014675055	15.212186467541068	FOXC1;KITLG
Regulation Of Oxidative Phosphorylation (GO:0002082)	2/17	0.0614216639244084	0.28955927278649674	0	0	5.4524109014675055	15.212186467541068	NUPR1;MACROH2A1
Carbohydrate Derivative Catabolic Process (GO:1901136)	2/17	0.0614216639244084	0.28955927278649674	0	0	5.4524109014675055	15.212186467541068	NEU2;FBXO2
Regulation Of Protein Sumoylation (GO:0033233)	2/17	0.0614216639244084	0.28955927278649674	0	0	5.4524109014675055	15.212186467541068	CTNNB1;PIAS1
Cellular Response To Glucocorticoid Stimulus (GO:0071385)	2/17	0.0614216639244084	0.28955927278649674	0	0	5.4524109014675055	15.212186467541068	AQP1;ZFP36L1
Myeloid Cell Activation Involved In Immune Response (GO:0002275)	2/17	0.0614216639244084	0.28955927278649674	0	0	5.4524109014675055	15.212186467541068	PYCARD;IFI35
ncRNA Metabolic Process (GO:0034660)	2/17	0.0614216639244084	0.28955927278649674	0	0	5.4524109014675055	15.212186467541068	KHSRP;MAPT
Negative Regulation Of Rho Protein Signal Transduction (GO:0035024)	2/17	0.0614216639244084	0.28955927278649674	0	0	5.4524109014675055	15.212186467541068	MYOC;CUL3
Negative Regulation Of Leukocyte Activation (GO:0002695)	2/17	0.0614216639244084	0.28955927278649674	0	0	5.4524109014675055	15.212186467541068	GRN;FN1
Negative Regulation Of Oxidative Stress-Induced Intrinsic Apoptotic Signaling Pathway (GO:1902176)	2/17	0.0614216639244084	0.28955927278649674	0	0	5.4524109014675055	15.212186467541068	HSPB1;HTRA2
Nuclear Envelope Organization (GO:0006998)	2/17	0.0614216639244084	0.28955927278649674	0	0	5.4524109014675055	15.212186467541068	TOR1A;LMNA
Positive Regulation Of Alpha-Beta T Cell Proliferation (GO:0046641)	2/17	0.0614216639244084	0.28955927278649674	0	0	5.4524109014675055	15.212186467541068	CD81;LGALS9
Positive Regulation Of Transcription From RNA Polymerase II Promoter In Response To Stress (GO:0036003)	2/17	0.0614216639244084	0.28955927278649674	0	0	5.4524109014675055	15.212186467541068	CEBPB;HSPA5
rRNA Transcription (GO:0009303)	2/17	0.0614216639244084	0.28955927278649674	0	0	5.4524109014675055	15.212186467541068	CAVIN1;ZFP36L1
Regulation Of DNA Methylation-Dependent Heterochromatin Formation (GO:0090308)	2/17	0.0614216639244084	0.28955927278649674	0	0	5.4524109014675055	15.212186467541068	ATF7IP;DYRK1A
Positive Regulation Of Cellular Catabolic Process (GO:0031331)	7/146	0.062002868871734965	0.28985737427693453	0	0	2.0679490306060235	5.750086595918217	RPTOR;MOV10;DAPK1;AKT2;KHSRP;LRRK2;MID2
G2/M Transition Of Mitotic Cell Cycle (GO:0000086)	3/38	0.062135531410656	0.28985737427693453	0	0	3.5088835534213687	9.749212908439361	LATS1;PPME1;DNM2
Regulation Of Telomere Maintenance (GO:0032204)	3/38	0.062135531410656	0.28985737427693453	0	0	3.5088835534213687	9.749212908439361	MYC;POT1;TERF2IP
Response To cAMP (GO:0051591)	3/38	0.062135531410656	0.28985737427693453	0	0	3.5088835534213687	9.749212908439361	CFTR;AQP1;ZFP36L1
Tumor Necrosis Factor-Mediated Signaling Pathway (GO:0033209)	3/38	0.062135531410656	0.28985737427693453	0	0	3.5088835534213687	9.749212908439361	IKBKB;PYCARD;AIM2
Negative Regulation Of Epithelial Cell Apoptotic Process (GO:1904036)	3/38	0.062135531410656	0.28985737427693453	0	0	3.5088835534213687	9.749212908439361	WFS1;GATA3;NUPR1
Regulation Of Inflammatory Response (GO:0050727)	10/240	0.06413143366226207	0.2986469027512657	0	0	1.7883563548716046	4.912294166028787	IL21;PYCARD;GRN;LGALS1;SHARPIN;AIM2;CELF1;IFI35;GATA3;CARD16
Negative Regulation Of Cytokine Production (GO:0001818)	8/178	0.06512685226449105	0.300090714681368	0	0	1.933408267765705	5.280946796704216	PYCARD;SARS1;CUL3;FN1;RARA;LGALS9;TRIB2;THBS1
Cellular Response To Oxygen-Containing Compound (GO:1901701)	15/406	0.06545823280084333	0.300090714681368	0	0	1.5816540259282124	4.312131392924303	DAPK1;TESC;HTRA2;ESR1;RHOA;AQP1;ZFP36L1;PYCARD;UXT;RPTOR;RARA;LCOR;MAPT;CARD16;CFTR
Defense Response To Symbiont (GO:0140546)	7/148	0.06569409001773671	0.300090714681368	0	0	2.0384060584204833	5.550062577118913	PYCARD;IL21;MOV10;AIM2;IFI27;IRF3;IRF1
Regulation Of Mitochondrial Membrane Potential (GO:0051881)	3/39	0.06616471074852612	0.300090714681368	0	0	3.4112394957983194	9.263589361706515	LRRK2;AKT2;MAPT
Anterograde Axonal Transport (GO:0008089)	3/39	0.06616471074852612	0.300090714681368	0	0	3.4112394957983194	9.263589361706515	HSPB1;KIF1B;RAB27B
Regulation Of Protein Targeting To Mitochondrion (GO:1903214)	3/39	0.06616471074852612	0.300090714681368	0	0	3.4112394957983194	9.263589361706515	HAX1;LRRK2;HTRA2
Organelle Transport Along Microtubule (GO:0072384)	3/39	0.06616471074852612	0.300090714681368	0	0	3.4112394957983194	9.263589361706515	UXT;HTT;MAPT
Positive Regulation Of ATP-dependent Activity (GO:0032781)	3/39	0.06616471074852612	0.300090714681368	0	0	3.4112394957983194	9.263589361706515	CHTOP;POT1;DNAJC9
Positive Regulation Of Intrinsic Apoptotic Signaling Pathway (GO:2001244)	3/39	0.06616471074852612	0.300090714681368	0	0	3.4112394957983194	9.263589361706515	BCLAF1;MYC;NUPR1
Positive Regulation Of Pattern Recognition Receptor Signaling Pathway (GO:0062208)	3/39	0.06616471074852612	0.300090714681368	0	0	3.4112394957983194	9.263589361706515	ZDHHC5;IFI35;SLC15A4
Positive Regulation Of Angiogenesis (GO:0045766)	6/119	0.0666185543579112	0.300090714681368	0	0	2.1786749985967933	5.901534151980917	GRN;NOS3;HSPB1;THBS1;HK2;AQP1
Negative Regulation Of Cell Death (GO:0060548)	4/64	0.06720563305990238	0.300090714681368	0	0	2.7313684210526317	7.374689846791309	CDK5;WFS1;CCN5;HTRA2
Positive Regulation Of Interleukin-1 Production (GO:0032732)	4/64	0.06720563305990238	0.300090714681368	0	0	2.7313684210526317	7.374689846791309	PYCARD;AIM2;HSPB1;LGALS9
Regulation Of Epithelial Cell Proliferation (GO:0050678)	5/91	0.06750012410842651	0.300090714681368	0	0	2.383843587479148	6.425950378796085	NR4A1;GRN;MYC;NUPR1;ZFP36L1
Regulation Of Epidermal Cell Differentiation (GO:0045604)	2/18	0.06803403408039993	0.300090714681368	0	0	5.111373165618448	13.738078902967825	SGPP1;ZFP36L1
Regulation Of Epithelial Cell Differentiation (GO:0030856)	2/18	0.06803403408039993	0.300090714681368	0	0	5.111373165618448	13.738078902967825	CEBPB;GATA3
T-helper Cell Differentiation (GO:0042093)	2/18	0.06803403408039993	0.300090714681368	0	0	5.111373165618448	13.738078902967825	IL21;GATA3
Branching Involved In Ureteric Bud Morphogenesis (GO:0001658)	2/18	0.06803403408039993	0.300090714681368	0	0	5.111373165618448	13.738078902967825	MYC;SIX1
Regulation Of Protein Deacetylation (GO:0090311)	2/18	0.06803403408039993	0.300090714681368	0	0	5.111373165618448	13.738078902967825	SPRED1;DYRK1A
Endothelial Cell Proliferation (GO:0001935)	2/18	0.06803403408039993	0.300090714681368	0	0	5.111373165618448	13.738078902967825	ERN1;DLG1
Excitatory Postsynaptic Potential (GO:0060079)	2/18	0.06803403408039993	0.300090714681368	0	0	5.111373165618448	13.738078902967825	LRRK2;GRIN2C
Glycerolipid Catabolic Process (GO:0046503)	2/18	0.06803403408039993	0.300090714681368	0	0	5.111373165618448	13.738078902967825	SMPD4;PLA2G4B
Ureteric Bud Development (GO:0001657)	2/18	0.06803403408039993	0.300090714681368	0	0	5.111373165618448	13.738078902967825	FOXC1;SIX1
Maintenance Of Protein Localization In Organelle (GO:0072595)	2/18	0.06803403408039993	0.300090714681368	0	0	5.111373165618448	13.738078902967825	HSPA5;HK2
Mitochondrial Fusion (GO:0008053)	2/18	0.06803403408039993	0.300090714681368	0	0	5.111373165618448	13.738078902967825	OPA1;RCC1L
ncRNA-mediated Post-Transcriptional Gene Silencing (GO:0035194)	2/18	0.06803403408039993	0.300090714681368	0	0	5.111373165618448	13.738078902967825	MOV10;CELF1
Positive Regulation Of Epidermal Cell Differentiation (GO:0045606)	2/18	0.06803403408039993	0.300090714681368	0	0	5.111373165618448	13.738078902967825	FOXC1;MACROH2A1
Positive Regulation Of Extracellular Matrix Organization (GO:1903055)	2/18	0.06803403408039993	0.300090714681368	0	0	5.111373165618448	13.738078902967825	EFEMP2;TNXB
Positive Regulation Of Focal Adhesion Assembly (GO:0051894)	2/18	0.06803403408039993	0.300090714681368	0	0	5.111373165618448	13.738078902967825	MYOC;THY1
Positive Regulation Of Response To Endoplasmic Reticulum Stress (GO:1905898)	2/18	0.06803403408039993	0.300090714681368	0	0	5.111373165618448	13.738078902967825	BAG6;ERN1
Protein Import Into Mitochondrial Matrix (GO:0030150)	2/18	0.06803403408039993	0.300090714681368	0	0	5.111373165618448	13.738078902967825	DNAJC19;TIMM50
Regulation Of Adaptive Immune Response (GO:0002819)	2/18	0.06803403408039993	0.300090714681368	0	0	5.111373165618448	13.738078902967825	PYCARD;IRF1
Regulation Of Cytokine-Mediated Signaling Pathway (GO:0001959)	3/40	0.07031040855738395	0.30515147801571774	0	0	3.3188734953440835	8.81106294972347	IKBKB;PYCARD;SHARPIN
Regulation Of Microtubule Polymerization (GO:0031113)	3/40	0.07031040855738395	0.30515147801571774	0	0	3.3188734953440835	8.81106294972347	PAK1;DYRK1A;MAPT
Cell Cycle G2/M Phase Transition (GO:0044839)	3/40	0.07031040855738395	0.30515147801571774	0	0	3.3188734953440835	8.81106294972347	LATS1;PPME1;DNM2
Endothelial Cell Migration (GO:0043542)	3/40	0.07031040855738395	0.30515147801571774	0	0	3.3188734953440835	8.81106294972347	NR4A1;NOS3;RHOA
Establishment Or Maintenance Of Epithelial Cell Apical/Basal Polarity (GO:0045197)	3/40	0.07031040855738395	0.30515147801571774	0	0	3.3188734953440835	8.81106294972347	DLG1;SCRIB;RHOA
Synaptic Vesicle Endocytosis (GO:0048488)	3/40	0.07031040855738395	0.30515147801571774	0	0	3.3188734953440835	8.81106294972347	CDK5;CANX;DNM2
Negative Regulation Of Protein Localization (GO:1903828)	3/40	0.07031040855738395	0.30515147801571774	0	0	3.3188734953440835	8.81106294972347	LATS1;MACROH2A1;YWHAZ
Positive Regulation Of Insulin Secretion (GO:0032024)	3/40	0.07031040855738395	0.30515147801571774	0	0	3.3188734953440835	8.81106294972347	ACSL4;DOC2B;CFTR
Positive Regulation Of Myeloid Leukocyte Differentiation (GO:0002763)	3/40	0.07031040855738395	0.30515147801571774	0	0	3.3188734953440835	8.81106294972347	HAX1;TESC;ZFP36L1
Positive Regulation Of DNA Biosynthetic Process (GO:2000573)	4/65	0.07032297435753165	0.30515147801571774	0	0	2.6864538395168247	7.131612762322433	MYC;POT1;CTNNB1;CCT7
Cytoplasmic Translation (GO:0002181)	5/93	0.07264771049396224	0.3117177488978824	0	0	2.3294255849635594	6.10806463765985	SARS1;RPL38;RPSA;RPL15;RPL10A
Positive Regulation Of DNA-binding Transcription Factor Activity (GO:0051091)	10/246	0.07297634884895297	0.3117177488978824	0	0	1.7423475841133316	4.560803671779671	IKBKB;FOXA1;PYCARD;AIM2;CTNNB1;TERF2IP;LGALS9;CARD16;ESR1;MID2
Regulation Of Protein Catabolic Process (GO:0042176)	6/122	0.07323317153743775	0.3117177488978824	0	0	2.1220018954581907	5.547139579400205	EEF1A1;PHB1;TMF1;PSME3;BANP;GFAP
Protein Localization To Nucleus (GO:0034504)	6/122	0.07323317153743775	0.3117177488978824	0	0	2.1220018954581907	5.547139579400205	COL1A1;TOR1A;LMNA;SIX1;E2F3;BANP
Positive Regulation Of NF-kappaB Transcription Factor Activity (GO:0051092)	7/152	0.07346700188359674	0.3117177488978824	0	0	1.9817650496785506	5.174227878139055	PYCARD;IKBKB;AIM2;TERF2IP;LGALS9;CARD16;MID2
Regulation Of Microtubule-Based Process (GO:0032886)	3/41	0.074570232628105	0.3117177488978824	0	0	3.2313688633348074	8.38867841362935	MACF1;DIAPH1;MAPT
Regulation Of Release Of Cytochrome C From Mitochondria (GO:0090199)	3/41	0.074570232628105	0.3117177488978824	0	0	3.2313688633348074	8.38867841362935	PYCARD;OPA1;PLSCR3
Negative Regulation Of DNA Recombination (GO:0045910)	3/41	0.074570232628105	0.3117177488978824	0	0	3.2313688633348074	8.38867841362935	H1-4;TERF2IP;UBQLN4
Negative Regulation Of Proteolysis (GO:0045861)	3/41	0.074570232628105	0.3117177488978824	0	0	3.2313688633348074	8.38867841362935	BAG6;CDK5;LRRK2
Positive Regulation Of Response To Biotic Stimulus (GO:0002833)	3/41	0.074570232628105	0.3117177488978824	0	0	3.2313688633348074	8.38867841362935	GRN;IFI35;SLC15A4
Regulation Of Fibroblast Growth Factor Receptor Signaling Pathway (GO:0040036)	2/19	0.07486823598669677	0.3117177488978824	0	0	4.810457516339869	12.468828857050422	OTX2;THBS1
RNA-templated DNA Biosynthetic Process (GO:0006278)	2/19	0.07486823598669677	0.3117177488978824	0	0	4.810457516339869	12.468828857050422	POT1;TERF2IP
Regulation Of Lymphocyte Differentiation (GO:0045619)	2/19	0.07486823598669677	0.3117177488978824	0	0	4.810457516339869	12.468828857050422	XRCC6;ZFP36L1
Regulation Of Megakaryocyte Differentiation (GO:0045652)	2/19	0.07486823598669677	0.3117177488978824	0	0	4.810457516339869	12.468828857050422	PRMT6;TESC
Cellular Response To Catecholamine Stimulus (GO:0071870)	2/19	0.07486823598669677	0.3117177488978824	0	0	4.810457516339869	12.468828857050422	LRRK2;SLC9A1
Cellular Response To Lectin (GO:1990858)	2/19	0.07486823598669677	0.3117177488978824	0	0	4.810457516339869	12.468828857050422	IKBKB;PAK1
Regulation Of Transcription Involved In G1/S Transition Of Mitotic Cell Cycle (GO:0000083)	2/19	0.07486823598669677	0.3117177488978824	0	0	4.810457516339869	12.468828857050422	KLF11;CDK5
Cortical Actin Cytoskeleton Organization (GO:0030866)	2/19	0.07486823598669677	0.3117177488978824	0	0	4.810457516339869	12.468828857050422	IKBKB;DLG1
Epithelial Structure Maintenance (GO:0010669)	2/19	0.07486823598669677	0.3117177488978824	0	0	4.810457516339869	12.468828857050422	LSR;TFF1
Stimulatory C-type Lectin Receptor Signaling Pathway (GO:0002223)	2/19	0.07486823598669677	0.3117177488978824	0	0	4.810457516339869	12.468828857050422	IKBKB;PAK1
Telomere Maintenance Via Telomerase (GO:0007004)	2/19	0.07486823598669677	0.3117177488978824	0	0	4.810457516339869	12.468828857050422	POT1;TERF2IP
Intrinsic Apoptotic Signaling Pathway In Response To DNA Damage By P53 Class Mediator (GO:0042771)	2/19	0.07486823598669677	0.3117177488978824	0	0	4.810457516339869	12.468828857050422	BAG6;PYCARD
Negative Regulation Of RNA Splicing (GO:0033119)	2/19	0.07486823598669677	0.3117177488978824	0	0	4.810457516339869	12.468828857050422	TMBIM6;RBMX
Negative Regulation Of Calcium Ion Transmembrane Transport (GO:1903170)	2/19	0.07486823598669677	0.3117177488978824	0	0	4.810457516339869	12.468828857050422	FKBP1A;TMBIM6
Negative Regulation Of Cyclin-Dependent Protein Serine/Threonine Kinase Activity (GO:0045736)	2/19	0.07486823598669677	0.3117177488978824	0	0	4.810457516339869	12.468828857050422	LATS1;TFAP4
Positive Regulation Of Axon Extension (GO:0045773)	2/19	0.07486823598669677	0.3117177488978824	0	0	4.810457516339869	12.468828857050422	MACF1;MAPT
Phosphate-Containing Compound Metabolic Process (GO:0006796)	8/184	0.0757221872564918	0.3147829028563026	0	0	1.8669175834780931	4.81792446198139	IPPK;RPTOR;PAK1;CDK5;KHSRP;LRRK2;ALDOA;HK2
Regulation Of Viral Genome Replication (GO:0045069)	4/67	0.07677586986917538	0.3181734886206291	0	0	2.600902255639098	6.6761646631003435	SRPK2;LARP1;ADARB1;TARBP2
Peptidyl-Tyrosine Phosphorylation (GO:0018108)	4/67	0.07677586986917538	0.3181734886206291	0	0	2.600902255639098	6.6761646631003435	IL21;EFEMP1;DYRK1A;FGFR3
Cardiac Ventricle Morphogenesis (GO:0003208)	3/42	0.0789417076810693	0.3251327960423701	0	0	3.1483516483516483	7.993808325495813	FKBP1A;CPE;GATA3
Regulation Of Ubiquitin-Dependent Protein Catabolic Process (GO:2000058)	3/42	0.0789417076810693	0.3251327960423701	0	0	3.1483516483516483	7.993808325495813	LATS1;SMURF1;UBQLN4
Substantia Nigra Development (GO:0021762)	3/42	0.0789417076810693	0.3251327960423701	0	0	3.1483516483516483	7.993808325495813	HSPA5;BASP1;RHOA
Translational Elongation (GO:0006414)	3/42	0.0789417076810693	0.3251327960423701	0	0	3.1483516483516483	7.993808325495813	EEF1B2;EEF1A1;EEF1G
Positive Regulation Of Cell Differentiation (GO:0045597)	11/283	0.07953180198098156	0.32705924106948264	0	0	1.663359414278532	4.210957886089677	COL1A1;SLC6A6;FOXC1;KITLG;CEBPB;TNXB;CTNNB1;TCF4;MACROH2A1;RHOA;ZFP36L1
DNA Damage Response (GO:0006974)	14/384	0.07967039860111895	0.3271259223668064	0	0	1.5583493170589944	3.942401196944863	TOP2A;DCUN1D5;HTRA2;PDS5A;MACROH2A1;RPTOR;BCLAF1;PAK1;AIM2;IRF3;MYC;MAPT;UBQLN4;CUL4B
Skin Development (GO:0043588)	4/68	0.08010999983796147	0.32842642571605984	0	0	2.5601315789473684	6.462679904311038	COL1A1;COL3A1;COL1A2;ITGB4
Regulation Of Macrophage Chemotaxis (GO:0010758)	2/20	0.08190990203534797	0.3292408543465941	0	0	4.5429769392033545	11.367143382162373	UXT;THBS1
Cell Projection Organization (GO:0030030)	2/20	0.08190990203534797	0.3292408543465941	0	0	4.5429769392033545	11.367143382162373	GSN;PARVG
Cellular Response To Copper Ion (GO:0071280)	2/20	0.08190990203534797	0.3292408543465941	0	0	4.5429769392033545	11.367143382162373	MT2A;AQP1
Cellular Response To Estradiol Stimulus (GO:0071392)	2/20	0.08190990203534797	0.3292408543465941	0	0	4.5429769392033545	11.367143382162373	LCOR;ESR1
Maturation Of LSU-rRNA (GO:0000470)	2/20	0.08190990203534797	0.3292408543465941	0	0	4.5429769392033545	11.367143382162373	PES1;RPL7L1
Microglial Cell Activation (GO:0001774)	2/20	0.08190990203534797	0.3292408543465941	0	0	4.5429769392033545	11.367143382162373	GRN;MAPT
Negative Regulation Of Cyclin-Dependent Protein Kinase Activity (GO:1904030)	2/20	0.08190990203534797	0.3292408543465941	0	0	4.5429769392033545	11.367143382162373	LATS1;TFAP4
Negative Regulation Of miRNA Transcription (GO:1902894)	2/20	0.08190990203534797	0.3292408543465941	0	0	4.5429769392033545	11.367143382162373	RARA;ESR1
Negative Regulation Of Phosphoprotein Phosphatase Activity (GO:0032515)	2/20	0.08190990203534797	0.3292408543465941	0	0	4.5429769392033545	11.367143382162373	FKBP1A;IKBKB
Positive Regulation Of Antigen Receptor-Mediated Signaling Pathway (GO:0050857)	2/20	0.08190990203534797	0.3292408543465941	0	0	4.5429769392033545	11.367143382162373	UXT;CD81
Positive Regulation Of Leukocyte Activation (GO:0002696)	2/20	0.08190990203534797	0.3292408543465941	0	0	4.5429769392033545	11.367143382162373	THBS1;HSPD1
Positive Regulation Of Phospholipase Activity (GO:0010518)	2/20	0.08190990203534797	0.3292408543465941	0	0	4.5429769392033545	11.367143382162373	ESR1;FGFR3
protein-DNA Complex Disassembly (GO:0032986)	2/20	0.08190990203534797	0.3292408543465941	0	0	4.5429769392033545	11.367143382162373	MYC;HMGA1
Regulation Of Chromosome Organization (GO:0033044)	3/43	0.08342228383043722	0.33269046360767784	0	0	3.069485294117647	7.62410977924038	MYC;TERF2IP;MAPT
Intracellular Steroid Hormone Receptor Signaling Pathway (GO:0030518)	3/43	0.08342228383043722	0.33269046360767784	0	0	3.069485294117647	7.62410977924038	PHB1;TMF1;ESR1
Positive Regulation Of T Cell Mediated Immunity (GO:0002711)	3/43	0.08342228383043722	0.33269046360767784	0	0	3.069485294117647	7.62410977924038	HLA-B;HLA-C;HSPD1
Positive Regulation Of Cell-Matrix Adhesion (GO:0001954)	3/43	0.08342228383043722	0.33269046360767784	0	0	3.069485294117647	7.62410977924038	EFEMP2;MYOC;THY1
Positive Regulation Of miRNA Transcription (GO:1902895)	3/43	0.08342228383043722	0.33269046360767784	0	0	3.069485294117647	7.62410977924038	FOXA1;MYC;GATA3
Response To Molecule Of Bacterial Origin (GO:0002237)	4/69	0.08351489004143353	0.33269046360767784	0	0	2.5206153846153847	6.2580082887724275	NOS3;PELI1;LGALS9;TRIB1
Regulation Of Anatomical Structure Morphogenesis (GO:0022603)	6/127	0.08506077745184898	0.3383444317392743	0	0	2.033791693603341	5.012054384742654	PAK1;CDK5;LRRK2;CTNNB1;MAPT;PDZD8
Endocytosis (GO:0006897)	8/189	0.08529947779830038	0.3387897535733387	0	0	1.8148760718349344	4.467475247845694	LRSAM1;EHD4;SORT1;LRRK2;CLINT1;LRP1B;LRP12;DNM2
Negative Regulation Of Epithelial Cell Proliferation (GO:0050680)	4/70	0.0869897136643273	0.3449903629447283	0	0	2.4822966507177036	6.061682536222428	ATP5F1A;NUPR1;GATA3;THBS1
Intracellular Monoatomic Cation Homeostasis (GO:0030003)	8/190	0.08729642752488588	0.3456938529985481	0	0	1.8048109003523016	4.40093344929757	MT2A;HEPHL1;GLRX3;MYC;ATP2A3;FLVCR1;TPT1;SLC9A1
Bone Development (GO:0060348)	3/44	0.08800934451405541	0.34735449183001754	0	0	2.9944660791145727	7.277487691547026	TFAP2A;MYOC;FGFR3
Synaptic Vesicle Recycling (GO:0036465)	3/44	0.08800934451405541	0.34735449183001754	0	0	2.9944660791145727	7.277487691547026	CDK5;CANX;DNM2
Regulation Of Lipopolysaccharide-Mediated Signaling Pathway (GO:0031664)	2/21	0.0891452231183659	0.34735449183001754	0	0	4.303652212291736	10.404029811384616	CARD16;TRIB1
Antigen Processing And Presentation Of Endogenous Peptide Antigen (GO:0002483)	2/21	0.0891452231183659	0.34735449183001754	0	0	4.303652212291736	10.404029811384616	HLA-B;HLA-C
Focal Adhesion Assembly (GO:0048041)	2/21	0.0891452231183659	0.34735449183001754	0	0	4.303652212291736	10.404029811384616	TRIP6;THY1
Negative Regulation Of miRNA Metabolic Process (GO:2000629)	2/21	0.0891452231183659	0.34735449183001754	0	0	4.303652212291736	10.404029811384616	RARA;ESR1
Positive Regulation Of Interferon-Alpha Production (GO:0032727)	2/21	0.0891452231183659	0.34735449183001754	0	0	4.303652212291736	10.404029811384616	IRF3;HSPD1
Positive Regulation Of Signal Transduction By P53 Class Mediator (GO:1901798)	2/21	0.0891452231183659	0.34735449183001754	0	0	4.303652212291736	10.404029811384616	SPRED1;MYC
Positive Regulation Of Transcription Regulatory Region DNA Binding (GO:2000679)	2/21	0.0891452231183659	0.34735449183001754	0	0	4.303652212291736	10.404029811384616	FOXC1;GATA3
Positive Regulation Of Vacuole Organization (GO:0044090)	2/21	0.0891452231183659	0.34735449183001754	0	0	4.303652212291736	10.404029811384616	GRN;LRSAM1
Protein Mannosylation (GO:0035268)	2/21	0.0891452231183659	0.34735449183001754	0	0	4.303652212291736	10.404029811384616	POMT2;POMGNT2
Negative Regulation Of Protein Binding (GO:0032091)	4/71	0.09053360148893333	0.351228326240811	0	0	2.4451217596229378	5.873266114268198	LRRK2;ATP2A3;TMBIM6;CARD16
Positive Regulation Of Cell-Substrate Adhesion (GO:0010811)	4/71	0.09053360148893333	0.351228326240811	0	0	2.4451217596229378	5.873266114268198	CCDC80;MYOC;FN1;FBLN2
Protein Autoubiquitination (GO:0051865)	4/71	0.09053360148893333	0.351228326240811	0	0	2.4451217596229378	5.873266114268198	LRSAM1;RNF11;CUL3;STUB1
Protein Complex Oligomerization (GO:0051259)	5/100	0.0922923712461519	0.3560167706752958	0	0	2.1570064401510103	5.139701556211987	PYCARD;EHD4;OPA1;RBMX;SLC9A1
Transmembrane Receptor Protein Serine/Threonine Kinase Signaling Pathway (GO:0007178)	6/130	0.09263393427363581	0.3560167706752958	0	0	1.9842801609493281	4.720800422188722	FKBP1A;COL3A1;COL1A2;SMURF1;ZYX;STUB1
Regulation Of Protein Modification Process (GO:0031399)	3/45	0.09270021413767522	0.3560167706752958	0	0	2.9230192076830734	6.952063566249529	SPRED1;FN1;HSPB1
Regulation Of Telomerase Activity (GO:0051972)	3/45	0.09270021413767522	0.3560167706752958	0	0	2.9230192076830734	6.952063566249529	MYC;CTNNB1;POT1
Hexose Metabolic Process (GO:0019318)	3/45	0.09270021413767522	0.3560167706752958	0	0	2.9230192076830734	6.952063566249529	KHSRP;ALDOA;HK2
Negative Regulation Of Response To Biotic Stimulus (GO:0002832)	3/45	0.09270021413767522	0.3560167706752958	0	0	2.9230192076830734	6.952063566249529	CARD16;TRIB1;YWHAZ
Positive Regulation Of Innate Immune Response (GO:0045089)	3/45	0.09270021413767522	0.3560167706752958	0	0	2.9230192076830734	6.952063566249529	ZDHHC5;IFI35;SLC15A4
Negative Regulation Of Catabolic Process (GO:0009895)	4/72	0.09414564383533175	0.3610492194717959	0	0	2.4090402476780186	5.692350816279003	BSCL2;PHB1;NUPR1;BANP
Protein Autophosphorylation (GO:0046777)	7/162	0.09517037080669942	0.3641885602644487	0	0	1.85295243302351	4.358304619002372	ERN1;PAK1;DAPK1;LRRK2;DYRK1A;EIF2AK3;FGFR3
Synapse Organization (GO:0050808)	6/131	0.09523673910394673	0.3641885602644487	0	0	1.9683044397463003	4.628250385875108	CDK5;LRRK2;APBB2;MAPT;AGRN;C1QC
Cellular Component Assembly (GO:0022607)	10/260	0.09646472369135049	0.36559116990614343	0	0	1.6435820895522388	3.8436447433635266	BAG6;DET1;GSN;TFAP4;PARVG;POT1;RANBP9;OTX2;YWHAZ;RHOA
Regulation Of Histone Acetylation (GO:0035065)	2/22	0.09656093002384485	0.36559116990614343	0	0	4.088259958071279	9.55663908998593	CTBP1;SF3B1
Response To Gamma Radiation (GO:0010332)	2/22	0.09656093002384485	0.36559116990614343	0	0	4.088259958071279	9.55663908998593	XRCC6;MYC
Cytoskeleton-Dependent Intracellular Transport (GO:0030705)	2/22	0.09656093002384485	0.36559116990614343	0	0	4.088259958071279	9.55663908998593	TUBB2A;KIF1B
Membrane Protein Ectodomain Proteolysis (GO:0006509)	2/22	0.09656093002384485	0.36559116990614343	0	0	4.088259958071279	9.55663908998593	BACE1;RBMX
Natural Killer Cell Mediated Immunity (GO:0002228)	2/22	0.09656093002384485	0.36559116990614343	0	0	4.088259958071279	9.55663908998593	TUBB2A;SLAMF7
Positive Regulation Of Viral Life Cycle (GO:1903902)	2/22	0.09656093002384485	0.36559116990614343	0	0	4.088259958071279	9.55663908998593	LGALS1;LGALS9
Regulation Of mRNA Catabolic Process (GO:0061013)	3/46	0.09749216522862394	0.36610124957297463	0	0	2.8548954465507133	6.646148811008692	MOV10;KHSRP;ZFP36L1
Development Of Primary Male Sexual Characteristics (GO:0046546)	3/46	0.09749216522862394	0.36610124957297463	0	0	2.8548954465507133	6.646148811008692	TFAP2C;KITLG;GATA3
Male Gonad Development (GO:0008584)	3/46	0.09749216522862394	0.36610124957297463	0	0	2.8548954465507133	6.646148811008692	TFAP2C;KITLG;GATA3
Positive Regulation Of Cell-Cell Adhesion (GO:0022409)	3/46	0.09749216522862394	0.36610124957297463	0	0	2.8548954465507133	6.646148811008692	FOXA1;CITED2;THY1
Protein Sumoylation (GO:0016925)	3/46	0.09749216522862394	0.36610124957297463	0	0	2.8548954465507133	6.646148811008692	SENP5;UBE2I;PIAS1
Negative Regulation Of Cell Migration (GO:0030336)	7/163	0.09751742974035088	0.36610124957297463	0	0	1.8409794654498044	4.28529236209493	RNF20;COL3A1;CITED2;ADARB1;LDLRAD4;THY1;TRIB1
Regulation Of Rho Protein Signal Transduction (GO:0035023)	4/73	0.0978248924775542	0.3664271528386731	0	0	2.374004576659039	5.5185545613726354	COL3A1;MYOC;CUL3;LPAR1
Plasma Membrane Bounded Cell Projection Organization (GO:0120036)	6/132	0.0978784089512954	0.3664271528386731	0	0	1.9525823014195107	4.537858470637046	TOR1A;TNXB;CDK5;MYOC;MAPT;LRP12
Negative Regulation Of Neuron Apoptotic Process (GO:0043524)	4/74	0.10157036246061266	0.3679035782241849	0	0	2.33996992481203	5.3515193949709525	TOX3;GRN;WFS1;SIX1
Positive Regulation Of Smooth Muscle Cell Proliferation (GO:0048661)	3/47	0.10238242529441997	0.3679035782241849	0	0	2.7898682200152787	6.3582218514790565	ERN1;PHB1;THBS1
Cytosolic Pattern Recognition Receptor Signaling Pathway (GO:0002753)	2/23	0.10414427576001327	0.3679035782241849	0	0	3.893381251871818	8.806743026559744	PHB1;IRF3
Hepaticobiliary System Development (GO:0061008)	2/23	0.10414427576001327	0.3679035782241849	0	0	3.893381251871818	8.806743026559744	CITED2;LSR
Positive Regulation Of Cell-Substrate Junction Organization (GO:0150117)	2/23	0.10414427576001327	0.3679035782241849	0	0	3.893381251871818	8.806743026559744	MYOC;THY1
Positive Regulation Of Epithelial Cell Apoptotic Process (GO:1904037)	2/23	0.10414427576001327	0.3679035782241849	0	0	3.893381251871818	8.806743026559744	GSN;THBS1
Positive Regulation Of mRNA Splicing, Via Spliceosome (GO:0048026)	2/23	0.10414427576001327	0.3679035782241849	0	0	3.893381251871818	8.806743026559744	THRAP3;RBMX
Regulation Of T Cell Migration (GO:2000404)	2/23	0.10414427576001327	0.3679035782241849	0	0	3.893381251871818	8.806743026559744	PYCARD;RHOA
Regulation Of Cardiac Muscle Hypertrophy (GO:0010611)	2/23	0.10414427576001327	0.3679035782241849	0	0	3.893381251871818	8.806743026559744	GLRX3;SLC9A1
Nucleosome Organization (GO:0034728)	4/75	0.10538103407779192	0.3679035782241849	0	0	2.3068939955522607	5.19090966313136	H2BC9;HMGA1;DNAJC9;MACROH2A1
Cellular Response To Mechanical Stimulus (GO:0071260)	3/48	0.10736818324129027	0.3679035782241849	0	0	2.727731092436975	6.086908436703907	IRF1;AQP1;SLC9A1
Chloride Transmembrane Transport (GO:1902476)	3/48	0.10736818324129027	0.3679035782241849	0	0	2.727731092436975	6.086908436703907	GABRB3;GLRB;CFTR
Cytoplasmic Microtubule Organization (GO:0031122)	3/48	0.10736818324129027	0.3679035782241849	0	0	2.727731092436975	6.086908436703907	DLG1;MAPT;RHOA
Regulation Of Neuroblast Proliferation (GO:1902692)	2/24	0.11188301817055313	0.3679035782241849	0	0	3.7162187916904896	8.139639349081268	LRRK2;CTNNB1
Regulation Of Ryanodine-Sensitive Calcium-Release Channel Activity (GO:0060314)	2/24	0.11188301817055313	0.3679035782241849	0	0	3.7162187916904896	8.139639349081268	FKBP1A;JPH3
Response To Copper Ion (GO:0046688)	2/24	0.11188301817055313	0.3679035782241849	0	0	3.7162187916904896	8.139639349081268	MT2A;AQP1
Secondary Alcohol Biosynthetic Process (GO:1902653)	2/24	0.11188301817055313	0.3679035782241849	0	0	3.7162187916904896	8.139639349081268	ACLY;NSDHL
Ear Morphogenesis (GO:0042471)	2/24	0.11188301817055313	0.3679035782241849	0	0	3.7162187916904896	8.139639349081268	TFAP2A;SIX1
Iron Ion Transport (GO:0006826)	2/24	0.11188301817055313	0.3679035782241849	0	0	3.7162187916904896	8.139639349081268	HEPHL1;DNM2
Multivesicular Body Sorting Pathway (GO:0071985)	2/24	0.11188301817055313	0.3679035782241849	0	0	3.7162187916904896	8.139639349081268	SORT1;RAB27B
Natural Killer Cell Mediated Cytotoxicity (GO:0042267)	2/24	0.11188301817055313	0.3679035782241849	0	0	3.7162187916904896	8.139639349081268	TUBB2A;SLAMF7
Negative Regulation Of Cell Junction Assembly (GO:1901889)	2/24	0.11188301817055313	0.3679035782241849	0	0	3.7162187916904896	8.139639349081268	IKBKB;THBS1
Positive Regulation Of Interleukin-17 Production (GO:0032740)	2/24	0.11188301817055313	0.3679035782241849	0	0	3.7162187916904896	8.139639349081268	IL21;PHB1
Intrinsic Apoptotic Signaling Pathway In Response To DNA Damage (GO:0008630)	3/49	0.11244659547434332	0.3679035782241849	0	0	2.6682955791012057	5.8309646298547655	PYCARD;BAG6;HTRA2
Negative Regulation Of DNA Metabolic Process (GO:0051053)	3/49	0.11244659547434332	0.3679035782241849	0	0	2.6682955791012057	5.8309646298547655	H1-4;TERF2IP;PDS5A
Negative Regulation Of Cysteine-Type Endopeptidase Activity Involved In Apoptotic Process (GO:0043154)	3/49	0.11244659547434332	0.3679035782241849	0	0	2.6682955791012057	5.8309646298547655	CARD16;THBS1;AQP1
Neurogenesis (GO:0022008)	3/49	0.11244659547434332	0.3679035782241849	0	0	2.6682955791012057	5.8309646298547655	LPAR1;SIX1;MAPT
Positive Regulation Of miRNA Metabolic Process (GO:2000630)	3/49	0.11244659547434332	0.3679035782241849	0	0	2.6682955791012057	5.8309646298547655	FOXA1;MYC;GATA3
Regulation Of Immune Response (GO:0050776)	4/77	0.11319374011964037	0.3679035782241849	0	0	2.243460706560923	4.8877255710710665	FKBP1A;COL3A1;IRF4;IRF1
Chloride Transport (GO:0006821)	4/77	0.11319374011964037	0.3679035782241849	0	0	2.243460706560923	4.8877255710710665	GABRB3;GLRB;PACC1;CFTR
Regulation Of Translation (GO:0006417)	8/202	0.11335474617734487	0.3679035782241849	0	0	1.6921224856085977	3.6841449682112843	LARP1;DAPK1;EIF2AK3;HSPB1;MSI1;MSI2;LSM14A;THBS1
Regulation Of Enamel Mineralization (GO:0070173)	1/5	0.11416025557571391	0.3679035782241849	0	0	10.207635983263598	22.15212232893617	CFTR
Regulation Of Establishment Of T Cell Polarity (GO:1903903)	1/5	0.11416025557571391	0.3679035782241849	0	0	10.207635983263598	22.15212232893617	GSN
ISG15-protein Conjugation (GO:0032020)	1/5	0.11416025557571391	0.3679035782241849	0	0	10.207635983263598	22.15212232893617	UBE2E1
Regulation Of Fat Cell Proliferation (GO:0070344)	1/5	0.11416025557571391	0.3679035782241849	0	0	10.207635983263598	22.15212232893617	E2F3
PERK-mediated Unfolded Protein Response (GO:0036499)	1/5	0.11416025557571391	0.3679035782241849	0	0	10.207635983263598	22.15212232893617	EIF2AK3
R-loop Processing (GO:0062176)	1/5	0.11416025557571391	0.3679035782241849	0	0	10.207635983263598	22.15212232893617	SRPK2
Regulation Of Guanylate Cyclase Activity (GO:0031282)	1/5	0.11416025557571391	0.3679035782241849	0	0	10.207635983263598	22.15212232893617	NOS3
T-helper 2 Cell Differentiation (GO:0045064)	1/5	0.11416025557571391	0.3679035782241849	0	0	10.207635983263598	22.15212232893617	GATA3
Regulation Of Keratinocyte Apoptotic Process (GO:1902172)	1/5	0.11416025557571391	0.3679035782241849	0	0	10.207635983263598	22.15212232893617	ZFP36L1
Regulation Of Morphogenesis Of A Branching Structure (GO:0060688)	1/5	0.11416025557571391	0.3679035782241849	0	0	10.207635983263598	22.15212232893617	LRRK2
Regulation Of Neutrophil Activation (GO:1902563)	1/5	0.11416025557571391	0.3679035782241849	0	0	10.207635983263598	22.15212232893617	GRN
Regulation Of Nitric Oxide Mediated Signal Transduction (GO:0010749)	1/5	0.11416025557571391	0.3679035782241849	0	0	10.207635983263598	22.15212232893617	THBS1
Axo-Dendritic Transport (GO:0008088)	1/5	0.11416025557571391	0.3679035782241849	0	0	10.207635983263598	22.15212232893617	MAPT
Regulation Of Pentose-Phosphate Shunt (GO:0043456)	1/5	0.11416025557571391	0.3679035782241849	0	0	10.207635983263598	22.15212232893617	RPTOR
Regulation Of Peptidyl-Cysteine S-nitrosylation (GO:2000169)	1/5	0.11416025557571391	0.3679035782241849	0	0	10.207635983263598	22.15212232893617	SNTA1
Regulation Of Protein Targeting (GO:1903533)	1/5	0.11416025557571391	0.3679035782241849	0	0	10.207635983263598	22.15212232893617	HAX1
Cell Junction Disassembly (GO:0150146)	1/5	0.11416025557571391	0.3679035782241849	0	0	10.207635983263598	22.15212232893617	C1QC
Regulation Of Retrograde Transport, Endosome To Golgi (GO:1905279)	1/5	0.11416025557571391	0.3679035782241849	0	0	10.207635983263598	22.15212232893617	LRRK2
Cellular Response To Cold (GO:0070417)	1/5	0.11416025557571391	0.3679035782241849	0	0	10.207635983263598	22.15212232893617	EIF2AK3
Regulation Of Superoxide Metabolic Process (GO:0090322)	1/5	0.11416025557571391	0.3679035782241849	0	0	10.207635983263598	22.15212232893617	FBLN5
Regulation Of System Process (GO:0044057)	1/5	0.11416025557571391	0.3679035782241849	0	0	10.207635983263598	22.15212232893617	NOS3
Cellular Response To Iron Ion (GO:0071281)	1/5	0.11416025557571391	0.3679035782241849	0	0	10.207635983263598	22.15212232893617	TFAP2A
Regulation Of Tooth Mineralization (GO:0070170)	1/5	0.11416025557571391	0.3679035782241849	0	0	10.207635983263598	22.15212232893617	TFAP2A
Chondrocyte Development (GO:0002063)	1/5	0.11416025557571391	0.3679035782241849	0	0	10.207635983263598	22.15212232893617	EIF2AK3
Contact Inhibition (GO:0060242)	1/5	0.11416025557571391	0.3679035782241849	0	0	10.207635983263598	22.15212232893617	PAK1
Response To Manganese Ion (GO:0010042)	1/5	0.11416025557571391	0.3679035782241849	0	0	10.207635983263598	22.15212232893617	LRRK2
Double-Strand Break Repair Via Classical Nonhomologous End Joining (GO:0097680)	1/5	0.11416025557571391	0.3679035782241849	0	0	10.207635983263598	22.15212232893617	XRCC6
Ear Development (GO:0043583)	1/5	0.11416025557571391	0.3679035782241849	0	0	10.207635983263598	22.15212232893617	GATA3
Epithelial Tube Formation (GO:0072175)	1/5	0.11416025557571391	0.3679035782241849	0	0	10.207635983263598	22.15212232893617	GATA3
Establishment Of Lymphocyte Polarity (GO:0001767)	1/5	0.11416025557571391	0.3679035782241849	0	0	10.207635983263598	22.15212232893617	SCRIB
Establishment Of Mitochondrion Localization, Microtubule-Mediated (GO:0034643)	1/5	0.11416025557571391	0.3679035782241849	0	0	10.207635983263598	22.15212232893617	UXT
Striated Muscle Hypertrophy (GO:0014897)	1/5	0.11416025557571391	0.3679035782241849	0	0	10.207635983263598	22.15212232893617	MYOC
Establishment Of Protein Localization To Telomere (GO:0070200)	1/5	0.11416025557571391	0.3679035782241849	0	0	10.207635983263598	22.15212232893617	POT1
tRNA Catabolic Process (GO:0016078)	1/5	0.11416025557571391	0.3679035782241849	0	0	10.207635983263598	22.15212232893617	POP1
Telencephalon Cell Migration (GO:0022029)	1/5	0.11416025557571391	0.3679035782241849	0	0	10.207635983263598	22.15212232893617	LRRK2
Gamma-Aminobutyric Acid Metabolic Process (GO:0009448)	1/5	0.11416025557571391	0.3679035782241849	0	0	10.207635983263598	22.15212232893617	ALDH1A1
Glutamate Catabolic Process (GO:0006538)	1/5	0.11416025557571391	0.3679035782241849	0	0	10.207635983263598	22.15212232893617	GLUL
Trigeminal Nerve Development (GO:0021559)	1/5	0.11416025557571391	0.3679035782241849	0	0	10.207635983263598	22.15212232893617	TFAP2A
Glyoxylate Metabolic Process (GO:0046487)	1/5	0.11416025557571391	0.3679035782241849	0	0	10.207635983263598	22.15212232893617	HYI
Heme Transport (GO:0015886)	1/5	0.11416025557571391	0.3679035782241849	0	0	10.207635983263598	22.15212232893617	FLVCR1
Vocal Learning (GO:0042297)	1/5	0.11416025557571391	0.3679035782241849	0	0	10.207635983263598	22.15212232893617	HTT
Imitative Learning (GO:0098596)	1/5	0.11416025557571391	0.3679035782241849	0	0	10.207635983263598	22.15212232893617	HTT
Inclusion Body Assembly (GO:0070841)	1/5	0.11416025557571391	0.3679035782241849	0	0	10.207635983263598	22.15212232893617	MAPT
Interleukin-4-Mediated Signaling Pathway (GO:0035771)	1/5	0.11416025557571391	0.3679035782241849	0	0	10.207635983263598	22.15212232893617	STAT6
Iron Coordination Entity Transport (GO:1901678)	1/5	0.11416025557571391	0.3679035782241849	0	0	10.207635983263598	22.15212232893617	FLVCR1
Leukocyte Apoptotic Process (GO:0071887)	1/5	0.11416025557571391	0.3679035782241849	0	0	10.207635983263598	22.15212232893617	IRF3
Morphogenesis Of An Endothelium (GO:0003159)	1/5	0.11416025557571391	0.3679035782241849	0	0	10.207635983263598	22.15212232893617	CTNNB1
Negative Regulation Of Cardiac Muscle Cell Apoptotic Process (GO:0010667)	1/5	0.11416025557571391	0.3679035782241849	0	0	10.207635983263598	22.15212232893617	NUPR1
Negative Regulation Of Cell Size (GO:0045792)	1/5	0.11416025557571391	0.3679035782241849	0	0	10.207635983263598	22.15212232893617	RHOA
Negative Regulation Of Cellular Response To Hypoxia (GO:1900038)	1/5	0.11416025557571391	0.3679035782241849	0	0	10.207635983263598	22.15212232893617	TMBIM6
Negative Regulation Of Erythrocyte Differentiation (GO:0045647)	1/5	0.11416025557571391	0.3679035782241849	0	0	10.207635983263598	22.15212232893617	ZFP36L1
Negative Regulation Of Excitatory Postsynaptic Potential (GO:0090394)	1/5	0.11416025557571391	0.3679035782241849	0	0	10.207635983263598	22.15212232893617	LRRK2
Negative Regulation Of Glucocorticoid Receptor Signaling Pathway (GO:2000323)	1/5	0.11416025557571391	0.3679035782241849	0	0	10.207635983263598	22.15212232893617	PHB1
Negative Regulation Of Heterochromatin Formation (GO:0031452)	1/5	0.11416025557571391	0.3679035782241849	0	0	10.207635983263598	22.15212232893617	DYRK1A
Negative Regulation Of Histone Acetylation (GO:0035067)	1/5	0.11416025557571391	0.3679035782241849	0	0	10.207635983263598	22.15212232893617	CTBP1
Negative Regulation Of Lens Fiber Cell Differentiation (GO:1902747)	1/5	0.11416025557571391	0.3679035782241849	0	0	10.207635983263598	22.15212232893617	SPRED1
Negative Regulation Of Lipoprotein Lipase Activity (GO:0051005)	1/5	0.11416025557571391	0.3679035782241849	0	0	10.207635983263598	22.15212232893617	SORT1
Negative Regulation Of Myeloid Leukocyte Mediated Immunity (GO:0002887)	1/5	0.11416025557571391	0.3679035782241849	0	0	10.207635983263598	22.15212232893617	LGALS9
Negative Regulation Of Nervous System Process (GO:0031645)	1/5	0.11416025557571391	0.3679035782241849	0	0	10.207635983263598	22.15212232893617	EIF2AK3
Negative Regulation Of Neuron Migration (GO:2001223)	1/5	0.11416025557571391	0.3679035782241849	0	0	10.207635983263598	22.15212232893617	COL3A1
Negative Regulation Of Protein Kinase Activity By Regulation Of Protein Phosphorylation (GO:0044387)	1/5	0.11416025557571391	0.3679035782241849	0	0	10.207635983263598	22.15212232893617	ADARB1
Negative Regulation Of Sequestering Of Triglyceride (GO:0010891)	1/5	0.11416025557571391	0.3679035782241849	0	0	10.207635983263598	22.15212232893617	OSBPL8
Negative Regulation Of Transcription From RNA Polymerase II Promoter In Response To Stress (GO:0097201)	1/5	0.11416025557571391	0.3679035782241849	0	0	10.207635983263598	22.15212232893617	CITED2
Osmosensory Signaling Pathway (GO:0007231)	1/5	0.11416025557571391	0.3679035782241849	0	0	10.207635983263598	22.15212232893617	PYCARD
Plus-End-Directed Organelle Transport Along Microtubule (GO:0072386)	1/5	0.11416025557571391	0.3679035782241849	0	0	10.207635983263598	22.15212232893617	MAPT
Positive Regulation Of CD4-positive, CD25-positive, Alpha-Beta Regulatory T Cell Differentiation (GO:0032831)	1/5	0.11416025557571391	0.3679035782241849	0	0	10.207635983263598	22.15212232893617	LGALS9
Positive Regulation Of T Cell Mediated Immune Response To Tumor Cell (GO:0002842)	1/5	0.11416025557571391	0.3679035782241849	0	0	10.207635983263598	22.15212232893617	HSPD1
Positive Regulation Of T-helper 2 Cell Differentiation (GO:0045630)	1/5	0.11416025557571391	0.3679035782241849	0	0	10.207635983263598	22.15212232893617	RARA
Positive Regulation Of Autophagy Of Mitochondrion In Response To Mitochondrial Depolarization (GO:1904925)	1/5	0.11416025557571391	0.3679035782241849	0	0	10.207635983263598	22.15212232893617	HK2
Positive Regulation Of Extrinsic Apoptotic Signaling Pathway Via Death Domain Receptors (GO:1902043)	1/5	0.11416025557571391	0.3679035782241849	0	0	10.207635983263598	22.15212232893617	THBS1
Positive Regulation Of Intrinsic Apoptotic Signaling Pathway By P53 Class Mediator (GO:1902255)	1/5	0.11416025557571391	0.3679035782241849	0	0	10.207635983263598	22.15212232893617	MYC
Positive Regulation Of Microglial Cell Activation (GO:1903980)	1/5	0.11416025557571391	0.3679035782241849	0	0	10.207635983263598	22.15212232893617	UXT
Positive Regulation Of Mitochondrial Membrane Potential (GO:0010918)	1/5	0.11416025557571391	0.3679035782241849	0	0	10.207635983263598	22.15212232893617	AKT2
Positive Regulation Of Nuclear Cell Cycle DNA Replication (GO:0010571)	1/5	0.11416025557571391	0.3679035782241849	0	0	10.207635983263598	22.15212232893617	DBF4B
Positive Regulation Of Peroxisome Proliferator Activated Receptor Signaling Pathway (GO:0035360)	1/5	0.11416025557571391	0.3679035782241849	0	0	10.207635983263598	22.15212232893617	CITED2
Positive Regulation Of Toll-Like Receptor 7 Signaling Pathway (GO:0034157)	1/5	0.11416025557571391	0.3679035782241849	0	0	10.207635983263598	22.15212232893617	SLC15A4
Positive Regulation Of Vascular Associated Smooth Muscle Cell Differentiation (GO:1905065)	1/5	0.11416025557571391	0.3679035782241849	0	0	10.207635983263598	22.15212232893617	EFEMP2
Positive Regulation Of Vesicle Fusion (GO:0031340)	1/5	0.11416025557571391	0.3679035782241849	0	0	10.207635983263598	22.15212232893617	DOC2B
Protection From Natural Killer Cell Mediated Cytotoxicity (GO:0042270)	1/5	0.11416025557571391	0.3679035782241849	0	0	10.207635983263598	22.15212232893617	HLA-B
Protein Targeting To Vacuole Involved In Autophagy (GO:0071211)	1/5	0.11416025557571391	0.3679035782241849	0	0	10.207635983263598	22.15212232893617	SMURF1
Purine Nucleobase Biosynthetic Process (GO:0009113)	1/5	0.11416025557571391	0.3679035782241849	0	0	10.207635983263598	22.15212232893617	PRPS1
Regulation Of T Cell Activation Via T Cell Receptor Contact With Antigen Bound To MHC Molecule On Antigen Presenting Cell (GO:2001188)	1/5	0.11416025557571391	0.3679035782241849	0	0	10.207635983263598	22.15212232893617	LGALS9
Regulation Of T-helper 17 Cell Lineage Commitment (GO:2000328)	1/5	0.11416025557571391	0.3679035782241849	0	0	10.207635983263598	22.15212232893617	LOXL3
Regulation Of cGMP-mediated Signaling (GO:0010752)	1/5	0.11416025557571391	0.3679035782241849	0	0	10.207635983263598	22.15212232893617	THBS1
Negative Regulation Of Translation (GO:0017148)	5/107	0.11437630883063885	0.3679035782241849	0	0	2.00825266815587	4.354416565332042	LARP1;DAPK1;CELF1;EIF2AK3;LSM14A
Positive Regulation Of Autophagy (GO:0010508)	5/107	0.11437630883063885	0.3679035782241849	0	0	2.00825266815587	4.354416565332042	LARP1;DAPK1;LRRK2;HTT;MID2
Cellular Response To Nutrient Levels (GO:0031669)	4/78	0.11719357740513218	0.37471315648872333	0	0	2.2130298719772403	4.744577158026113	RPTOR;KLF10;PRKAB2;LRRK2
Positive Regulation Of Tumor Necrosis Factor Production (GO:0032760)	4/78	0.11719357740513218	0.37471315648872333	0	0	2.2130298719772403	4.744577158026113	PYCARD;HSPB1;LGALS9;THBS1
Proteolysis Involved In Protein Catabolic Process (GO:0051603)	4/78	0.11719357740513218	0.37471315648872333	0	0	2.2130298719772403	4.744577158026113	BAG6;ATXN3;STUB1;CUL4B
Regulation Of Epithelial Cell Migration (GO:0010632)	3/50	0.11761479172990605	0.37471315648872333	0	0	2.611389236545682	5.589262069585915	MACF1;ENPP2;GLUL
Regulation Of Interferon-Beta Production (GO:0032648)	3/50	0.11761479172990605	0.37471315648872333	0	0	2.611389236545682	5.589262069585915	PYCARD;IRF3;IRF1
Plasma Membrane Bounded Cell Projection Morphogenesis (GO:0120039)	3/50	0.11761479172990605	0.37471315648872333	0	0	2.611389236545682	5.589262069585915	PAK1;LRRK2;DNM2
Positive Regulation Of Fat Cell Differentiation (GO:0045600)	3/50	0.11761479172990605	0.37471315648872333	0	0	2.611389236545682	5.589262069585915	CEBPB;SIX1;ZFP36L1
Positive Regulation Of Transport (GO:0051050)	3/50	0.11761479172990605	0.37471315648872333	0	0	2.611389236545682	5.589262069585915	CEBPB;AKT2;DOC2B
ATP Biosynthetic Process (GO:0006754)	2/25	0.11976540309706898	0.3748629068834489	0	0	3.5544617628292774	7.543351348861181	ATP5F1A;ALDOA
Regulation Of Lysosomal Lumen pH (GO:0035751)	2/25	0.11976540309706898	0.3748629068834489	0	0	3.5544617628292774	7.543351348861181	GRN;LRRK2
Regulation Of Postsynapse Organization (GO:0099175)	2/25	0.11976540309706898	0.3748629068834489	0	0	3.5544617628292774	7.543351348861181	CDK5;LRRK2
Chemical Synaptic Transmission, Postsynaptic (GO:0099565)	2/25	0.11976540309706898	0.3748629068834489	0	0	3.5544617628292774	7.543351348861181	LRRK2;GRIN2C
Cholesterol Biosynthetic Process (GO:0006695)	2/25	0.11976540309706898	0.3748629068834489	0	0	3.5544617628292774	7.543351348861181	ACLY;NSDHL
Wound Healing, Spreading Of Cells (GO:0044319)	2/25	0.11976540309706898	0.3748629068834489	0	0	3.5544617628292774	7.543351348861181	TOR1A;RHOA
Inner Ear Morphogenesis (GO:0042472)	2/25	0.11976540309706898	0.3748629068834489	0	0	3.5544617628292774	7.543351348861181	TFAP2A;SIX1
Negative Regulation Of Intracellular Protein Transport (GO:0090317)	2/25	0.11976540309706898	0.3748629068834489	0	0	3.5544617628292774	7.543351348861181	LRRK2;SUFU
Negative Regulation Of Smoothened Signaling Pathway (GO:0045879)	2/25	0.11976540309706898	0.3748629068834489	0	0	3.5544617628292774	7.543351348861181	KCTD21;SUFU
Positive Regulation Of T Cell Migration (GO:2000406)	2/25	0.11976540309706898	0.3748629068834489	0	0	3.5544617628292774	7.543351348861181	PYCARD;RHOA
Positive Regulation Of Glucose Import (GO:0046326)	2/25	0.11976540309706898	0.3748629068834489	0	0	3.5544617628292774	7.543351348861181	OSBPL8;AKT2
Positive Regulation Of Peptidase Activity (GO:0010952)	2/25	0.11976540309706898	0.3748629068834489	0	0	3.5544617628292774	7.543351348861181	GRN;PSME3
Regulation Of Biomineral Tissue Development (GO:0070167)	2/25	0.11976540309706898	0.3748629068834489	0	0	3.5544617628292774	7.543351348861181	CEBPB;NOS3
Regulation Of Cell Cycle Phase Transition (GO:1901987)	2/25	0.11976540309706898	0.3748629068834489	0	0	3.5544617628292774	7.543351348861181	TFAP4;DBF4B
Regulation Of Cell Size (GO:0008361)	2/25	0.11976540309706898	0.3748629068834489	0	0	3.5544617628292774	7.543351348861181	RPTOR;RHOA
Generation Of Neurons (GO:0048699)	7/172	0.12004988366628588	0.3753138468303885	0	0	1.7397534668721109	3.688012777385309	MAP2K1;CDK5;SIX1;ACSL4;MAPT;POMGNT2;LRP12
Negative Regulation Of Developmental Process (GO:0051093)	5/109	0.12111188653265964	0.37609172834480104	0	0	1.9694295683219734	4.157545538385702	FOXC1;NOS3;THY1;MAPT;FGFR3
Regulation Of Neuron Differentiation (GO:0045664)	4/79	0.12125422558171985	0.37609172834480104	0	0	2.1834105263157895	4.606703414330375	LRRK2;SIX1;TCF4;RHOA
Negative Regulation Of Cellular Component Organization (GO:0051129)	4/79	0.12125422558171985	0.37609172834480104	0	0	2.1834105263157895	4.606703414330375	LRSAM1;HSPA5;HSPA2;DNM2
Positive Regulation Of Protein Localization To Membrane (GO:1905477)	4/79	0.12125422558171985	0.37609172834480104	0	0	2.1834105263157895	4.606703414330375	DLG1;CD81;AKT2;ZDHHC5
Positive Regulation Of Protein Phosphorylation (GO:0001934)	13/377	0.12161594716176069	0.37609172834480104	0	0	1.4681943592887798	3.093319863976123	XRCC6;TNXB;CD81;LRRK2;RPTOR;LATS1;MOB3C;PAK1;HAX1;AKT2;MOB2;ENPP2;KRAS
Regulation Of Stress-Activated MAPK Cascade (GO:0032872)	3/51	0.1228698804436038	0.37609172834480104	0	0	2.556853991596639	5.3607751637003895	MAP2K1;MYC;LGALS9
Regulation Of Substrate Adhesion-Dependent Cell Spreading (GO:1900024)	3/51	0.1228698804436038	0.37609172834480104	0	0	2.556853991596639	5.3607751637003895	MYOC;FBLN1;ACTN4
Regulation Of Telomere Maintenance Via Telomerase (GO:0032210)	3/51	0.1228698804436038	0.37609172834480104	0	0	2.556853991596639	5.3607751637003895	POT1;CTNNB1;CCT7
Regulation Of Protein Localization To Plasma Membrane (GO:1903076)	4/80	0.1253745178753407	0.37609172834480104	0	0	2.1545706371191136	4.4738579369510285	LRRC15;DLG1;CDK5;ZDHHC5
Wound Healing (GO:0042060)	4/80	0.1253745178753407	0.37609172834480104	0	0	2.1545706371191136	4.4738579369510285	MACF1;PAK1;COL3A1;DST
Negative Regulation Of Protein Serine/Threonine Kinase Activity (GO:0071901)	4/80	0.1253745178753407	0.37609172834480104	0	0	2.1545706371191136	4.4738579369510285	PYCARD;LATS1;TFAP4;MACROH2A1
Regulation Of Interferon-Alpha Production (GO:0032647)	2/26	0.12778014818043223	0.37609172834480104	0	0	3.4061844863731654	7.008034121031842	IRF3;HSPD1
Wnt Signaling Pathway, Planar Cell Polarity Pathway (GO:0060071)	2/26	0.12778014818043223	0.37609172834480104	0	0	3.4061844863731654	7.008034121031842	SMURF1;RHOA
Camera-Type Eye Development (GO:0043010)	2/26	0.12778014818043223	0.37609172834480104	0	0	3.4061844863731654	7.008034121031842	EFEMP1;FOXL2
Regulation Of Transcription By RNA Polymerase III (GO:0006359)	2/26	0.12778014818043223	0.37609172834480104	0	0	3.4061844863731654	7.008034121031842	RPTOR;SF3B1
Regulation Of Vascular Endothelial Growth Factor Production (GO:0010574)	2/26	0.12778014818043223	0.37609172834480104	0	0	3.4061844863731654	7.008034121031842	SARS1;EIF2AK3
Cellular Response To Xenobiotic Stimulus (GO:0071466)	2/26	0.12778014818043223	0.37609172834480104	0	0	3.4061844863731654	7.008034121031842	AIM2;MYC
Establishment Or Maintenance Of Apical/Basal Cell Polarity (GO:0035088)	2/26	0.12778014818043223	0.37609172834480104	0	0	3.4061844863731654	7.008034121031842	DLG1;SCRIB
Telomere Maintenance Via Telomere Lengthening (GO:0010833)	2/26	0.12778014818043223	0.37609172834480104	0	0	3.4061844863731654	7.008034121031842	POT1;TERF2IP
Nuclear Membrane Organization (GO:0071763)	2/26	0.12778014818043223	0.37609172834480104	0	0	3.4061844863731654	7.008034121031842	TOR1A;TARDBP
Organelle Fusion (GO:0048284)	2/26	0.12778014818043223	0.37609172834480104	0	0	3.4061844863731654	7.008034121031842	OPA1;RCC1L
Plasma Membrane Invagination (GO:0099024)	2/26	0.12778014818043223	0.37609172834480104	0	0	3.4061844863731654	7.008034121031842	GSN;RHOA
Positive Regulation Of Microtubule Polymerization Or Depolymerization (GO:0031112)	2/26	0.12778014818043223	0.37609172834480104	0	0	3.4061844863731654	7.008034121031842	PAK1;MAPT
RNA Metabolic Process (GO:0016070)	5/111	0.1280286148479592	0.37609172834480104	0	0	1.932071491123318	3.9713758221194437	ATXN2L;ATXN1;HNRNPK;EXOSC8;ADARB1
Cytoskeleton Organization (GO:0007010)	5/111	0.1280286148479592	0.37609172834480104	0	0	1.932071491123318	3.9713758221194437	DIAPH1;DST;RANBP9;THY1;PDZD8
Negative Regulation Of Transmembrane Receptor Protein Serine/Threonine Kinase Signaling Pathway (GO:0090101)	5/111	0.1280286148479592	0.37609172834480104	0	0	1.932071491123318	3.9713758221194437	FKBP1A;SPRED1;SMURF1;STUB1;LDLRAD4
Negative Regulation Of Response To Stimulus (GO:0048585)	3/52	0.12820895398812635	0.37609172834480104	0	0	2.504544675012862	5.144569921773235	COL3A1;WFS1;THY1
Actin Cytoskeleton Reorganization (GO:0031532)	3/53	0.13362909352079846	0.37609172834480104	0	0	2.454327731092437	4.939794194799055	PAK1;PARVG;RHOA
mRNA Stabilization (GO:0048255)	3/53	0.13362909352079846	0.37609172834480104	0	0	2.454327731092437	4.939794194799055	LARP1;THRAP3;TARDBP
Negative Regulation Of Cysteine-Type Endopeptidase Activity (GO:2000117)	3/53	0.13362909352079846	0.37609172834480104	0	0	2.454327731092437	4.939794194799055	CARD16;THBS1;AQP1
Cellular Response To Organic Substance (GO:0071310)	4/82	0.1337892485644496	0.37609172834480104	0	0	2.0991093117408908	4.222336316917817	HAX1;KHSRP;GPR22;RHOA
Positive Regulation Of Tumor Necrosis Factor Superfamily Cytokine Production (GO:1903557)	4/82	0.1337892485644496	0.37609172834480104	0	0	2.0991093117408908	4.222336316917817	PYCARD;HSPB1;LGALS9;THBS1
IRE1-mediated Unfolded Protein Response (GO:0036498)	1/6	0.13538139064953278	0.37609172834480104	0	0	8.165690376569037	16.328599255742986	ERN1
Regulation Of Glucocorticoid Receptor Signaling Pathway (GO:2000322)	1/6	0.13538139064953278	0.37609172834480104	0	0	8.165690376569037	16.328599255742986	PHB1
RIG-I Signaling Pathway (GO:0039529)	1/6	0.13538139064953278	0.37609172834480104	0	0	8.165690376569037	16.328599255742986	PHB1
SMAD Protein Complex Assembly (GO:0007183)	1/6	0.13538139064953278	0.37609172834480104	0	0	8.165690376569037	16.328599255742986	FKBP1A
Regulation Of Lens Fiber Cell Differentiation (GO:1902746)	1/6	0.13538139064953278	0.37609172834480104	0	0	8.165690376569037	16.328599255742986	SPRED1
Adenosine To Inosine Editing (GO:0006382)	1/6	0.13538139064953278	0.37609172834480104	0	0	8.165690376569037	16.328599255742986	ADARB1
Aggrephagy (GO:0035973)	1/6	0.13538139064953278	0.37609172834480104	0	0	8.165690376569037	16.328599255742986	UBQLN1
Antigen Processing And Presentation Of Exogenous Peptide Antigen Via MHC Class I (GO:0042590)	1/6	0.13538139064953278	0.37609172834480104	0	0	8.165690376569037	16.328599255742986	IKBKB
Regulation Of Nucleotide-Binding Oligomerization Domain Containing 2 Signaling Pathway (GO:0070432)	1/6	0.13538139064953278	0.37609172834480104	0	0	8.165690376569037	16.328599255742986	SLC15A4
Bleb Assembly (GO:0032060)	1/6	0.13538139064953278	0.37609172834480104	0	0	8.165690376569037	16.328599255742986	PMP22
Regulation Of Potassium Ion Export Across Plasma Membrane (GO:1903764)	1/6	0.13538139064953278	0.37609172834480104	0	0	8.165690376569037	16.328599255742986	DLG1
Cellular Hyperosmotic Response (GO:0071474)	1/6	0.13538139064953278	0.37609172834480104	0	0	8.165690376569037	16.328599255742986	AQP1
Regulation Of Smooth Muscle Cell Differentiation (GO:0051150)	1/6	0.13538139064953278	0.37609172834480104	0	0	8.165690376569037	16.328599255742986	OLFM2
Regulation Of Toll-Like Receptor 7 Signaling Pathway (GO:0034155)	1/6	0.13538139064953278	0.37609172834480104	0	0	8.165690376569037	16.328599255742986	SLC15A4
Regulation Of Transforming Growth Factor Beta1 Production (GO:0032908)	1/6	0.13538139064953278	0.37609172834480104	0	0	8.165690376569037	16.328599255742986	THBS1
Regulation Of Vascular Associated Smooth Muscle Cell Apoptotic Process (GO:1905459)	1/6	0.13538139064953278	0.37609172834480104	0	0	8.165690376569037	16.328599255742986	E2F3
Cleavage Furrow Formation (GO:0036089)	1/6	0.13538139064953278	0.37609172834480104	0	0	8.165690376569037	16.328599255742986	RHOA
Detection Of Muscle Stretch (GO:0035995)	1/6	0.13538139064953278	0.37609172834480104	0	0	8.165690376569037	16.328599255742986	CTNNB1
Ribose Phosphate Biosynthetic Process (GO:0046390)	1/6	0.13538139064953278	0.37609172834480104	0	0	8.165690376569037	16.328599255742986	PRPS1
Sulfur Amino Acid Catabolic Process (GO:0000098)	1/6	0.13538139064953278	0.37609172834480104	0	0	8.165690376569037	16.328599255742986	MPST
Excitatory Chemical Synaptic Transmission (GO:0098976)	1/6	0.13538139064953278	0.37609172834480104	0	0	8.165690376569037	16.328599255742986	GRIN2C
Gamma-Aminobutyric Acid Transport (GO:0015812)	1/6	0.13538139064953278	0.37609172834480104	0	0	8.165690376569037	16.328599255742986	SLC6A6
Ganglioside Catabolic Process (GO:0006689)	1/6	0.13538139064953278	0.37609172834480104	0	0	8.165690376569037	16.328599255742986	NEU2
Heart Trabecula Formation (GO:0060347)	1/6	0.13538139064953278	0.37609172834480104	0	0	8.165690376569037	16.328599255742986	FKBP1A
Hepatocyte Growth Factor Receptor Signaling Pathway (GO:0048012)	1/6	0.13538139064953278	0.37609172834480104	0	0	8.165690376569037	16.328599255742986	PAK1
White Fat Cell Differentiation (GO:0050872)	1/6	0.13538139064953278	0.37609172834480104	0	0	8.165690376569037	16.328599255742986	CTBP1
Macropinocytosis (GO:0044351)	1/6	0.13538139064953278	0.37609172834480104	0	0	8.165690376569037	16.328599255742986	PYCARD
Maintenance Of Protein Location In Extracellular Region (GO:0071694)	1/6	0.13538139064953278	0.37609172834480104	0	0	8.165690376569037	16.328599255742986	LTBP1
Membrane Invagination (GO:0010324)	1/6	0.13538139064953278	0.37609172834480104	0	0	8.165690376569037	16.328599255742986	SMURF1
Mitochondrion-Endoplasmic Reticulum Membrane Tethering (GO:1990456)	1/6	0.13538139064953278	0.37609172834480104	0	0	8.165690376569037	16.328599255742986	PDZD8
Negative Regulation Of CD4-positive, Alpha-Beta T Cell Proliferation (GO:2000562)	1/6	0.13538139064953278	0.37609172834480104	0	0	8.165690376569037	16.328599255742986	LGALS9
Negative Regulation Of Blood Vessel Endothelial Cell Proliferation Involved In Sprouting Angiogenesis (GO:1903588)	1/6	0.13538139064953278	0.37609172834480104	0	0	8.165690376569037	16.328599255742986	THBS1
Negative Regulation Of Centriole Replication (GO:0046600)	1/6	0.13538139064953278	0.37609172834480104	0	0	8.165690376569037	16.328599255742986	RBM14
Negative Regulation Of Lipoprotein Particle Clearance (GO:0010985)	1/6	0.13538139064953278	0.37609172834480104	0	0	8.165690376569037	16.328599255742986	KHSRP
Negative Regulation Of Neuron Projection Regeneration (GO:0070571)	1/6	0.13538139064953278	0.37609172834480104	0	0	8.165690376569037	16.328599255742986	THY1
Negative Regulation Of p38MAPK Cascade (GO:1903753)	1/6	0.13538139064953278	0.37609172834480104	0	0	8.165690376569037	16.328599255742986	DLG1
Negative Regulation Of Plasminogen Activation (GO:0010757)	1/6	0.13538139064953278	0.37609172834480104	0	0	8.165690376569037	16.328599255742986	THBS1
Negative Regulation Of Protein Sumoylation (GO:0033234)	1/6	0.13538139064953278	0.37609172834480104	0	0	8.165690376569037	16.328599255742986	CTNNB1
Negative Regulation Of Response To Reactive Oxygen Species (GO:1901032)	1/6	0.13538139064953278	0.37609172834480104	0	0	8.165690376569037	16.328599255742986	LRRK2
Negative Regulation Of Ruffle Assembly (GO:1900028)	1/6	0.13538139064953278	0.37609172834480104	0	0	8.165690376569037	16.328599255742986	UXT
Negative Regulation Of Stress-Activated Protein Kinase Signaling Cascade (GO:0070303)	1/6	0.13538139064953278	0.37609172834480104	0	0	8.165690376569037	16.328599255742986	MYC
Neurotransmitter Receptor Transport, Endosome To Postsynaptic Membrane (GO:0098887)	1/6	0.13538139064953278	0.37609172834480104	0	0	8.165690376569037	16.328599255742986	SCRIB
Neurotrophin TRK Receptor Signaling Pathway (GO:0048011)	1/6	0.13538139064953278	0.37609172834480104	0	0	8.165690376569037	16.328599255742986	SORT1
Norepinephrine Biosynthetic Process (GO:0042421)	1/6	0.13538139064953278	0.37609172834480104	0	0	8.165690376569037	16.328599255742986	GATA3
Nuclear Polyadenylation-Dependent ncRNA Catabolic Process (GO:0071046)	1/6	0.13538139064953278	0.37609172834480104	0	0	8.165690376569037	16.328599255742986	EXOSC8
Nuclear Polyadenylation-Dependent rRNA Catabolic Process (GO:0071035)	1/6	0.13538139064953278	0.37609172834480104	0	0	8.165690376569037	16.328599255742986	EXOSC8
Nuclear Polyadenylation-Dependent tRNA Catabolic Process (GO:0071038)	1/6	0.13538139064953278	0.37609172834480104	0	0	8.165690376569037	16.328599255742986	EXOSC8
Nuclear-Transcribed mRNA Catabolic Process, Deadenylation-Independent Decay (GO:0031086)	1/6	0.13538139064953278	0.37609172834480104	0	0	8.165690376569037	16.328599255742986	ZFP36L1
Positive Regulation Of B Cell Receptor Signaling Pathway (GO:0050861)	1/6	0.13538139064953278	0.37609172834480104	0	0	8.165690376569037	16.328599255742986	UXT
Positive Regulation Of Gastrulation (GO:2000543)	1/6	0.13538139064953278	0.37609172834480104	0	0	8.165690376569037	16.328599255742986	OTX2
Positive Regulation Of Helicase Activity (GO:0051096)	1/6	0.13538139064953278	0.37609172834480104	0	0	8.165690376569037	16.328599255742986	POT1
Positive Regulation Of Hormone Metabolic Process (GO:0032352)	1/6	0.13538139064953278	0.37609172834480104	0	0	8.165690376569037	16.328599255742986	GATA3
Positive Regulation Of Humoral Immune Response (GO:0002922)	1/6	0.13538139064953278	0.37609172834480104	0	0	8.165690376569037	16.328599255742986	PHB1
Positive Regulation Of Immune Response To Tumor Cell (GO:0002839)	1/6	0.13538139064953278	0.37609172834480104	0	0	8.165690376569037	16.328599255742986	HSPD1
Positive Regulation Of Intracellular Estrogen Receptor Signaling Pathway (GO:0033148)	1/6	0.13538139064953278	0.37609172834480104	0	0	8.165690376569037	16.328599255742986	PAK1
Positive Regulation Of Kidney Development (GO:0090184)	1/6	0.13538139064953278	0.37609172834480104	0	0	8.165690376569037	16.328599255742986	MYC
Positive Regulation Of Lamellipodium Morphogenesis (GO:2000394)	1/6	0.13538139064953278	0.37609172834480104	0	0	8.165690376569037	16.328599255742986	ENPP2
Positive Regulation Of Membrane Depolarization (GO:1904181)	1/6	0.13538139064953278	0.37609172834480104	0	0	8.165690376569037	16.328599255742986	MYOC
Positive Regulation Of Necrotic Cell Death (GO:0010940)	1/6	0.13538139064953278	0.37609172834480104	0	0	8.165690376569037	16.328599255742986	SLC6A6
Protein Localization To Endoplasmic Reticulum Exit Site (GO:0070973)	1/6	0.13538139064953278	0.37609172834480104	0	0	8.165690376569037	16.328599255742986	LRRK2
Regulation Of T Cell Mediated Immune Response To Tumor Cell (GO:0002840)	1/6	0.13538139064953278	0.37609172834480104	0	0	8.165690376569037	16.328599255742986	HSPD1
Regulation Of T Cell Tolerance Induction (GO:0002664)	1/6	0.13538139064953278	0.37609172834480104	0	0	8.165690376569037	16.328599255742986	HLA-B
Regulation Of T-helper Cell Differentiation (GO:0045622)	1/6	0.13538139064953278	0.37609172834480104	0	0	8.165690376569037	16.328599255742986	IRF4
Regulation Of Cardiac Muscle Cell Membrane Potential (GO:0086036)	1/6	0.13538139064953278	0.37609172834480104	0	0	8.165690376569037	16.328599255742986	SLC9A1
Regulation Of Cardiac Muscle Hypertrophy In Response To Stress (GO:1903242)	1/6	0.13538139064953278	0.37609172834480104	0	0	8.165690376569037	16.328599255742986	LMNA
Regulation Of Extrinsic Apoptotic Signaling Pathway In Absence Of Ligand (GO:2001239)	2/27	0.1359164270785925	0.37609172834480104	0	0	3.269769392033543	6.525528112930271	EYA2;HTRA2
Regulation Of Immunoglobulin Production (GO:0002637)	2/27	0.1359164270785925	0.37609172834480104	0	0	3.269769392033543	6.525528112930271	IL21;PHB1
Activation Of Phospholipase C Activity (GO:0007202)	2/27	0.1359164270785925	0.37609172834480104	0	0	3.269769392033543	6.525528112930271	PHB1;LPAR1
Regulation Of Mitochondrial Fission (GO:0090140)	2/27	0.1359164270785925	0.37609172834480104	0	0	3.269769392033543	6.525528112930271	LRRK2;MAPT
Respiratory Tube Development (GO:0030323)	2/27	0.1359164270785925	0.37609172834480104	0	0	3.269769392033543	6.525528112930271	BAG6;LOXL3
Cortical Cytoskeleton Organization (GO:0030865)	2/27	0.1359164270785925	0.37609172834480104	0	0	3.269769392033543	6.525528112930271	IKBKB;DLG1
Iron-Sulfur Cluster Assembly (GO:0016226)	2/27	0.1359164270785925	0.37609172834480104	0	0	3.269769392033543	6.525528112930271	ISCA1;GLRX3
Metallo-Sulfur Cluster Assembly (GO:0031163)	2/27	0.1359164270785925	0.37609172834480104	0	0	3.269769392033543	6.525528112930271	ISCA1;GLRX3
Negative Regulation Of NIK/NF-kappaB Signaling (GO:1901223)	2/27	0.1359164270785925	0.37609172834480104	0	0	3.269769392033543	6.525528112930271	TSPAN6;IFI35
Negative Regulation Of Neurogenesis (GO:0050768)	2/27	0.1359164270785925	0.37609172834480104	0	0	3.269769392033543	6.525528112930271	DYNLT1;THY1
Positive Regulation Of Calcium Ion Transmembrane Transporter Activity (GO:1901021)	2/27	0.1359164270785925	0.37609172834480104	0	0	3.269769392033543	6.525528112930271	HTT;SLC9A1
Positive Regulation Of Mitotic Cell Cycle (GO:0045931)	2/27	0.1359164270785925	0.37609172834480104	0	0	3.269769392033543	6.525528112930271	FOXA1;CUL3
Regulation Of Actin Polymerization Or Depolymerization (GO:0008064)	2/27	0.1359164270785925	0.37609172834480104	0	0	3.269769392033543	6.525528112930271	LATS1;HAX1
Regulation Of Androgen Receptor Signaling Pathway (GO:0060765)	2/27	0.1359164270785925	0.37609172834480104	0	0	3.269769392033543	6.525528112930271	PHB1;SAFB2
Neuron Projection Morphogenesis (GO:0048812)	6/146	0.13878965862469134	0.38260027703729355	0	0	1.756055572334642	3.467851062169389	PAK1;CDK5;LRRK2;CTNNB1;ZDHHC17;DNM2
Endoplasmic Reticulum Organization (GO:0007029)	3/54	0.13912737346810675	0.38260027703729355	0	0	2.4060800790904597	4.745669120637895	SMPD4;LRRK2;EIF2AK3
Mesenchymal Cell Differentiation (GO:0048762)	3/54	0.13912737346810675	0.38260027703729355	0	0	2.4060800790904597	4.745669120637895	FOXC1;LOXL3;CTNNB1
Monoatomic Anion Transmembrane Transport (GO:0098656)	3/54	0.13912737346810675	0.38260027703729355	0	0	2.4060800790904597	4.745669120637895	GABRB3;GLRB;CFTR
Nucleosome Assembly (GO:0006334)	3/54	0.13912737346810675	0.38260027703729355	0	0	2.4060800790904597	4.745669120637895	H2BC9;DNAJC9;MACROH2A1
Peptidyl-Tyrosine Modification (GO:0018212)	3/54	0.13912737346810675	0.38260027703729355	0	0	2.4060800790904597	4.745669120637895	EFEMP1;DYRK1A;FGFR3
Regulation Of Chromosome Segregation (GO:0051983)	2/28	0.14416385410843627	0.38813250608373967	0	0	3.143847766489276	6.08901928912058	MKI67;SMC2
RNA Phosphodiester Bond Hydrolysis (GO:0090501)	2/28	0.14416385410843627	0.38813250608373967	0	0	3.143847766489276	6.08901928912058	ERN1;POP1
Apoptotic Cell Clearance (GO:0043277)	2/28	0.14416385410843627	0.38813250608373967	0	0	3.143847766489276	6.08901928912058	RARA;THBS1
Regulation Of Protein Localization To Membrane (GO:1905475)	2/28	0.14416385410843627	0.38813250608373967	0	0	3.143847766489276	6.08901928912058	GSN;CDK5
Regulation Of Sodium Ion Transmembrane Transport (GO:1902305)	2/28	0.14416385410843627	0.38813250608373967	0	0	3.143847766489276	6.08901928912058	DLG1;SNTA1
Sterol Biosynthetic Process (GO:0016126)	2/28	0.14416385410843627	0.38813250608373967	0	0	3.143847766489276	6.08901928912058	ACLY;NSDHL
Negative Regulation Of Cation Channel Activity (GO:2001258)	2/28	0.14416385410843627	0.38813250608373967	0	0	3.143847766489276	6.08901928912058	FKBP1A;UBQLN1
Negative Regulation Of Type II Interferon Production (GO:0032689)	2/28	0.14416385410843627	0.38813250608373967	0	0	3.143847766489276	6.08901928912058	RARA;LGALS9
Positive Regulation Of mRNA Processing (GO:0050685)	2/28	0.14416385410843627	0.38813250608373967	0	0	3.143847766489276	6.08901928912058	THRAP3;RBMX
Pyroptosis (GO:0070269)	2/28	0.14416385410843627	0.38813250608373967	0	0	3.143847766489276	6.08901928912058	PYCARD;IFI27
Regulation Of DNA Damage Response, Signal Transduction By P53 Class Mediator (GO:0043516)	2/28	0.14416385410843627	0.38813250608373967	0	0	3.143847766489276	6.08901928912058	SPRED1;DYRK1A
Cellular Response To Fibroblast Growth Factor Stimulus (GO:0044344)	3/55	0.1447008659538506	0.38813250608373967	0	0	2.3596881060116353	4.561481601581043	NR4A1;FGFR3;ZFP36L1
Regulation Of Synaptic Transmission, Glutamatergic (GO:0051966)	3/55	0.1447008659538506	0.38813250608373967	0	0	2.3596881060116353	4.561481601581043	CDK5;LRRK2;GRIN2C
Response To Peptide Hormone (GO:0043434)	3/55	0.1447008659538506	0.38813250608373967	0	0	2.3596881060116353	4.561481601581043	SORT1;STAT6;ZFP36L1
Neuron Migration (GO:0001764)	3/55	0.1447008659538506	0.38813250608373967	0	0	2.3596881060116353	4.561481601581043	CDK5;POMGNT2;LRP12
Purine Ribonucleotide Biosynthetic Process (GO:0009152)	3/55	0.1447008659538506	0.38813250608373967	0	0	2.3596881060116353	4.561481601581043	ATP5F1A;ADCY3;ALDOA
Establishment Of Protein Localization To Organelle (GO:0072594)	4/85	0.14682820428663496	0.38813250608373967	0	0	2.0210526315789474	3.8773734143245195	LRSAM1;SCRIB;E2F3;HK2
Positive Regulation Of Protein Serine/Threonine Kinase Activity (GO:0071902)	5/117	0.14981540621208586	0.38813250608373967	0	0	1.8280025617842073	3.4701911638334604	RPTOR;MAP2K1;LRRK2;THBS1;RHOA
post-Golgi Vesicle-Mediated Transport (GO:0006892)	3/56	0.15034664480376903	0.38813250608373967	0	0	2.3150467734263516	4.386577679232721	SORT1;SORCS1;DNM2
Regulation Of Cation Channel Activity (GO:2001257)	3/56	0.15034664480376903	0.38813250608373967	0	0	2.3150467734263516	4.386577679232721	FKBP1A;DLG1;JPH3
Regulation Of Mitotic Cell Cycle Phase Transition (GO:1901990)	4/86	0.1512806199490702	0.38813250608373967	0	0	1.9963029525032092	3.7702551999861305	TFAP4;PSME3;CUL3;ZFP36L1
Exocytosis (GO:0006887)	4/86	0.1512806199490702	0.38813250608373967	0	0	1.9963029525032092	3.7702551999861305	RPH3A;RPH3AL;DOC2A;DOC2B
Neuron Development (GO:0048666)	6/150	0.1517485229514844	0.38813250608373967	0	0	1.706923890063425	3.218457196754194	TOR1A;TNXB;CDK5;MYOC;MAPT;LRP12
Regulation Of Establishment Of Planar Polarity (GO:0090175)	2/29	0.15251246946934455	0.38813250608373967	0	0	3.0272536687631026	5.692777524987663	SMURF1;RHOA
JNK Cascade (GO:0007254)	2/29	0.15251246946934455	0.38813250608373967	0	0	3.0272536687631026	5.692777524987663	LRRK2;TRIB1
Chondrocyte Differentiation (GO:0002062)	2/29	0.15251246946934455	0.38813250608373967	0	0	3.0272536687631026	5.692777524987663	EIF2AK3;FGFR3
Establishment Of Mitotic Spindle Orientation (GO:0000132)	2/29	0.15251246946934455	0.38813250608373967	0	0	3.0272536687631026	5.692777524987663	DYNLT1;HTT
Glycolytic Process (GO:0006096)	2/29	0.15251246946934455	0.38813250608373967	0	0	3.0272536687631026	5.692777524987663	LDHA;HK2
Integrated Stress Response Signaling (GO:0140467)	2/29	0.15251246946934455	0.38813250608373967	0	0	3.0272536687631026	5.692777524987663	CEBPB;EIF2AK3
Positive Regulation Of B Cell Proliferation (GO:0030890)	2/29	0.15251246946934455	0.38813250608373967	0	0	3.0272536687631026	5.692777524987663	IL21;CD81
Positive Regulation Of Microtubule Polymerization (GO:0031116)	2/29	0.15251246946934455	0.38813250608373967	0	0	3.0272536687631026	5.692777524987663	PAK1;MAPT
Ribonucleoprotein Complex Biogenesis (GO:0022613)	5/118	0.15359067110153524	0.38813250608373967	0	0	1.8117321982002166	3.394215404490567	C1ORF109;PES1;RPL38;GLUL;CUL4B
Regulation Of Chromosome Condensation (GO:0060623)	1/7	0.15609519043771797	0.38813250608373967	0	0	6.804393305439331	12.637726625464357	SMC2
Regulation Of Dendritic Cell Chemotaxis (GO:2000508)	1/7	0.15609519043771797	0.38813250608373967	0	0	6.804393305439331	12.637726625464357	LGALS9
Regulation Of Dopamine Receptor Signaling Pathway (GO:0060159)	1/7	0.15609519043771797	0.38813250608373967	0	0	6.804393305439331	12.637726625464357	LRRK2
Regulation Of Dopamine Uptake Involved In Synaptic Transmission (GO:0051584)	1/7	0.15609519043771797	0.38813250608373967	0	0	6.804393305439331	12.637726625464357	TOR1A
Regulation Of Extent Of Cell Growth (GO:0061387)	1/7	0.15609519043771797	0.38813250608373967	0	0	6.804393305439331	12.637726625464357	DNM2
Regulation Of Heterochromatin Formation (GO:0031445)	1/7	0.15609519043771797	0.38813250608373967	0	0	6.804393305439331	12.637726625464357	MACROH2A1
Regulation Of Hydrogen Peroxide-Induced Cell Death (GO:1903205)	1/7	0.15609519043771797	0.38813250608373967	0	0	6.804393305439331	12.637726625464357	LRRK2
T-helper 17 Cell Lineage Commitment (GO:0072540)	1/7	0.15609519043771797	0.38813250608373967	0	0	6.804393305439331	12.637726625464357	IRF4
TRIF-dependent Toll-Like Receptor Signaling Pathway (GO:0035666)	1/7	0.15609519043771797	0.38813250608373967	0	0	6.804393305439331	12.637726625464357	IRF3
U4 snRNA 3'-End Processing (GO:0034475)	1/7	0.15609519043771797	0.38813250608373967	0	0	6.804393305439331	12.637726625464357	EXOSC8
Regulation Of Lipase Activity (GO:0060191)	1/7	0.15609519043771797	0.38813250608373967	0	0	6.804393305439331	12.637726625464357	RHOA
Aldehyde Catabolic Process (GO:0046185)	1/7	0.15609519043771797	0.38813250608373967	0	0	6.804393305439331	12.637726625464357	ALDH2
Regulation Of Mammary Gland Epithelial Cell Proliferation (GO:0033599)	1/7	0.15609519043771797	0.38813250608373967	0	0	6.804393305439331	12.637726625464357	GATA3
Regulation Of Myeloid Leukocyte Differentiation (GO:0002761)	1/7	0.15609519043771797	0.38813250608373967	0	0	6.804393305439331	12.637726625464357	CEBPB
Arginine Catabolic Process (GO:0006527)	1/7	0.15609519043771797	0.38813250608373967	0	0	6.804393305439331	12.637726625464357	NOS3
Regulation Of Oxidative Stress-Induced Cell Death (GO:1903201)	1/7	0.15609519043771797	0.38813250608373967	0	0	6.804393305439331	12.637726625464357	UBQLN1
Regulation Of Protein Localization To Nucleolus (GO:1904749)	1/7	0.15609519043771797	0.38813250608373967	0	0	6.804393305439331	12.637726625464357	GLUL
Cardiolipin Biosynthetic Process (GO:0032049)	1/7	0.15609519043771797	0.38813250608373967	0	0	6.804393305439331	12.637726625464357	PLSCR3
Catecholamine Catabolic Process (GO:0042424)	1/7	0.15609519043771797	0.38813250608373967	0	0	6.804393305439331	12.637726625464357	DBH
Cellular Response To Epinephrine Stimulus (GO:0071872)	1/7	0.15609519043771797	0.38813250608373967	0	0	6.804393305439331	12.637726625464357	SLC9A1
Cellular Response To Interferon-Alpha (GO:0035457)	1/7	0.15609519043771797	0.38813250608373967	0	0	6.804393305439331	12.637726625464357	GATA3
Response To Epinephrine (GO:0071871)	1/7	0.15609519043771797	0.38813250608373967	0	0	6.804393305439331	12.637726625464357	SLC9A1
Coronary Vasculature Morphogenesis (GO:0060977)	1/7	0.15609519043771797	0.38813250608373967	0	0	6.804393305439331	12.637726625464357	SPRED1
Response To Hydroperoxide (GO:0033194)	1/7	0.15609519043771797	0.38813250608373967	0	0	6.804393305439331	12.637726625464357	DAPK1
Dopamine Catabolic Process (GO:0042420)	1/7	0.15609519043771797	0.38813250608373967	0	0	6.804393305439331	12.637726625464357	DBH
Spleen Development (GO:0048536)	1/7	0.15609519043771797	0.38813250608373967	0	0	6.804393305439331	12.637726625464357	CITED2
Establishment Of Golgi Localization (GO:0051683)	1/7	0.15609519043771797	0.38813250608373967	0	0	6.804393305439331	12.637726625464357	YWHAZ
Establishment Of Centrosome Localization (GO:0051660)	1/7	0.15609519043771797	0.38813250608373967	0	0	6.804393305439331	12.637726625464357	DLG1
Fatty Acid Alpha-Oxidation (GO:0001561)	1/7	0.15609519043771797	0.38813250608373967	0	0	6.804393305439331	12.637726625464357	PHYH
tRNA Aminoacylation For Mitochondrial Protein Translation (GO:0070127)	1/7	0.15609519043771797	0.38813250608373967	0	0	6.804393305439331	12.637726625464357	DARS2
tRNA Surveillance (GO:0106354)	1/7	0.15609519043771797	0.38813250608373967	0	0	6.804393305439331	12.637726625464357	EXOSC8
Telomeric D-loop Disassembly (GO:0061820)	1/7	0.15609519043771797	0.38813250608373967	0	0	6.804393305439331	12.637726625464357	POT1
Thyroid Gland Development (GO:0030878)	1/7	0.15609519043771797	0.38813250608373967	0	0	6.804393305439331	12.637726625464357	SIX1
Tooth Mineralization (GO:0034505)	1/7	0.15609519043771797	0.38813250608373967	0	0	6.804393305439331	12.637726625464357	COL1A1
Growth Hormone Receptor Signaling Pathway Via JAK-STAT (GO:0060397)	1/7	0.15609519043771797	0.38813250608373967	0	0	6.804393305439331	12.637726625464357	STAT6
Immunological Synapse Formation (GO:0001771)	1/7	0.15609519043771797	0.38813250608373967	0	0	6.804393305439331	12.637726625464357	CD81
Inhibition Of Cysteine-Type Endopeptidase Activity (GO:0097340)	1/7	0.15609519043771797	0.38813250608373967	0	0	6.804393305439331	12.637726625464357	CARD16
Kidney Mesenchyme Development (GO:0072074)	1/7	0.15609519043771797	0.38813250608373967	0	0	6.804393305439331	12.637726625464357	SIX1
Mitochondrial Proton-Transporting ATP Synthase Complex Assembly (GO:0033615)	1/7	0.15609519043771797	0.38813250608373967	0	0	6.804393305439331	12.637726625464357	ATPAF2
Myoblast Migration (GO:0051451)	1/7	0.15609519043771797	0.38813250608373967	0	0	6.804393305439331	12.637726625464357	SIX1
Negative Regulation Of T-helper 17 Cell Differentiation (GO:2000320)	1/7	0.15609519043771797	0.38813250608373967	0	0	6.804393305439331	12.637726625464357	LOXL3
Negative Regulation Of Cell Cycle G2/M Phase Transition (GO:1902750)	1/7	0.15609519043771797	0.38813250608373967	0	0	6.804393305439331	12.637726625464357	MACROH2A1
Negative Regulation Of Macrophage Migration (GO:1905522)	1/7	0.15609519043771797	0.38813250608373967	0	0	6.804393305439331	12.637726625464357	UXT
Negative Regulation Of Microglial Cell Activation (GO:1903979)	1/7	0.15609519043771797	0.38813250608373967	0	0	6.804393305439331	12.637726625464357	GRN
Negative Regulation Of Mitochondrial Membrane Potential (GO:0010917)	1/7	0.15609519043771797	0.38813250608373967	0	0	6.804393305439331	12.637726625464357	MAPT
Negative Regulation Of Muscle Hypertrophy (GO:0014741)	1/7	0.15609519043771797	0.38813250608373967	0	0	6.804393305439331	12.637726625464357	GLRX3
Negative Regulation Of Nitric Oxide Biosynthetic Process (GO:0045019)	1/7	0.15609519043771797	0.38813250608373967	0	0	6.804393305439331	12.637726625464357	KHSRP
Negative Regulation Of Nitric Oxide Metabolic Process (GO:1904406)	1/7	0.15609519043771797	0.38813250608373967	0	0	6.804393305439331	12.637726625464357	KHSRP
Negative Regulation Of Peptidyl-Lysine Acetylation (GO:2000757)	1/7	0.15609519043771797	0.38813250608373967	0	0	6.804393305439331	12.637726625464357	CTBP1
Negative Regulation Of Striated Muscle Cell Apoptotic Process (GO:0010664)	1/7	0.15609519043771797	0.38813250608373967	0	0	6.804393305439331	12.637726625464357	NUPR1
Neuroepithelial Cell Differentiation (GO:0060563)	1/7	0.15609519043771797	0.38813250608373967	0	0	6.804393305439331	12.637726625464357	TUBB2A
Neurotransmitter Receptor Transport, Endosome To Plasma Membrane (GO:0099639)	1/7	0.15609519043771797	0.38813250608373967	0	0	6.804393305439331	12.637726625464357	SCRIB
Peptidyl-Proline Hydroxylation To 4-hydroxy-L-proline (GO:0018401)	1/7	0.15609519043771797	0.38813250608373967	0	0	6.804393305439331	12.637726625464357	P4HA1
Phosphatidylserine Acyl-Chain Remodeling (GO:0036150)	1/7	0.15609519043771797	0.38813250608373967	0	0	6.804393305439331	12.637726625464357	OSBPL8
Plasma Membrane Phospholipid Scrambling (GO:0017121)	1/7	0.15609519043771797	0.38813250608373967	0	0	6.804393305439331	12.637726625464357	PLSCR3
Plasma Membrane To Endosome Transport (GO:0048227)	1/7	0.15609519043771797	0.38813250608373967	0	0	6.804393305439331	12.637726625464357	SORT1
Positive Regulation Of Aspartic-Type Peptidase Activity (GO:1905247)	1/7	0.15609519043771797	0.38813250608373967	0	0	6.804393305439331	12.637726625464357	GRN
Positive Regulation Of Cell Migration By Vascular Endothelial Growth Factor Signaling Pathway (GO:0038089)	1/7	0.15609519043771797	0.38813250608373967	0	0	6.804393305439331	12.637726625464357	HSPB1
Positive Regulation Of Chromosome Condensation (GO:1905821)	1/7	0.15609519043771797	0.38813250608373967	0	0	6.804393305439331	12.637726625464357	SMC2
Positive Regulation Of Dendritic Cell Chemotaxis (GO:2000510)	1/7	0.15609519043771797	0.38813250608373967	0	0	6.804393305439331	12.637726625464357	LGALS9
Positive Regulation Of Fibroblast Migration (GO:0010763)	1/7	0.15609519043771797	0.38813250608373967	0	0	6.804393305439331	12.637726625464357	THBS1
Positive Regulation Of Intracellular Steroid Hormone Receptor Signaling Pathway (GO:0033145)	1/7	0.15609519043771797	0.38813250608373967	0	0	6.804393305439331	12.637726625464357	PAK1
Positive Regulation Of Membrane Potential (GO:0045838)	1/7	0.15609519043771797	0.38813250608373967	0	0	6.804393305439331	12.637726625464357	AKT2
Positive Regulation Of Microtubule Nucleation (GO:0090063)	1/7	0.15609519043771797	0.38813250608373967	0	0	6.804393305439331	12.637726625464357	PAK1
Positive Regulation Of Vascular Endothelial Growth Factor Signaling Pathway (GO:1900748)	1/7	0.15609519043771797	0.38813250608373967	0	0	6.804393305439331	12.637726625464357	TNXB
Protein Desumoylation (GO:0016926)	1/7	0.15609519043771797	0.38813250608373967	0	0	6.804393305439331	12.637726625464357	SENP5
Protein Localization To Cytoplasmic Stress Granule (GO:1903608)	1/7	0.15609519043771797	0.38813250608373967	0	0	6.804393305439331	12.637726625464357	PAK1
Proton-Transporting ATP Synthase Complex Assembly (GO:0043461)	1/7	0.15609519043771797	0.38813250608373967	0	0	6.804393305439331	12.637726625464357	ATPAF2
Purine-Containing Compound Metabolic Process (GO:0072521)	1/7	0.15609519043771797	0.38813250608373967	0	0	6.804393305439331	12.637726625464357	PRPS1
Regulation Of T-helper 2 Cell Differentiation (GO:0045628)	1/7	0.15609519043771797	0.38813250608373967	0	0	6.804393305439331	12.637726625464357	RARA
Regulation Of Alpha-Beta T Cell Proliferation (GO:0046640)	1/7	0.15609519043771797	0.38813250608373967	0	0	6.804393305439331	12.637726625464357	IRF1
Regulation Of Protein-Containing Complex Assembly (GO:0043254)	5/119	0.1574052386463047	0.39102621087506734	0	0	1.7957472795913836	3.320214000704724	LATS1;ATF7IP;GSN;HSPA5;GFAP
Regulation Of Endothelial Cell Migration (GO:0010594)	4/88	0.16033680795111008	0.3965222430207384	0	0	1.9485714285714286	3.566818352338265	GRN;GATA3;GLUL;THBS1
Regulation Of Dendritic Spine Morphogenesis (GO:0061001)	2/30	0.16095272490740783	0.3965222430207384	0	0	2.9189877208745134	5.331953132208319	CDK5;LRRK2
Response To Amino Acid (GO:0043200)	2/30	0.16095272490740783	0.3965222430207384	0	0	2.9189877208745134	5.331953132208319	RPTOR;TMBIM6
Embryonic Skeletal System Morphogenesis (GO:0048704)	2/30	0.16095272490740783	0.3965222430207384	0	0	2.9189877208745134	5.331953132208319	TFAP2A;SIX1
Innate Immune Response Activating Cell Surface Receptor Signaling Pathway (GO:0002220)	2/30	0.16095272490740783	0.3965222430207384	0	0	2.9189877208745134	5.331953132208319	IKBKB;PAK1
Negative Regulation Of Calcium Ion Transmembrane Transporter Activity (GO:1901020)	2/30	0.16095272490740783	0.3965222430207384	0	0	2.9189877208745134	5.331953132208319	FKBP1A;UBQLN1
Phagocytosis, Engulfment (GO:0006911)	2/30	0.16095272490740783	0.3965222430207384	0	0	2.9189877208745134	5.331953132208319	GSN;THBS1
Positive Regulation Of JUN Kinase Activity (GO:0043507)	2/30	0.16095272490740783	0.3965222430207384	0	0	2.9189877208745134	5.331953132208319	ERN1;PAK1
Positive Regulation Of Cell Communication (GO:0010647)	2/30	0.16095272490740783	0.3965222430207384	0	0	2.9189877208745134	5.331953132208319	TNXB;GATA3
Response To Organic Cyclic Compound (GO:0014070)	3/58	0.1618433879992431	0.39688750102933656	0	0	2.230634071810542	4.0622660439180445	FOXA1;CTNNB1;ESR1
Eye Development (GO:0001654)	3/58	0.1618433879992431	0.39688750102933656	0	0	2.230634071810542	4.0622660439180445	FOXC1;EFEMP1;FREM2
mRNA Transport (GO:0051028)	3/58	0.1618433879992431	0.39688750102933656	0	0	2.230634071810542	4.0622660439180445	CHTOP;DDX39A;ZFP36L1
Peptidyl-Threonine Phosphorylation (GO:0018107)	3/58	0.1618433879992431	0.39688750102933656	0	0	2.230634071810542	4.0622660439180445	CDK5;LRRK2;DYRK1A
Positive Regulation Of Mitochondrion Organization (GO:0010822)	3/58	0.1618433879992431	0.39688750102933656	0	0	2.230634071810542	4.0622660439180445	PYCARD;HTRA2;HTT
Sensory Perception Of Mechanical Stimulus (GO:0050954)	4/89	0.1649379375746686	0.39871969233544774	0	0	1.925547987616099	3.4701956482341543	TFAP2A;COL1A1;WFS1;COL11A1
Positive Regulation Of Peptidyl-Serine Phosphorylation (GO:0033138)	4/89	0.1649379375746686	0.39871969233544774	0	0	1.925547987616099	3.4701956482341543	RPTOR;LATS1;PAK1;HAX1
Protein Modification By Small Protein Conjugation (GO:0032446)	12/364	0.16605115381086644	0.39871969233544774	0	0	1.3993332684446176	2.512446046225243	DET1;UBE2I;SENP5;DCUN1D5;SMURF1;FBXO2;CUL3;UBE2E1;STUB1;BTRC;PIAS1;CUL4B
Regulation Of Type I Interferon Production (GO:0032479)	3/59	0.1676885416166069	0.39871969233544774	0	0	2.1906887755102042	3.91179670664705	IRF3;IRF1;CUL3
Chordate Embryonic Development (GO:0043009)	3/59	0.1676885416166069	0.39871969233544774	0	0	2.1906887755102042	3.91179670664705	KIAA1217;COL1A1;GATA3
Protein Targeting To Mitochondrion (GO:0006626)	3/59	0.1676885416166069	0.39871969233544774	0	0	2.1906887755102042	3.91179670664705	DNAJC19;HSPD1;TIMM50
Regulation Of Extrinsic Apoptotic Signaling Pathway Via Death Domain Receptors (GO:1902041)	2/31	0.16947546965610374	0.39871969233544774	0	0	2.818188390081689	5.002417085182607	NOS3;THBS1
Actin Filament Polymerization (GO:0030041)	2/31	0.16947546965610374	0.39871969233544774	0	0	2.818188390081689	5.002417085182607	DIAPH1;GSN
Regulation Of Macrophage Activation (GO:0043030)	2/31	0.16947546965610374	0.39871969233544774	0	0	2.818188390081689	5.002417085182607	THBS1;HSPD1
Regulation Of Protein Localization To Cell Surface (GO:2000008)	2/31	0.16947546965610374	0.39871969233544774	0	0	2.818188390081689	5.002417085182607	TOR1A;CTNNB1
Regulation Of Response To Biotic Stimulus (GO:0002831)	2/31	0.16947546965610374	0.39871969233544774	0	0	2.818188390081689	5.002417085182607	DAPK1;IRF1
Endodermal Cell Differentiation (GO:0035987)	2/31	0.16947546965610374	0.39871969233544774	0	0	2.818188390081689	5.002417085182607	COL11A1;FN1
Modulation Of Excitatory Postsynaptic Potential (GO:0098815)	2/31	0.16947546965610374	0.39871969233544774	0	0	2.818188390081689	5.002417085182607	LRRK2;GRIN2C
Negative Regulation Of Cell-Matrix Adhesion (GO:0001953)	2/31	0.16947546965610374	0.39871969233544774	0	0	2.818188390081689	5.002417085182607	MYOC;THBS1
Non-Motile Cilium Assembly (GO:1905515)	2/31	0.16947546965610374	0.39871969233544774	0	0	2.818188390081689	5.002417085182607	TMEM17;TMEM216
Positive Regulation Of Rho Protein Signal Transduction (GO:0035025)	2/31	0.16947546965610374	0.39871969233544774	0	0	2.818188390081689	5.002417085182607	COL3A1;LPAR1
Positive Regulation Of Glucose Transmembrane Transport (GO:0010828)	2/31	0.16947546965610374	0.39871969233544774	0	0	2.818188390081689	5.002417085182607	OSBPL8;AKT2
Positive Regulation Of Proteolysis Involved In Protein Catabolic Process (GO:1903052)	2/31	0.16947546965610374	0.39871969233544774	0	0	2.818188390081689	5.002417085182607	SMURF1;NUPR1
Protein Localization To Chromatin (GO:0071168)	2/31	0.16947546965610374	0.39871969233544774	0	0	2.818188390081689	5.002417085182607	MACROH2A1;ESR1
Receptor Signaling Pathway Via STAT (GO:0097696)	2/31	0.16947546965610374	0.39871969233544774	0	0	2.818188390081689	5.002417085182607	STAT6;PIAS1
Positive Regulation Of Epithelial Cell Proliferation (GO:0050679)	5/123	0.17304174206035403	0.39871969233544774	0	0	1.7345169133948366	3.0427284746962724	NR4A1;GRN;NRAS;MYC;SAAL1
protein-DNA Complex Organization (GO:0071824)	3/60	0.17359436660928856	0.39871969233544774	0	0	2.1521450685537373	3.768479032347749	MYC;HMG20A;TCF4
Positive Regulation Of MAP Kinase Activity (GO:0043406)	4/91	0.17427958116827055	0.39871969233544774	0	0	1.8810889292196007	3.2864400864109147	ERN1;PAK1;LRRK2;THBS1
Positive Regulation Of Binding (GO:0051099)	4/91	0.17427958116827055	0.39871969233544774	0	0	1.8810889292196007	3.2864400864109147	FKBP1A;FOXC1;LRRK2;RARA
rRNA Metabolic Process (GO:0016072)	4/91	0.17427958116827055	0.39871969233544774	0	0	1.8810889292196007	3.2864400864109147	CAVIN1;PES1;MAPT;ZFP36L1
Regulation Of RNA Metabolic Process (GO:0051252)	4/91	0.17427958116827055	0.39871969233544774	0	0	1.8810889292196007	3.2864400864109147	CELF1;PRKRA;ZNF326;TARBP2
CD40 Signaling Pathway (GO:0023035)	1/8	0.17631375845136524	0.39871969233544774	0	0	5.832038254632397	10.121444960657753	PHB1
DNA Damage Response, Signal Transduction By P53 Class Mediator Resulting In Transcription Of P21 Class Mediator (GO:0006978)	1/8	0.17631375845136524	0.39871969233544774	0	0	5.832038254632397	10.121444960657753	TFAP4
Regulation Of Defense Response To Bacterium (GO:1900424)	1/8	0.17631375845136524	0.39871969233544774	0	0	5.832038254632397	10.121444960657753	GRN
Regulation Of Dendritic Cell Antigen Processing And Presentation (GO:0002604)	1/8	0.17631375845136524	0.39871969233544774	0	0	5.832038254632397	10.121444960657753	THBS1
DNA Topological Change (GO:0006265)	1/8	0.17631375845136524	0.39871969233544774	0	0	5.832038254632397	10.121444960657753	TOP2A
Regulation Of Epidermis Development (GO:0045682)	1/8	0.17631375845136524	0.39871969233544774	0	0	5.832038254632397	10.121444960657753	SGPP1
MyD88-independent Toll-Like Receptor Signaling Pathway (GO:0002756)	1/8	0.17631375845136524	0.39871969233544774	0	0	5.832038254632397	10.121444960657753	IRF3
RISC Complex Assembly (GO:0070922)	1/8	0.17631375845136524	0.39871969233544774	0	0	5.832038254632397	10.121444960657753	TARBP2
Regulation Of Helicase Activity (GO:0051095)	1/8	0.17631375845136524	0.39871969233544774	0	0	5.832038254632397	10.121444960657753	POT1
Schwann Cell Development (GO:0014044)	1/8	0.17631375845136524	0.39871969233544774	0	0	5.832038254632397	10.121444960657753	MYOC
T-helper 17 Cell Differentiation (GO:0072539)	1/8	0.17631375845136524	0.39871969233544774	0	0	5.832038254632397	10.121444960657753	IRF4
Regulation Of Intrinsic Apoptotic Signaling Pathway By P53 Class Mediator (GO:1902253)	1/8	0.17631375845136524	0.39871969233544774	0	0	5.832038254632397	10.121444960657753	MYC
Regulation Of Macrophage Migration (GO:1905521)	1/8	0.17631375845136524	0.39871969233544774	0	0	5.832038254632397	10.121444960657753	CD81
Apoptotic DNA Fragmentation (GO:0006309)	1/8	0.17631375845136524	0.39871969233544774	0	0	5.832038254632397	10.121444960657753	FOXL2
Regulation Of Necrotic Cell Death (GO:0010939)	1/8	0.17631375845136524	0.39871969233544774	0	0	5.832038254632397	10.121444960657753	SLC6A6
Astral Microtubule Organization (GO:0030953)	1/8	0.17631375845136524	0.39871969233544774	0	0	5.832038254632397	10.121444960657753	DLG1
Auditory Behavior (GO:0031223)	1/8	0.17631375845136524	0.39871969233544774	0	0	5.832038254632397	10.121444960657753	HTT
Regulation Of Nuclear Cell Cycle DNA Replication (GO:0033262)	1/8	0.17631375845136524	0.39871969233544774	0	0	5.832038254632397	10.121444960657753	DBF4B
Regulation Of Organ Growth (GO:0046620)	1/8	0.17631375845136524	0.39871969233544774	0	0	5.832038254632397	10.121444960657753	LATS1
Regulation Of Pattern Recognition Receptor Signaling Pathway (GO:0062207)	1/8	0.17631375845136524	0.39871969233544774	0	0	5.832038254632397	10.121444960657753	ZDHHC5
Regulation Of Podosome Assembly (GO:0071801)	1/8	0.17631375845136524	0.39871969233544774	0	0	5.832038254632397	10.121444960657753	GSN
Regulation Of Sister Chromatid Cohesion (GO:0007063)	1/8	0.17631375845136524	0.39871969233544774	0	0	5.832038254632397	10.121444960657753	CTNNB1
Regulation Of Vesicle Fusion (GO:0031338)	1/8	0.17631375845136524	0.39871969233544774	0	0	5.832038254632397	10.121444960657753	DOC2B
Response To Magnesium Ion (GO:0032026)	1/8	0.17631375845136524	0.39871969233544774	0	0	5.832038254632397	10.121444960657753	THBS1
Response To Misfolded Protein (GO:0051788)	1/8	0.17631375845136524	0.39871969233544774	0	0	5.832038254632397	10.121444960657753	STUB1
Detection Of Mechanical Stimulus Involved In Sensory Perception Of Sound (GO:0050910)	1/8	0.17631375845136524	0.39871969233544774	0	0	5.832038254632397	10.121444960657753	COL11A1
Selenocysteine Incorporation (GO:0001514)	1/8	0.17631375845136524	0.39871969233544774	0	0	5.832038254632397	10.121444960657753	SARS1
Embryonic Forelimb Morphogenesis (GO:0035115)	1/8	0.17631375845136524	0.39871969233544774	0	0	5.832038254632397	10.121444960657753	TFAP2A
Endothelial Cell Chemotaxis (GO:0035767)	1/8	0.17631375845136524	0.39871969233544774	0	0	5.832038254632397	10.121444960657753	NR4A1
Somite Development (GO:0061053)	1/8	0.17631375845136524	0.39871969233544774	0	0	5.832038254632397	10.121444960657753	LOXL3
Establishment Of Protein Localization To Chromatin (GO:0071169)	1/8	0.17631375845136524	0.39871969233544774	0	0	5.832038254632397	10.121444960657753	MACROH2A1
Sympathetic Ganglion Development (GO:0061549)	1/8	0.17631375845136524	0.39871969233544774	0	0	5.832038254632397	10.121444960657753	CTNNB1
Synapse Pruning (GO:0098883)	1/8	0.17631375845136524	0.39871969233544774	0	0	5.832038254632397	10.121444960657753	C1QC
tRNA Transcription (GO:0009304)	1/8	0.17631375845136524	0.39871969233544774	0	0	5.832038254632397	10.121444960657753	ZFP36L1
Formation Of Translation Preinitiation Complex (GO:0001731)	1/8	0.17631375845136524	0.39871969233544774	0	0	5.832038254632397	10.121444960657753	EIF2S3
Fructose 1,6-Bisphosphate Metabolic Process (GO:0030388)	1/8	0.17631375845136524	0.39871969233544774	0	0	5.832038254632397	10.121444960657753	KHSRP
Translational Readthrough (GO:0006451)	1/8	0.17631375845136524	0.39871969233544774	0	0	5.832038254632397	10.121444960657753	SARS1
Tyrosine Phosphorylation Of STAT Protein (GO:0007260)	1/8	0.17631375845136524	0.39871969233544774	0	0	5.832038254632397	10.121444960657753	IL21
Vascular Associated Smooth Muscle Cell Differentiation (GO:0035886)	1/8	0.17631375845136524	0.39871969233544774	0	0	5.832038254632397	10.121444960657753	EFEMP2
Integrin Activation (GO:0033622)	1/8	0.17631375845136524	0.39871969233544774	0	0	5.832038254632397	10.121444960657753	FN1
Internal Protein Amino Acid Acetylation (GO:0006475)	1/8	0.17631375845136524	0.39871969233544774	0	0	5.832038254632397	10.121444960657753	MAPT
Isoprenoid Metabolic Process (GO:0006720)	1/8	0.17631375845136524	0.39871969233544774	0	0	5.832038254632397	10.121444960657753	PHYH
Learned Vocalization Behavior Or Vocal Learning (GO:0098598)	1/8	0.17631375845136524	0.39871969233544774	0	0	5.832038254632397	10.121444960657753	HTT
Membrane Lipid Catabolic Process (GO:0046466)	1/8	0.17631375845136524	0.39871969233544774	0	0	5.832038254632397	10.121444960657753	ENPP2
Mesodermal Cell Differentiation (GO:0048333)	1/8	0.17631375845136524	0.39871969233544774	0	0	5.832038254632397	10.121444960657753	ITGB4
Multi-Pass Transmembrane Protein Insertion Into ER Membrane (GO:0160063)	1/8	0.17631375845136524	0.39871969233544774	0	0	5.832038254632397	10.121444960657753	NOMO3
Negative Regulation Of Leukocyte Degranulation (GO:0043301)	1/8	0.17631375845136524	0.39871969233544774	0	0	5.832038254632397	10.121444960657753	LGALS9
Negative Regulation Of Lipase Activity (GO:0060192)	1/8	0.17631375845136524	0.39871969233544774	0	0	5.832038254632397	10.121444960657753	SORT1
Negative Regulation Of Membrane Potential (GO:0045837)	1/8	0.17631375845136524	0.39871969233544774	0	0	5.832038254632397	10.121444960657753	MAPT
Negative Regulation Of Protein Import Into Nucleus (GO:0042308)	1/8	0.17631375845136524	0.39871969233544774	0	0	5.832038254632397	10.121444960657753	SUFU
Negative Regulation Of Protein-Containing Complex Disassembly (GO:0043242)	1/8	0.17631375845136524	0.39871969233544774	0	0	5.832038254632397	10.121444960657753	UBQLN4
Neuronal Ion Channel Clustering (GO:0045161)	1/8	0.17631375845136524	0.39871969233544774	0	0	5.832038254632397	10.121444960657753	MYOC
p38MAPK Cascade (GO:0038066)	1/8	0.17631375845136524	0.39871969233544774	0	0	5.832038254632397	10.121444960657753	ZFP36L1
Peripheral Nervous System Axon Ensheathment (GO:0032292)	1/8	0.17631375845136524	0.39871969233544774	0	0	5.832038254632397	10.121444960657753	MYOC
Phosphatidylglycerol Acyl-Chain Remodeling (GO:0036148)	1/8	0.17631375845136524	0.39871969233544774	0	0	5.832038254632397	10.121444960657753	PLA2G4B
Positive Regulation Of Actin Cytoskeleton Reorganization (GO:2000251)	1/8	0.17631375845136524	0.39871969233544774	0	0	5.832038254632397	10.121444960657753	CDK5
Positive Regulation Of Cell-Cell Adhesion Mediated By Cadherin (GO:2000049)	1/8	0.17631375845136524	0.39871969233544774	0	0	5.832038254632397	10.121444960657753	FOXA1
Positive Regulation Of Fatty Acid Beta-Oxidation (GO:0032000)	1/8	0.17631375845136524	0.39871969233544774	0	0	5.832038254632397	10.121444960657753	AKT2
Positive Regulation Of Megakaryocyte Differentiation (GO:0045654)	1/8	0.17631375845136524	0.39871969233544774	0	0	5.832038254632397	10.121444960657753	TESC
Positive Regulation Of Membrane Invagination (GO:1905155)	1/8	0.17631375845136524	0.39871969233544774	0	0	5.832038254632397	10.121444960657753	UXT
Positive Regulation Of Monocyte Chemotactic Protein-1 Production (GO:0071639)	1/8	0.17631375845136524	0.39871969233544774	0	0	5.832038254632397	10.121444960657753	LGALS9
Positive Regulation Of Smooth Muscle Cell Apoptotic Process (GO:0034393)	1/8	0.17631375845136524	0.39871969233544774	0	0	5.832038254632397	10.121444960657753	E2F3
Regulation Of CD8-positive, Alpha-Beta T Cell Proliferation (GO:2000564)	1/8	0.17631375845136524	0.39871969233544774	0	0	5.832038254632397	10.121444960657753	IRF1
Regulation Of DNA Methylation (GO:0044030)	1/8	0.17631375845136524	0.39871969233544774	0	0	5.832038254632397	10.121444960657753	MYC
Regulation Of RNA Biosynthetic Process (GO:2001141)	1/8	0.17631375845136524	0.39871969233544774	0	0	5.832038254632397	10.121444960657753	RALY
Regulation Of Cell Killing (GO:0031341)	1/8	0.17631375845136524	0.39871969233544774	0	0	5.832038254632397	10.121444960657753	CFH
Regulation Of Natural Killer Cell Mediated Cytotoxicity (GO:0042269)	2/32	0.1780719371395289	0.399317355682853	0	0	2.7241090146750526	4.700634442826626	IL21;LGALS9
Regulation Of Transcription By RNA Polymerase I (GO:0006356)	2/32	0.1780719371395289	0.399317355682853	0	0	2.7241090146750526	4.700634442826626	EIF2AK3;SF3B1
Regulation Of Ubiquitin-Protein Transferase Activity (GO:0051438)	2/32	0.1780719371395289	0.399317355682853	0	0	2.7241090146750526	4.700634442826626	DCUN1D5;BMI1
Heterochromatin Formation (GO:0031507)	2/32	0.1780719371395289	0.399317355682853	0	0	2.7241090146750526	4.700634442826626	CTBP1;LMNA
miRNA Processing (GO:0035196)	2/32	0.1780719371395289	0.399317355682853	0	0	2.7241090146750526	4.700634442826626	PRKRA;TARBP2
Muscle Cell Development (GO:0055001)	2/32	0.1780719371395289	0.399317355682853	0	0	2.7241090146750526	4.700634442826626	EFEMP2;ACTN4
Negative Regulation Of Proteasomal Ubiquitin-Dependent Protein Catabolic Process (GO:0032435)	2/32	0.1780719371395289	0.399317355682853	0	0	2.7241090146750526	4.700634442826626	BAG6;RYBP
Phosphatidylinositol 3-Kinase Signaling (GO:0014065)	2/32	0.1780719371395289	0.399317355682853	0	0	2.7241090146750526	4.700634442826626	GATA3;ZFP36L1
Purine Ribonucleoside Triphosphate Metabolic Process (GO:0009205)	2/32	0.1780719371395289	0.399317355682853	0	0	2.7241090146750526	4.700634442826626	OPA1;LRRK2
Regulation Of Calcium Ion Transmembrane Transporter Activity (GO:1901019)	2/32	0.1780719371395289	0.399317355682853	0	0	2.7241090146750526	4.700634442826626	FKBP1A;JPH3
Sensory Perception Of Sound (GO:0007605)	4/92	0.17901739391948207	0.40064123636133364	0	0	1.8596172248803828	3.199048010100357	TFAP2A;COL1A1;WFS1;COL11A1
Negative Regulation Of Autophagy (GO:0010507)	3/61	0.17955799790766536	0.40064123636133364	0	0	2.114930454940597	3.6318791602404072	RPTOR;LRRK2;NUPR1
Negative Regulation Of Viral Process (GO:0048525)	3/61	0.17955799790766536	0.40064123636133364	0	0	2.114930454940597	3.6318791602404072	SRPK2;LARP7;MID2
Response To Cytokine (GO:0034097)	5/125	0.1810762972367811	0.40064123636133364	0	0	1.7054324894514767	2.914305806146147	COL3A1;HAX1;KHSRP;LGALS9;RHOA
Regulation Of Endothelial Cell Proliferation (GO:0001936)	4/93	0.18379805487038223	0.40064123636133364	0	0	1.838628030751035	3.1144844767075575	NR4A1;ATP5F1A;NRAS;THBS1
Regulation Of Peptidyl-Serine Phosphorylation (GO:0033135)	4/93	0.18379805487038223	0.40064123636133364	0	0	1.838628030751035	3.1144844767075575	RPTOR;LATS1;PAK1;HAX1
Negative Regulation Of Amide Metabolic Process (GO:0034249)	4/93	0.18379805487038223	0.40064123636133364	0	0	1.838628030751035	3.1144844767075575	LARP1;DAPK1;EIF2AK3;LSM14A
Protein O-linked Glycosylation (GO:0006493)	4/93	0.18379805487038223	0.40064123636133364	0	0	1.838628030751035	3.1144844767075575	POMT2;POGLUT2;POMGNT2;POMGNT1
Cellular Response To Starvation (GO:0009267)	5/126	0.18514492902805124	0.40064123636133364	0	0	1.6912508281898386	2.8524913164494503	RPTOR;KLF10;HSPA5;LRRK2;EIF2AK3
Protein-Containing Complex Organization (GO:0043933)	5/126	0.18514492902805124	0.40064123636133364	0	0	1.6912508281898386	2.8524913164494503	DET1;NUP205;TFAP4;RANBP9;OTX2
Cell Junction Organization (GO:0034330)	3/62	0.18557659168846502	0.40064123636133364	0	0	2.078977353653326	3.501595754471226	APBB2;MAPT;RHOA
Positive Regulation Of Apoptotic Signaling Pathway (GO:2001235)	3/62	0.18557659168846502	0.40064123636133364	0	0	2.078977353653326	3.501595754471226	PYCARD;BCLAF1;NUPR1
Protein Lipidation (GO:0006497)	3/62	0.18557659168846502	0.40064123636133364	0	0	2.078977353653326	3.501595754471226	ZDHHC5;GLUL;ZDHHC17
Regulation Of T Cell Activation (GO:0050863)	3/62	0.18557659168846502	0.40064123636133364	0	0	2.078977353653326	3.501595754471226	PYCARD;THY1;HSPD1
Regulation Of Sprouting Angiogenesis (GO:1903670)	2/33	0.18673373168621926	0.40064123636133364	0	0	2.636099276391425	4.423563255509365	THBS1;GLUL
Lung Development (GO:0030324)	2/33	0.18673373168621926	0.40064123636133364	0	0	2.636099276391425	4.423563255509365	BAG6;LOXL3
Positive Regulation Of DNA Binding (GO:0043388)	2/33	0.18673373168621926	0.40064123636133364	0	0	2.636099276391425	4.423563255509365	FOXC1;GATA3
Positive Regulation Of RNA Metabolic Process (GO:0051254)	2/33	0.18673373168621926	0.40064123636133364	0	0	2.636099276391425	4.423563255509365	ERN1;DYRK1A
Positive Regulation Of T Cell Mediated Cytotoxicity (GO:0001916)	2/33	0.18673373168621926	0.40064123636133364	0	0	2.636099276391425	4.423563255509365	HLA-B;HLA-C
Positive Regulation Of Interleukin-12 Production (GO:0032735)	2/33	0.18673373168621926	0.40064123636133364	0	0	2.636099276391425	4.423563255509365	LGALS9;HSPD1
Positive Regulation Of Nitrogen Compound Metabolic Process (GO:0051173)	2/33	0.18673373168621926	0.40064123636133364	0	0	2.636099276391425	4.423563255509365	WFS1;GATA3
Positive Regulation Of Release Of Sequestered Calcium Ion Into Cytosol (GO:0051281)	2/33	0.18673373168621926	0.40064123636133364	0	0	2.636099276391425	4.423563255509365	HTT;THY1
Positive Regulation Of Small Molecule Metabolic Process (GO:0062013)	2/33	0.18673373168621926	0.40064123636133364	0	0	2.636099276391425	4.423563255509365	RPTOR;AKT2
Cellular Response To Hormone Stimulus (GO:0032870)	4/94	0.1886201978122959	0.40064123636133364	0	0	1.8181052631578947	3.0326356158526475	GPR22;RARA;ESR1;ZFP36L1
Regulation Of Tumor Necrosis Factor Production (GO:0032680)	5/127	0.18924673920740442	0.40064123636133364	0	0	1.677301653178391	2.7922101286663135	PYCARD;RARA;HSPB1;LGALS9;THBS1
Vesicle-Mediated Transport (GO:0016192)	13/411	0.18933602626683046	0.40064123636133364	0	0	1.3403875601181876	2.230715770480374	RPH3AL;DOC2A;SORT1;LRRK2;SCRIB;RAB27B;DOC2B;CLINT1;DNM2;RPH3A;EHD4;KIF1B;LRP12
Negative Regulation Of Intracellular Signal Transduction (GO:1902532)	8/231	0.191218052690348	0.40064123636133364	0	0	1.4698618529414564	2.43165252920417	PYCARD;SPRED1;AIM2;TSPAN6;PEBP1;IFI35;ESR1;THBS1
Positive Regulation Of Phosphorylation (GO:0042327)	8/231	0.191218052690348	0.40064123636133364	0	0	1.4698618529414564	2.43165252920417	MOB3C;PAK1;AKT2;MOB2;LRRK2;KRAS;FGFR3;THBS1
Telomere Organization (GO:0032200)	3/63	0.19164732785828242	0.40064123636133364	0	0	2.0442226890756303	3.3772570953438175	XRCC6;POT1;TERF2IP
Inorganic Anion Transmembrane Transport (GO:0098661)	3/63	0.19164732785828242	0.40064123636133364	0	0	2.0442226890756303	3.3772570953438175	GABRB3;GLRB;CFTR
Positive Regulation Of Mitotic Cell Cycle Phase Transition (GO:1901992)	3/63	0.19164732785828242	0.40064123636133364	0	0	2.0442226890756303	3.3772570953438175	RPTOR;CUL3;DBF4B
Protein Polymerization (GO:0051258)	3/63	0.19164732785828242	0.40064123636133364	0	0	2.0442226890756303	3.3772570953438175	DIAPH1;GSN;MAPT
Negative Regulation Of Signal Transduction (GO:0009968)	9/267	0.19251540560773273	0.40064123636133364	0	0	1.429713013359723	2.355565278844986	KCTD21;TSPAN6;SUFU;TMBIM6;GATA3;CARD16;BTRC;TRIB1;THBS1
Positive Regulation Of Epithelial Cell Migration (GO:0010634)	4/95	0.1934824524856933	0.40064123636133364	0	0	1.7980335454019665	2.953393183523368	GRN;ENPP2;GATA3;THBS1
ATP Metabolic Process (GO:0046034)	2/34	0.19545281594350636	0.40064123636133364	0	0	2.553590146750524	4.16857319816943	ATP5F1A;ALDOA
Regulation Of Interleukin-17 Production (GO:0032660)	2/34	0.19545281594350636	0.40064123636133364	0	0	2.553590146750524	4.16857319816943	IL21;PHB1
Embryonic Limb Morphogenesis (GO:0030326)	2/34	0.19545281594350636	0.40064123636133364	0	0	2.553590146750524	4.16857319816943	TFAP2A;CTNNB1
Sister Chromatid Segregation (GO:0000819)	2/34	0.19545281594350636	0.40064123636133364	0	0	2.553590146750524	4.16857319816943	TOP2A;LATS1
Smoothened Signaling Pathway (GO:0007224)	2/34	0.19545281594350636	0.40064123636133364	0	0	2.553590146750524	4.16857319816943	TMEM17;TMEM231
Establishment Of Mitotic Spindle Localization (GO:0040001)	2/34	0.19545281594350636	0.40064123636133364	0	0	2.553590146750524	4.16857319816943	DYNLT1;HTT
Transcription Initiation-Coupled Chromatin Remodeling (GO:0045815)	2/34	0.19545281594350636	0.40064123636133364	0	0	2.553590146750524	4.16857319816943	RBM14;MACROH2A1
Inner Mitochondrial Membrane Organization (GO:0007007)	2/34	0.19545281594350636	0.40064123636133364	0	0	2.553590146750524	4.16857319816943	OPA1;IMMT
Membrane Protein Proteolysis (GO:0033619)	2/34	0.19545281594350636	0.40064123636133364	0	0	2.553590146750524	4.16857319816943	BACE1;RBMX
Microtubule Polymerization (GO:0046785)	2/34	0.19545281594350636	0.40064123636133364	0	0	2.553590146750524	4.16857319816943	RANBP9;MAPT
Negative Regulation Of Ras Protein Signal Transduction (GO:0046580)	2/34	0.19545281594350636	0.40064123636133364	0	0	2.553590146750524	4.16857319816943	MYOC;CUL3
Positive Regulation Of Carbohydrate Metabolic Process (GO:0045913)	2/34	0.19545281594350636	0.40064123636133364	0	0	2.553590146750524	4.16857319816943	RPTOR;AKT2
Positive Regulation Of Immunoglobulin Production (GO:0002639)	2/34	0.19545281594350636	0.40064123636133364	0	0	2.553590146750524	4.16857319816943	IL21;PHB1
Regulation Of T Cell Receptor Signaling Pathway (GO:0050856)	2/34	0.19545281594350636	0.40064123636133364	0	0	2.553590146750524	4.16857319816943	CD81;THY1
Regulation Of calcineurin-NFAT Signaling Cascade (GO:0070884)	2/34	0.19545281594350636	0.40064123636133364	0	0	2.553590146750524	4.16857319816943	FHL2;SLC9A1
Regulation Of Cellular Response To Oxidative Stress (GO:1900407)	1/9	0.196048910273335	0.40064123636133364	0	0	5.102771966527197	8.314411271836098	FBLN5
Regulation Of Complement-Dependent Cytotoxicity (GO:1903659)	1/9	0.196048910273335	0.40064123636133364	0	0	5.102771966527197	8.314411271836098	CFH
DNA Damage Response, Signal Transduction Resulting In Transcription (GO:0042772)	1/9	0.196048910273335	0.40064123636133364	0	0	5.102771966527197	8.314411271836098	TFAP4
Regulation Of Dendritic Cell Apoptotic Process (GO:2000668)	1/9	0.196048910273335	0.40064123636133364	0	0	5.102771966527197	8.314411271836098	LGALS9
Golgi Inheritance (GO:0048313)	1/9	0.196048910273335	0.40064123636133364	0	0	5.102771966527197	8.314411271836098	YWHAZ
Regulation Of Inflammatory Response To Wounding (GO:0106014)	1/9	0.196048910273335	0.40064123636133364	0	0	5.102771966527197	8.314411271836098	GRN
[2Fe-2S] Cluster Assembly (GO:0044571)	1/9	0.196048910273335	0.40064123636133364	0	0	5.102771966527197	8.314411271836098	GLRX3
Actin-Mediated Cell Contraction (GO:0070252)	1/9	0.196048910273335	0.40064123636133364	0	0	5.102771966527197	8.314411271836098	GSN
Regulation Of Long-Term Synaptic Depression (GO:1900452)	1/9	0.196048910273335	0.40064123636133364	0	0	5.102771966527197	8.314411271836098	MAPT
Adherens Junction Assembly (GO:0034333)	1/9	0.196048910273335	0.40064123636133364	0	0	5.102771966527197	8.314411271836098	CTNNB1
Arachidonate Transport (GO:1903963)	1/9	0.196048910273335	0.40064123636133364	0	0	5.102771966527197	8.314411271836098	NMUR2
Arachidonic Acid Secretion (GO:0050482)	1/9	0.196048910273335	0.40064123636133364	0	0	5.102771966527197	8.314411271836098	NMUR2
Biomineral Tissue Development (GO:0031214)	1/9	0.196048910273335	0.40064123636133364	0	0	5.102771966527197	8.314411271836098	COL1A1
Regulation Of Phospholipid Metabolic Process (GO:1903725)	1/9	0.196048910273335	0.40064123636133364	0	0	5.102771966527197	8.314411271836098	DNAJC19
cAMP Biosynthetic Process (GO:0006171)	1/9	0.196048910273335	0.40064123636133364	0	0	5.102771966527197	8.314411271836098	ADCY3
Calcium Ion Transport Into Cytosol (GO:0060402)	1/9	0.196048910273335	0.40064123636133364	0	0	5.102771966527197	8.314411271836098	JPH3
Carbohydrate Phosphorylation (GO:0046835)	1/9	0.196048910273335	0.40064123636133364	0	0	5.102771966527197	8.314411271836098	HK2
Regulation Of Receptor Binding (GO:1900120)	1/9	0.196048910273335	0.40064123636133364	0	0	5.102771966527197	8.314411271836098	ATP2A3
Regulation Of Sequestering Of Calcium Ion (GO:0051282)	1/9	0.196048910273335	0.40064123636133364	0	0	5.102771966527197	8.314411271836098	DIAPH1
Response To Interleukin-4 (GO:0070670)	1/9	0.196048910273335	0.40064123636133364	0	0	5.102771966527197	8.314411271836098	GATA3
Dosage Compensation (GO:0007549)	1/9	0.196048910273335	0.40064123636133364	0	0	5.102771966527197	8.314411271836098	MACROH2A1
Ectoderm Development (GO:0007398)	1/9	0.196048910273335	0.40064123636133364	0	0	5.102771966527197	8.314411271836098	SMURF1
Embryonic Eye Morphogenesis (GO:0048048)	1/9	0.196048910273335	0.40064123636133364	0	0	5.102771966527197	8.314411271836098	EFEMP1
Sequestering Of Extracellular Ligand From Receptor (GO:0035581)	1/9	0.196048910273335	0.40064123636133364	0	0	5.102771966527197	8.314411271836098	LTBP1
Smooth Muscle Tissue Development (GO:0048745)	1/9	0.196048910273335	0.40064123636133364	0	0	5.102771966527197	8.314411271836098	EFEMP2
Forelimb Morphogenesis (GO:0035136)	1/9	0.196048910273335	0.40064123636133364	0	0	5.102771966527197	8.314411271836098	TFAP2A
Telomeric Loop Disassembly (GO:0090657)	1/9	0.196048910273335	0.40064123636133364	0	0	5.102771966527197	8.314411271836098	POT1
Transferrin Transport (GO:0033572)	1/9	0.196048910273335	0.40064123636133364	0	0	5.102771966527197	8.314411271836098	DNM2
Type II Interferon-Mediated Signaling Pathway (GO:0060333)	1/9	0.196048910273335	0.40064123636133364	0	0	5.102771966527197	8.314411271836098	IRF1
Glycosphingolipid Catabolic Process (GO:0046479)	1/9	0.196048910273335	0.40064123636133364	0	0	5.102771966527197	8.314411271836098	NEU2
Insulin Metabolic Process (GO:1901142)	1/9	0.196048910273335	0.40064123636133364	0	0	5.102771966527197	8.314411271836098	ERN1
Mesenchymal To Epithelial Transition (GO:0060231)	1/9	0.196048910273335	0.40064123636133364	0	0	5.102771966527197	8.314411271836098	GATA3
Mitotic Nuclear Membrane Organization (GO:0101024)	1/9	0.196048910273335	0.40064123636133364	0	0	5.102771966527197	8.314411271836098	UBE2I
Mitotic Nuclear Membrane Reassembly (GO:0007084)	1/9	0.196048910273335	0.40064123636133364	0	0	5.102771966527197	8.314411271836098	UBE2I
Muscle Cell Migration (GO:0014812)	1/9	0.196048910273335	0.40064123636133364	0	0	5.102771966527197	8.314411271836098	SIX1
Myelin Assembly (GO:0032288)	1/9	0.196048910273335	0.40064123636133364	0	0	5.102771966527197	8.314411271836098	PMP22
Negative Regulation Of Alpha-Beta T Cell Proliferation (GO:0046642)	1/9	0.196048910273335	0.40064123636133364	0	0	5.102771966527197	8.314411271836098	LGALS9
Negative Regulation Of Establishment Of Protein Localization (GO:1904950)	1/9	0.196048910273335	0.40064123636133364	0	0	5.102771966527197	8.314411271836098	MAPT
Negative Regulation Of Necroptotic Process (GO:0060546)	1/9	0.196048910273335	0.40064123636133364	0	0	5.102771966527197	8.314411271836098	PELI1
Negative Regulation Of Protein Maturation (GO:1903318)	1/9	0.196048910273335	0.40064123636133364	0	0	5.102771966527197	8.314411271836098	LRRK2
Negative Regulation Of Receptor Binding (GO:1900121)	1/9	0.196048910273335	0.40064123636133364	0	0	5.102771966527197	8.314411271836098	ATP2A3
Negative Regulation Of Telomerase Activity (GO:0051974)	1/9	0.196048910273335	0.40064123636133364	0	0	5.102771966527197	8.314411271836098	POT1
Negative Regulation Of Transcription By RNA Polymerase I (GO:0016479)	1/9	0.196048910273335	0.40064123636133364	0	0	5.102771966527197	8.314411271836098	MACROH2A1
Negative Regulation Of Transforming Growth Factor Beta Production (GO:0071635)	1/9	0.196048910273335	0.40064123636133364	0	0	5.102771966527197	8.314411271836098	FN1
Neurotransmitter Receptor Transport To Postsynaptic Membrane (GO:0098969)	1/9	0.196048910273335	0.40064123636133364	0	0	5.102771966527197	8.314411271836098	SCRIB
Nuclear mRNA Surveillance (GO:0071028)	1/9	0.196048910273335	0.40064123636133364	0	0	5.102771966527197	8.314411271836098	EXOSC8
Phosphatidylglycerol Biosynthetic Process (GO:0006655)	1/9	0.196048910273335	0.40064123636133364	0	0	5.102771966527197	8.314411271836098	PLSCR3
Pinocytosis (GO:0006907)	1/9	0.196048910273335	0.40064123636133364	0	0	5.102771966527197	8.314411271836098	PYCARD
Positive Regulation Of RNA Biosynthetic Process (GO:1902680)	1/9	0.196048910273335	0.40064123636133364	0	0	5.102771966527197	8.314411271836098	TOP2A
Positive Regulation Of T Cell Apoptotic Process (GO:0070234)	1/9	0.196048910273335	0.40064123636133364	0	0	5.102771966527197	8.314411271836098	LGALS9
Positive Regulation Of Establishment Of Protein Localization To Telomere (GO:1904851)	1/9	0.196048910273335	0.40064123636133364	0	0	5.102771966527197	8.314411271836098	CCT7
Positive Regulation Of Leukocyte Apoptotic Process (GO:2000108)	1/9	0.196048910273335	0.40064123636133364	0	0	5.102771966527197	8.314411271836098	LGALS9
Positive Regulation Of Mesenchymal Cell Proliferation (GO:0002053)	1/9	0.196048910273335	0.40064123636133364	0	0	5.102771966527197	8.314411271836098	MYC
Positive Regulation Of Monocyte Differentiation (GO:0045657)	1/9	0.196048910273335	0.40064123636133364	0	0	5.102771966527197	8.314411271836098	ZFP36L1
Positive Regulation Of Phagocytosis, Engulfment (GO:0060100)	1/9	0.196048910273335	0.40064123636133364	0	0	5.102771966527197	8.314411271836098	UXT
Positive Regulation Of Protein Sumoylation (GO:0033235)	1/9	0.196048910273335	0.40064123636133364	0	0	5.102771966527197	8.314411271836098	PIAS1
Positive Regulation Of Receptor Recycling (GO:0001921)	1/9	0.196048910273335	0.40064123636133364	0	0	5.102771966527197	8.314411271836098	SCRIB
Positive Regulation Of Tissue Remodeling (GO:0034105)	1/9	0.196048910273335	0.40064123636133364	0	0	5.102771966527197	8.314411271836098	IL21
Positive Regulation Of Transcription Of Nucleolar Large rRNA By RNA Polymerase I (GO:1901838)	1/9	0.196048910273335	0.40064123636133364	0	0	5.102771966527197	8.314411271836098	IPPK
Protein O-linked Glycosylation Via Serine (GO:0018242)	1/9	0.196048910273335	0.40064123636133364	0	0	5.102771966527197	8.314411271836098	POGLUT2
Protein Localization To Nuclear Envelope (GO:0090435)	1/9	0.196048910273335	0.40064123636133364	0	0	5.102771966527197	8.314411271836098	LMNA
Purine Nucleobase Metabolic Process (GO:0006144)	1/9	0.196048910273335	0.40064123636133364	0	0	5.102771966527197	8.314411271836098	PRPS1
Regulation Of CD8-positive, Alpha-Beta T Cell Activation (GO:2001185)	1/9	0.196048910273335	0.40064123636133364	0	0	5.102771966527197	8.314411271836098	IRF1
Regulation Of ER To Golgi Vesicle-Mediated Transport (GO:0060628)	1/9	0.196048910273335	0.40064123636133364	0	0	5.102771966527197	8.314411271836098	LRRK2
Regulation Of PERK-mediated Unfolded Protein Response (GO:1903897)	1/9	0.196048910273335	0.40064123636133364	0	0	5.102771966527197	8.314411271836098	HSPA5
Regulation Of Animal Organ Morphogenesis (GO:2000027)	1/9	0.196048910273335	0.40064123636133364	0	0	5.102771966527197	8.314411271836098	CITED2
Regulation Of Cellular Extravasation (GO:0002691)	1/9	0.196048910273335	0.40064123636133364	0	0	5.102771966527197	8.314411271836098	THY1
Cellular Response To Virus (GO:0098586)	3/64	0.19776741249332708	0.4032282941225502	0	0	2.0106075216972035	3.2585184708408352	IL21;IRF3;LGALS9
Positive Regulation Of Macroautophagy (GO:0016239)	3/64	0.19776741249332708	0.4032282941225502	0	0	2.0106075216972035	3.2585184708408352	LRSAM1;LARP1;HTT
Positive Regulation Of Type I Interferon Production (GO:0032481)	3/64	0.19776741249332708	0.4032282941225502	0	0	2.0106075216972035	3.2585184708408352	IRF3;IRF1;HSPD1
Regulation Of Protein Metabolic Process (GO:0051246)	4/96	0.19838344578658215	0.4038682030369643	0	0	1.7783981693363844	2.8766542297767987	FKBP1A;WFS1;MSI1;MSI2
Cellular Response To Transforming Growth Factor Beta Stimulus (GO:0071560)	4/96	0.19838344578658215	0.4038682030369643	0	0	1.7783981693363844	2.8766542297767987	COL3A1;COL1A2;ZYX;ZFP36L1
Positive Regulation Of Peptidyl-Tyrosine Phosphorylation (GO:0050731)	5/130	0.20174319168322147	0.4103953967802519	0	0	1.6367932489451478	2.6201127007600595	IL21;HAX1;CD81;ENPP2;FGFR3
Regulation Of Defense Response (GO:0031347)	4/97	0.20332180287054763	0.41198797415968536	0	0	1.7591850594227505	2.802320789864467	GRN;CELF1;IRF1;CARD16
Autophagosome Assembly (GO:0000045)	3/65	0.20393408004133737	0.41198797415968536	0	0	1.9780767145567903	3.1450598353430856	SMURF1;UBQLN1;UBQLN2
Canonical Wnt Signaling Pathway (GO:0060070)	3/65	0.20393408004133737	0.41198797415968536	0	0	1.9780767145567903	3.1450598353430856	LRRK2;CTNNB1;GATA3
Regulation Of Translational Initiation (GO:0006446)	3/65	0.20393408004133737	0.41198797415968536	0	0	1.9780767145567903	3.1450598353430856	LARP1;EIF2AK3;HSPB1
Regulation Of Postsynaptic Membrane Potential (GO:0060078)	2/35	0.2042214986014153	0.41198797415968536	0	0	2.476081570421193	3.9333796181544716	LRRK2;GRIN2C
Regulation Of Sodium Ion Transport (GO:0002028)	2/35	0.2042214986014153	0.41198797415968536	0	0	2.476081570421193	3.9333796181544716	DLG1;SNTA1
Response To Nutrient Levels (GO:0031667)	2/35	0.2042214986014153	0.41198797415968536	0	0	2.476081570421193	3.9333796181544716	RPTOR;PRKAB2
Skeletal Muscle Organ Development (GO:0060538)	2/35	0.2042214986014153	0.41198797415968536	0	0	2.476081570421193	3.9333796181544716	SIX1;FOXL2
Establishment Of Spindle Orientation (GO:0051294)	2/35	0.2042214986014153	0.41198797415968536	0	0	2.476081570421193	3.9333796181544716	DYNLT1;HTT
Intrinsic Apoptotic Signaling Pathway By P53 Class Mediator (GO:0072332)	2/35	0.2042214986014153	0.41198797415968536	0	0	2.476081570421193	3.9333796181544716	BAG6;PYCARD
Macrophage Activation (GO:0042116)	2/35	0.2042214986014153	0.41198797415968536	0	0	2.476081570421193	3.9333796181544716	IFI35;MAPT
Inflammatory Response (GO:0006954)	8/236	0.20651257443305468	0.4155447349039887	0	0	1.4372555592803664	2.2671182601705135	IKBKB;CEBPB;ADGRE5;PLA2G4B;LOXL3;LGALS9;GATA3;THBS1
Organic Substance Transport (GO:0071702)	7/201	0.20824809364307278	0.4155447349039887	0	0	1.4774702952996681	2.31818805488263	ABCA3;FLVCR1;ATP2A3;NMUR2;LRP1B;TPT1;AQP1
Negative Regulation Of Macromolecule Biosynthetic Process (GO:0010558)	4/98	0.20829614820050124	0.4155447349039887	0	0	1.740380739081747	2.7302995964672974	LARP1;DAPK1;EIF2AK3;LSM14A
Cellular Response To Type II Interferon (GO:0071346)	3/66	0.2101445952442675	0.4155447349039887	0	0	1.946578631452581	3.0365837048745967	DAPK1;IRF1;LGALS9
Peptidyl-Threonine Modification (GO:0018210)	3/66	0.2101445952442675	0.4155447349039887	0	0	1.946578631452581	3.0365837048745967	CDK5;LRRK2;DYRK1A
Regulation Of Glucose Import (GO:0046324)	2/36	0.21303242245943244	0.4155447349039887	0	0	2.4031323221112344	3.7159897200135683	OSBPL8;AKT2
Regulation Of Peptidyl-Threonine Phosphorylation (GO:0010799)	2/36	0.21303242245943244	0.4155447349039887	0	0	2.4031323221112344	3.7159897200135683	RPTOR;SPRED1
Lytic Vacuole Organization (GO:0080171)	2/36	0.21303242245943244	0.4155447349039887	0	0	2.4031323221112344	3.7159897200135683	GRN;LRRK2
Positive Regulation Of Interferon-Beta Production (GO:0032728)	2/36	0.21303242245943244	0.4155447349039887	0	0	2.4031323221112344	3.7159897200135683	IRF3;IRF1
Regulation Of T Cell Mediated Cytotoxicity (GO:0001914)	2/36	0.21303242245943244	0.4155447349039887	0	0	2.4031323221112344	3.7159897200135683	HLA-B;HLA-C
Regulation Of Establishment Of Protein Localization To Telomere (GO:0070203)	1/10	0.21531218026263538	0.4155447349039887	0	0	4.535564853556485	6.965114109622744	CCT7
Regulation Of Inclusion Body Assembly (GO:0090083)	1/10	0.21531218026263538	0.4155447349039887	0	0	4.535564853556485	6.965114109622744	HSPA2
T-helper Cell Lineage Commitment (GO:0002295)	1/10	0.21531218026263538	0.4155447349039887	0	0	4.535564853556485	6.965114109622744	IRF4
Acidic Amino Acid Transport (GO:0015800)	1/10	0.21531218026263538	0.4155447349039887	0	0	4.535564853556485	6.965114109622744	SLC6A6
Actin Filament Depolymerization (GO:0030042)	1/10	0.21531218026263538	0.4155447349039887	0	0	4.535564853556485	6.965114109622744	GSN
Regulation Of Lamellipodium Morphogenesis (GO:2000392)	1/10	0.21531218026263538	0.4155447349039887	0	0	4.535564853556485	6.965114109622744	ENPP2
Regulation Of Microtubule Nucleation (GO:0010968)	1/10	0.21531218026263538	0.4155447349039887	0	0	4.535564853556485	6.965114109622744	PAK1
Arginine Metabolic Process (GO:0006525)	1/10	0.21531218026263538	0.4155447349039887	0	0	4.535564853556485	6.965114109622744	NOS3
Regulation Of Peroxisome Proliferator Activated Receptor Signaling Pathway (GO:0035358)	1/10	0.21531218026263538	0.4155447349039887	0	0	4.535564853556485	6.965114109622744	CITED2
Regulation Of Phagocytosis, Engulfment (GO:0060099)	1/10	0.21531218026263538	0.4155447349039887	0	0	4.535564853556485	6.965114109622744	UXT
Regulation Of Phospholipase Activity (GO:0010517)	1/10	0.21531218026263538	0.4155447349039887	0	0	4.535564853556485	6.965114109622744	FGFR3
Regulation Of Synapse Maturation (GO:0090128)	1/10	0.21531218026263538	0.4155447349039887	0	0	4.535564853556485	6.965114109622744	YWHAZ
Regulation Of Toll-Like Receptor 9 Signaling Pathway (GO:0034163)	1/10	0.21531218026263538	0.4155447349039887	0	0	4.535564853556485	6.965114109622744	SLC15A4
Cellular Response To Leucine (GO:0071233)	1/10	0.21531218026263538	0.4155447349039887	0	0	4.535564853556485	6.965114109622744	RPTOR
Removal Of Superoxide Radicals (GO:0019430)	1/10	0.21531218026263538	0.4155447349039887	0	0	4.535564853556485	6.965114109622744	NOS3
Response To Leucine (GO:0043201)	1/10	0.21531218026263538	0.4155447349039887	0	0	4.535564853556485	6.965114109622744	RPTOR
Diol Metabolic Process (GO:0034311)	1/10	0.21531218026263538	0.4155447349039887	0	0	4.535564853556485	6.965114109622744	SGPP1
Engulfment Of Apoptotic Cell (GO:0043652)	1/10	0.21531218026263538	0.4155447349039887	0	0	4.535564853556485	6.965114109622744	THBS1
Epithelial Cell Apoptotic Process (GO:1904019)	1/10	0.21531218026263538	0.4155447349039887	0	0	4.535564853556485	6.965114109622744	GSN
Steroid Hormone Mediated Signaling Pathway (GO:0043401)	1/10	0.21531218026263538	0.4155447349039887	0	0	4.535564853556485	6.965114109622744	ESR1
Establishment Of Epithelial Cell Apical/Basal Polarity (GO:0045198)	1/10	0.21531218026263538	0.4155447349039887	0	0	4.535564853556485	6.965114109622744	RHOA
Inositol Phosphate Biosynthetic Process (GO:0032958)	1/10	0.21531218026263538	0.4155447349039887	0	0	4.535564853556485	6.965114109622744	IPPK
Insulin-Like Growth Factor Receptor Signaling Pathway (GO:0048009)	1/10	0.21531218026263538	0.4155447349039887	0	0	4.535564853556485	6.965114109622744	EIF2AK3
Mesonephros Development (GO:0001823)	1/10	0.21531218026263538	0.4155447349039887	0	0	4.535564853556485	6.965114109622744	GATA3
Metanephric Mesenchyme Development (GO:0072075)	1/10	0.21531218026263538	0.4155447349039887	0	0	4.535564853556485	6.965114109622744	SIX1
Negative Regulation Of Activin Receptor Signaling Pathway (GO:0032926)	1/10	0.21531218026263538	0.4155447349039887	0	0	4.535564853556485	6.965114109622744	NOMO3
Negative Regulation Of Centrosome Duplication (GO:0010826)	1/10	0.21531218026263538	0.4155447349039887	0	0	4.535564853556485	6.965114109622744	RBM14
Negative Regulation Of Glycolytic Process (GO:0045820)	1/10	0.21531218026263538	0.4155447349039887	0	0	4.535564853556485	6.965114109622744	NUPR1
Negative Regulation Of Hydrogen Peroxide-Induced Cell Death (GO:1903206)	1/10	0.21531218026263538	0.4155447349039887	0	0	4.535564853556485	6.965114109622744	LRRK2
Negative Regulation Of Inclusion Body Assembly (GO:0090084)	1/10	0.21531218026263538	0.4155447349039887	0	0	4.535564853556485	6.965114109622744	HSPA2
Negative Regulation Of Interferon-Beta Production (GO:0032688)	1/10	0.21531218026263538	0.4155447349039887	0	0	4.535564853556485	6.965114109622744	PYCARD
Negative Regulation Of Natural Killer Cell Mediated Immunity (GO:0002716)	1/10	0.21531218026263538	0.4155447349039887	0	0	4.535564853556485	6.965114109622744	LGALS9
Negative Regulation Of Pathway-Restricted SMAD Protein Phosphorylation (GO:0060394)	1/10	0.21531218026263538	0.4155447349039887	0	0	4.535564853556485	6.965114109622744	LDLRAD4
Negative Regulation Of Sprouting Angiogenesis (GO:1903671)	1/10	0.21531218026263538	0.4155447349039887	0	0	4.535564853556485	6.965114109622744	THBS1
Nuclear RNA Surveillance (GO:0071027)	1/10	0.21531218026263538	0.4155447349039887	0	0	4.535564853556485	6.965114109622744	EXOSC8
Nuclear Pore Complex Assembly (GO:0051292)	1/10	0.21531218026263538	0.4155447349039887	0	0	4.535564853556485	6.965114109622744	NUP205
Nuclear-Transcribed mRNA Catabolic Process, Exonucleolytic, 3'-5' (GO:0034427)	1/10	0.21531218026263538	0.4155447349039887	0	0	4.535564853556485	6.965114109622744	EXOSC8
Peptidyl-Proline Hydroxylation (GO:0019511)	1/10	0.21531218026263538	0.4155447349039887	0	0	4.535564853556485	6.965114109622744	P4HA1
Phenol-Containing Compound Biosynthetic Process (GO:0046189)	1/10	0.21531218026263538	0.4155447349039887	0	0	4.535564853556485	6.965114109622744	DBH
Positive Regulation Of DNA-templated DNA Replication (GO:2000105)	1/10	0.21531218026263538	0.4155447349039887	0	0	4.535564853556485	6.965114109622744	DBF4B
Positive Regulation Of Actin Nucleation (GO:0051127)	1/10	0.21531218026263538	0.4155447349039887	0	0	4.535564853556485	6.965114109622744	GSN
Positive Regulation Of Autophagy Of Mitochondrion (GO:1903599)	1/10	0.21531218026263538	0.4155447349039887	0	0	4.535564853556485	6.965114109622744	HTT
Positive Regulation Of Cellular Respiration (GO:1901857)	1/10	0.21531218026263538	0.4155447349039887	0	0	4.535564853556485	6.965114109622744	NUPR1
Positive Regulation Of Defense Response To Bacterium (GO:1900426)	1/10	0.21531218026263538	0.4155447349039887	0	0	4.535564853556485	6.965114109622744	GRN
Positive Regulation Of Toll-Like Receptor 4 Signaling Pathway (GO:0034145)	1/10	0.21531218026263538	0.4155447349039887	0	0	4.535564853556485	6.965114109622744	IFI35
Progesterone Receptor Signaling Pathway (GO:0050847)	1/10	0.21531218026263538	0.4155447349039887	0	0	4.535564853556485	6.965114109622744	PHB1
Protein Deneddylation (GO:0000338)	1/10	0.21531218026263538	0.4155447349039887	0	0	4.535564853556485	6.965114109622744	TOR1A
Purine Ribonucleoside Triphosphate Biosynthetic Process (GO:0009206)	1/10	0.21531218026263538	0.4155447349039887	0	0	4.535564853556485	6.965114109622744	ATP5F1A
Regulation Of Axon Regeneration (GO:0048679)	1/10	0.21531218026263538	0.4155447349039887	0	0	4.535564853556485	6.965114109622744	GRN
Regulation Of Cardiac Muscle Cell Apoptotic Process (GO:0010665)	1/10	0.21531218026263538	0.4155447349039887	0	0	4.535564853556485	6.965114109622744	NUPR1
Extrinsic Apoptotic Signaling Pathway (GO:0097191)	3/67	0.21639625518390662	0.41733563499753423	0	0	1.916064863445378	2.9328132581683724	IFI27;SORT1;FGFR3
Protein Transport (GO:0015031)	10/313	0.21968042874470248	0.4233639409045348	0	0	1.3523612489180687	2.0496135350423774	DNAJC19;MACF1;LRSAM1;OLFM2;CANX;VPS26B;ZDHHC17;LRP1B;TIMM50;DNM2
RNA Stabilization (GO:0043489)	2/37	0.22187855286949873	0.4242356021603506	0	0	2.3343516022761306	3.5146583784962067	LARP1;THRAP3
Regulation Of p38MAPK Cascade (GO:1900744)	2/37	0.22187855286949873	0.4242356021603506	0	0	2.3343516022761306	3.5146583784962067	DLG1;LGALS9
Regulation Of Phosphoprotein Phosphatase Activity (GO:0043666)	2/37	0.22187855286949873	0.4242356021603506	0	0	2.3343516022761306	3.5146583784962067	FKBP1A;HTT
Regulation Of Vascular Associated Smooth Muscle Cell Proliferation (GO:1904705)	2/37	0.22187855286949873	0.4242356021603506	0	0	2.3343516022761306	3.5146583784962067	ERN1;EFEMP2
Ventricular Septum Development (GO:0003281)	2/37	0.22187855286949873	0.4242356021603506	0	0	2.3343516022761306	3.5146583784962067	CITED2;GATA3
Negative Regulation Of Endothelial Cell Proliferation (GO:0001937)	2/37	0.22187855286949873	0.4242356021603506	0	0	2.3343516022761306	3.5146583784962067	ATP5F1A;THBS1
Negative Regulation Of Smooth Muscle Cell Proliferation (GO:0048662)	2/37	0.22187855286949873	0.4242356021603506	0	0	2.3343516022761306	3.5146583784962067	EFEMP2;TRIB1
Negative Regulation Of Stress-Activated MAPK Cascade (GO:0032873)	2/37	0.22187855286949873	0.4242356021603506	0	0	2.3343516022761306	3.5146583784962067	DLG1;MYC
Negative Regulation Of Transferase Activity (GO:0051348)	2/37	0.22187855286949873	0.4242356021603506	0	0	2.3343516022761306	3.5146583784962067	POT1;MAPT
Positive Regulation Of Exocytosis (GO:0045921)	2/37	0.22187855286949873	0.4242356021603506	0	0	2.3343516022761306	3.5146583784962067	RAB27B;CFTR
Regulation Of Cellular Component Biogenesis (GO:0044087)	2/37	0.22187855286949873	0.4242356021603506	0	0	2.3343516022761306	3.5146583784962067	LATS1;GFAP
Telomere Maintenance (GO:0000723)	3/68	0.22268639086708303	0.42522332163601334	0	0	1.8864899806076276	2.8334906259114803	XRCC6;POT1;TERF2IP
Protein Localization (GO:0008104)	11/351	0.22271329977194862	0.42522332163601334	0	0	1.3259866767219708	1.9914595915084576	DNAJC19;CD81;USP4;SMURF1;LRRK2;CTNNB1;CPE;VPS26B;DOC2B;FBLN5;TIMM50
Non-Membrane-Bounded Organelle Assembly (GO:0140694)	5/135	0.22315827811161487	0.42576879185749217	0	0	1.5734339500162284	2.3599526597136316	ATXN2L;BSCL2;RBM14;MAPT;LSM14A
Heart Development (GO:0007507)	6/171	0.22754388312452248	0.43039129016969674	0	0	1.488064578128003	2.2029489057566094	FKBP1A;FOXC1;COL3A1;CITED2;FN1;NDUFV2
Metal Ion Transport (GO:0030001)	6/171	0.22754388312452248	0.43039129016969674	0	0	1.488064578128003	2.2029489057566094	KCNC4;ATP2A3;NMUR2;KCNK3;TPT1;AQP1
Negative Regulation Of Cell Differentiation (GO:0045596)	7/207	0.22898732558775517	0.43039129016969674	0	0	1.4327012711864406	2.1119286450708294	FOXA1;SPRED1;EFEMP1;SUFU;LDLRAD4;GATA3;TRIB2
Positive Regulation Of Phosphatidylinositol 3-Kinase Signaling (GO:0014068)	3/69	0.22901236887770493	0.43039129016969674	0	0	1.857811306340718	2.7383753425657043	HAX1;MYOC;FN1
Import Into Cell (GO:0098657)	2/38	0.23075316670048115	0.43039129016969674	0	0	2.269392033542977	3.3278516424756686	SLC6A6;LRSAM1
Negative Regulation Of Type I Interferon Production (GO:0032480)	2/38	0.23075316670048115	0.43039129016969674	0	0	2.269392033542977	3.3278516424756686	PYCARD;CUL3
Positive Regulation Of Axonogenesis (GO:0050772)	2/38	0.23075316670048115	0.43039129016969674	0	0	2.269392033542977	3.3278516424756686	MACF1;MAPT
Positive Regulation Of Production Of Molecular Mediator Of Immune Response (GO:0002702)	2/38	0.23075316670048115	0.43039129016969674	0	0	2.269392033542977	3.3278516424756686	IL21;PHB1
Negative Regulation Of Cellular Biosynthetic Process (GO:0031327)	5/137	0.23191065857108883	0.43039129016969674	0	0	1.5494342155734562	2.2643479253657546	LARP1;DAPK1;KHSRP;EIF2AK3;LSM14A
P-body Assembly (GO:0033962)	1/11	0.23411482824793828	0.43039129016969674	0	0	4.081799163179916	5.926542028517176	LSM14A
RNA Splicing, Via Endonucleolytic Cleavage And Ligation (GO:0000394)	1/11	0.23411482824793828	0.43039129016969674	0	0	4.081799163179916	5.926542028517176	ERN1
Regulation Of mRNA 3'-End Processing (GO:0031440)	1/11	0.23411482824793828	0.43039129016969674	0	0	4.081799163179916	5.926542028517176	ZFP36L1
Regulation Of Mesenchymal Cell Proliferation (GO:0010464)	1/11	0.23411482824793828	0.43039129016969674	0	0	4.081799163179916	5.926542028517176	MYC
Regulation Of Monocyte Chemotactic Protein-1 Production (GO:0071637)	1/11	0.23411482824793828	0.43039129016969674	0	0	4.081799163179916	5.926542028517176	LGALS9
Biogenic Amine Biosynthetic Process (GO:0042401)	1/11	0.23411482824793828	0.43039129016969674	0	0	4.081799163179916	5.926542028517176	DBH
Regulation Of Phospholipase C Activity (GO:1900274)	1/11	0.23411482824793828	0.43039129016969674	0	0	4.081799163179916	5.926542028517176	ESR1
Regulation Of Protein Exit From Endoplasmic Reticulum (GO:0070861)	1/11	0.23411482824793828	0.43039129016969674	0	0	4.081799163179916	5.926542028517176	CD81
Regulation Of Response To Oxidative Stress (GO:1902882)	1/11	0.23411482824793828	0.43039129016969674	0	0	4.081799163179916	5.926542028517176	MACROH2A1
Regulation Of Stress-Activated Protein Kinase Signaling Cascade (GO:0070302)	1/11	0.23411482824793828	0.43039129016969674	0	0	4.081799163179916	5.926542028517176	MAP2K1
Cellular Response To Superoxide (GO:0071451)	1/11	0.23411482824793828	0.43039129016969674	0	0	4.081799163179916	5.926542028517176	NOS3
Regulation Of Ventricular Cardiac Muscle Cell Action Potential (GO:0098911)	1/11	0.23411482824793828	0.43039129016969674	0	0	4.081799163179916	5.926542028517176	DLG1
Retinoic Acid Receptor Signaling Pathway (GO:0048384)	1/11	0.23411482824793828	0.43039129016969674	0	0	4.081799163179916	5.926542028517176	RARA
Skeletal Muscle Fiber Development (GO:0048741)	1/11	0.23411482824793828	0.43039129016969674	0	0	4.081799163179916	5.926542028517176	SIX1
sno(s)RNA 3'-End Processing (GO:0031126)	1/11	0.23411482824793828	0.43039129016969674	0	0	4.081799163179916	5.926542028517176	LARP7
Sphingoid Metabolic Process (GO:0046519)	1/11	0.23411482824793828	0.43039129016969674	0	0	4.081799163179916	5.926542028517176	SGPP1
Telomere Maintenance In Response To DNA Damage (GO:0043247)	1/11	0.23411482824793828	0.43039129016969674	0	0	4.081799163179916	5.926542028517176	TERF2IP
Ganglion Development (GO:0061548)	1/11	0.23411482824793828	0.43039129016969674	0	0	4.081799163179916	5.926542028517176	CTNNB1
Glutamine Family Amino Acid Biosynthetic Process (GO:0009084)	1/11	0.23411482824793828	0.43039129016969674	0	0	4.081799163179916	5.926542028517176	GLUL
Intracellular Copper Ion Homeostasis (GO:0006878)	1/11	0.23411482824793828	0.43039129016969674	0	0	4.081799163179916	5.926542028517176	MT2A
Isotype Switching (GO:0045190)	1/11	0.23411482824793828	0.43039129016969674	0	0	4.081799163179916	5.926542028517176	HSPD1
Lipoprotein Transport (GO:0042953)	1/11	0.23411482824793828	0.43039129016969674	0	0	4.081799163179916	5.926542028517176	ZDHHC17
Maintenance Of Protein Localization In Endoplasmic Reticulum (GO:0035437)	1/11	0.23411482824793828	0.43039129016969674	0	0	4.081799163179916	5.926542028517176	HSPA5
Mitochondrial Genome Maintenance (GO:0000002)	1/11	0.23411482824793828	0.43039129016969674	0	0	4.081799163179916	5.926542028517176	OPA1
Negative Regulation Of CD4-positive, Alpha-Beta T Cell Activation (GO:2000515)	1/11	0.23411482824793828	0.43039129016969674	0	0	4.081799163179916	5.926542028517176	LGALS9
Negative Regulation Of RNA Metabolic Process (GO:0051253)	1/11	0.23411482824793828	0.43039129016969674	0	0	4.081799163179916	5.926542028517176	TMBIM6
Negative Regulation Of calcineurin-NFAT Signaling Cascade (GO:0070885)	1/11	0.23411482824793828	0.43039129016969674	0	0	4.081799163179916	5.926542028517176	FHL2
Negative Regulation Of Calcineurin-Mediated Signaling (GO:0106057)	1/11	0.23411482824793828	0.43039129016969674	0	0	4.081799163179916	5.926542028517176	FHL2
Negative Regulation Of Cell Division (GO:0051782)	1/11	0.23411482824793828	0.43039129016969674	0	0	4.081799163179916	5.926542028517176	MYC
Negative Regulation Of Fibrinolysis (GO:0051918)	1/11	0.23411482824793828	0.43039129016969674	0	0	4.081799163179916	5.926542028517176	THBS1
Negative Regulation Of Leukocyte Chemotaxis (GO:0002689)	1/11	0.23411482824793828	0.43039129016969674	0	0	4.081799163179916	5.926542028517176	UXT
Negative Regulation Of Microtubule Polymerization (GO:0031115)	1/11	0.23411482824793828	0.43039129016969674	0	0	4.081799163179916	5.926542028517176	DYRK1A
Negative Regulation Of Release Of Sequestered Calcium Ion Into Cytosol (GO:0051280)	1/11	0.23411482824793828	0.43039129016969674	0	0	4.081799163179916	5.926542028517176	FKBP1A
Negative Regulation Of Ryanodine-Sensitive Calcium-Release Channel Activity (GO:0060315)	1/11	0.23411482824793828	0.43039129016969674	0	0	4.081799163179916	5.926542028517176	FKBP1A
Neurotransmitter Biosynthetic Process (GO:0042136)	1/11	0.23411482824793828	0.43039129016969674	0	0	4.081799163179916	5.926542028517176	DBH
Positive Regulation Of Branching Involved In Ureteric Bud Morphogenesis (GO:0090190)	1/11	0.23411482824793828	0.43039129016969674	0	0	4.081799163179916	5.926542028517176	SIX1
Positive Regulation Of Coagulation (GO:0050820)	1/11	0.23411482824793828	0.43039129016969674	0	0	4.081799163179916	5.926542028517176	THBS1
Positive Regulation Of Endoplasmic Reticulum Unfolded Protein Response (GO:1900103)	1/11	0.23411482824793828	0.43039129016969674	0	0	4.081799163179916	5.926542028517176	ERN1
Positive Regulation Of Hemostasis (GO:1900048)	1/11	0.23411482824793828	0.43039129016969674	0	0	4.081799163179916	5.926542028517176	THBS1
Positive Regulation Of Lipid Transport (GO:0032370)	1/11	0.23411482824793828	0.43039129016969674	0	0	4.081799163179916	5.926542028517176	ABCA3
Positive Regulation Of Metaphase/Anaphase Transition Of Cell Cycle (GO:1902101)	1/11	0.23411482824793828	0.43039129016969674	0	0	4.081799163179916	5.926542028517176	CUL3
Positive Regulation Of Mitotic Metaphase/Anaphase Transition (GO:0045842)	1/11	0.23411482824793828	0.43039129016969674	0	0	4.081799163179916	5.926542028517176	CUL3
Positive Regulation Of Protein Localization To Chromosome, Telomeric Region (GO:1904816)	1/11	0.23411482824793828	0.43039129016969674	0	0	4.081799163179916	5.926542028517176	CCT7
Regulation Of CD4-positive, Alpha-Beta T Cell Differentiation (GO:0043370)	1/11	0.23411482824793828	0.43039129016969674	0	0	4.081799163179916	5.926542028517176	IRF4
Neuron Differentiation (GO:0030182)	6/173	0.2353354011406301	0.43151458687908384	0	0	1.4700915294147434	2.1268454285040206	FOXA1;MAP2K1;CDK5;CTNNB1;ACSL4;OTX2
Sensory Organ Development (GO:0007423)	3/70	0.23537159284313666	0.43151458687908384	0	0	1.8299887119026714	2.647242945371008	FOXC1;GATA3;FREM2
Positive Regulation Of Protein Polymerization (GO:0032273)	3/70	0.23537159284313666	0.43151458687908384	0	0	1.8299887119026714	2.647242945371008	PYCARD;PAK1;MAPT
Regulation Of Actin Filament Polymerization (GO:0030833)	3/70	0.23537159284313666	0.43151458687908384	0	0	1.8299887119026714	2.647242945371008	PYCARD;LATS1;HAX1
RNA Transport (GO:0050658)	2/39	0.23964984123137859	0.43636514006231264	0	0	2.2079437928494534	3.1542164300506887	DDX39A;ZFP36L1
Retina Homeostasis (GO:0001895)	2/39	0.23964984123137859	0.43636514006231264	0	0	2.2079437928494534	3.1542164300506887	HSPB1;POTEF
Heterochromatin Organization (GO:0070828)	2/39	0.23964984123137859	0.43636514006231264	0	0	2.2079437928494534	3.1542164300506887	CTBP1;LMNA
Negative Regulation Of Mitochondrion Organization (GO:0010823)	2/39	0.23964984123137859	0.43636514006231264	0	0	2.2079437928494534	3.1542164300506887	OPA1;MAPT
Negative Regulation Of Proteasomal Protein Catabolic Process (GO:1901799)	2/39	0.23964984123137859	0.43636514006231264	0	0	2.2079437928494534	3.1542164300506887	BAG6;RYBP
Negative Regulation Of Ubiquitin-Dependent Protein Catabolic Process (GO:2000059)	2/39	0.23964984123137859	0.43636514006231264	0	0	2.2079437928494534	3.1542164300506887	BAG6;RYBP
Neuron Projection Extension (GO:1990138)	2/39	0.23964984123137859	0.43636514006231264	0	0	2.2079437928494534	3.1542164300506887	CDK5;CTNNB1
Nuclear Transport (GO:0051169)	2/39	0.23964984123137859	0.43636514006231264	0	0	2.2079437928494534	3.1542164300506887	NUP205;NUP58
Positive Regulation Of Cytokinesis (GO:0032467)	2/39	0.23964984123137859	0.43636514006231264	0	0	2.2079437928494534	3.1542164300506887	CUL3;RHOA
Positive Regulation Of Lymphocyte Differentiation (GO:0045621)	2/39	0.23964984123137859	0.43636514006231264	0	0	2.2079437928494534	3.1542164300506887	XRCC6;GATA3
Protein Ubiquitination (GO:0016567)	13/434	0.24337113672572178	0.4413646515165519	0	0	1.2656356722701925	1.7885554383097588	RNF20;DET1;LRSAM1;RNF11;SMURF1;CUL3;FBXO2;UBE2E1;UBE4A;CTNNB1;STUB1;BTRC;CUL4B
Regulation Of Cellular Localization (GO:0060341)	3/72	0.24817958596862985	0.4413646515165519	0	0	1.7767628790646695	2.476101470735985	FKBP1A;GSN;TMEM231
Transforming Growth Factor Beta Receptor Signaling Pathway (GO:0007179)	3/72	0.24817958596862985	0.4413646515165519	0	0	1.7767628790646695	2.476101470735985	COL3A1;COL1A2;ZYX
Positive Regulation Of Protein Localization To Nucleus (GO:1900182)	3/72	0.24817958596862985	0.4413646515165519	0	0	1.7767628790646695	2.476101470735985	EIF2AK3;LARP7;CCT7
Regulation Of Glycolytic Process (GO:0006110)	2/40	0.2485624439296082	0.4413646515165519	0	0	2.1497296700871678	2.9925552246468525	RPTOR;NUPR1
Aortic Valve Development (GO:0003176)	2/40	0.2485624439296082	0.4413646515165519	0	0	2.1497296700871678	2.9925552246468525	NOS3;GATA3
Negative Regulation Of Mitotic Cell Cycle Phase Transition (GO:1901991)	2/40	0.2485624439296082	0.4413646515165519	0	0	2.1497296700871678	2.9925552246468525	DLG1;ZFP36L1
Nucleic Acid-Templated Transcription (GO:0097659)	2/40	0.2485624439296082	0.4413646515165519	0	0	2.1497296700871678	2.9925552246468525	FUBP3;TCEA3
Positive Regulation Of Catalytic Activity (GO:0043085)	2/40	0.2485624439296082	0.4413646515165519	0	0	2.1497296700871678	2.9925552246468525	CHTOP;POT1
Positive Regulation Of Monoatomic Ion Transport (GO:0043270)	2/40	0.2485624439296082	0.4413646515165519	0	0	2.1497296700871678	2.9925552246468525	DLG1;WFS1
Protein Localization To Chromosome (GO:0034502)	2/40	0.2485624439296082	0.4413646515165519	0	0	2.1497296700871678	2.9925552246468525	TERF2IP;ESR1
Protein Localization To Cilium (GO:0061512)	2/40	0.2485624439296082	0.4413646515165519	0	0	2.1497296700871678	2.9925552246468525	FAM149B1;FSIP2
Positive Regulation Of Cell Growth (GO:0030307)	4/106	0.24922201025926277	0.4413646515165519	0	0	1.603219814241486	2.227531521553985	RPTOR;MACF1;SMURF1;MAPT
Regulation Of Chromosome Separation (GO:1905818)	1/12	0.25246784592922106	0.4413646515165519	0	0	3.710536325599087	5.10744706120177	SMC2
DNA Conformation Change (GO:0071103)	1/12	0.25246784592922106	0.4413646515165519	0	0	3.710536325599087	5.10744706120177	TOP2A
MyD88-dependent Toll-Like Receptor Signaling Pathway (GO:0002755)	1/12	0.25246784592922106	0.4413646515165519	0	0	3.710536325599087	5.10744706120177	HSPD1
Regulation Of Hematopoietic Stem Cell Differentiation (GO:1902036)	1/12	0.25246784592922106	0.4413646515165519	0	0	3.710536325599087	5.10744706120177	FOXC1
UV-damage Excision Repair (GO:0070914)	1/12	0.25246784592922106	0.4413646515165519	0	0	3.710536325599087	5.10744706120177	CUL4B
acetyl-CoA Biosynthetic Process (GO:0006085)	1/12	0.25246784592922106	0.4413646515165519	0	0	3.710536325599087	5.10744706120177	ACLY
Regulation Of Leukocyte Adhesion To Vascular Endothelial Cell (GO:1904994)	1/12	0.25246784592922106	0.4413646515165519	0	0	3.710536325599087	5.10744706120177	RHOA
Alanine Transport (GO:0032328)	1/12	0.25246784592922106	0.4413646515165519	0	0	3.710536325599087	5.10744706120177	SLC6A6
cAMP Metabolic Process (GO:0046058)	1/12	0.25246784592922106	0.4413646515165519	0	0	3.710536325599087	5.10744706120177	ADCY3
Cardiac Right Ventricle Morphogenesis (GO:0003215)	1/12	0.25246784592922106	0.4413646515165519	0	0	3.710536325599087	5.10744706120177	GATA3
Cardiolipin Metabolic Process (GO:0032048)	1/12	0.25246784592922106	0.4413646515165519	0	0	3.710536325599087	5.10744706120177	PLSCR3
Regulation Of Retrograde Protein Transport, ER To Cytosol (GO:1904152)	1/12	0.25246784592922106	0.4413646515165519	0	0	3.710536325599087	5.10744706120177	EDEM1
Cellular Response To Acidic pH (GO:0071468)	1/12	0.25246784592922106	0.4413646515165519	0	0	3.710536325599087	5.10744706120177	SLC9A1
Regulation Of Tube Diameter (GO:0035296)	1/12	0.25246784592922106	0.4413646515165519	0	0	3.710536325599087	5.10744706120177	NOS3
Relaxation Of Cardiac Muscle (GO:0055119)	1/12	0.25246784592922106	0.4413646515165519	0	0	3.710536325599087	5.10744706120177	GSN
Cristae Formation (GO:0042407)	1/12	0.25246784592922106	0.4413646515165519	0	0	3.710536325599087	5.10744706120177	IMMT
Response To Interleukin-6 (GO:0070741)	1/12	0.25246784592922106	0.4413646515165519	0	0	3.710536325599087	5.10744706120177	PHB1
Response To Iron Ion (GO:0010039)	1/12	0.25246784592922106	0.4413646515165519	0	0	3.710536325599087	5.10744706120177	TFAP2A
Defense Response To Tumor Cell (GO:0002357)	1/12	0.25246784592922106	0.4413646515165519	0	0	3.710536325599087	5.10744706120177	DAPK1
Detection Of Bacterium (GO:0016045)	1/12	0.25246784592922106	0.4413646515165519	0	0	3.710536325599087	5.10744706120177	HLA-B
Secretion (GO:0046903)	1/12	0.25246784592922106	0.4413646515165519	0	0	3.710536325599087	5.10744706120177	FBLN5
Sodium Ion Export Across Plasma Membrane (GO:0036376)	1/12	0.25246784592922106	0.4413646515165519	0	0	3.710536325599087	5.10744706120177	SLC9A1
Sphingomyelin Metabolic Process (GO:0006684)	1/12	0.25246784592922106	0.4413646515165519	0	0	3.710536325599087	5.10744706120177	SMPD4
Spinal Cord Development (GO:0021510)	1/12	0.25246784592922106	0.4413646515165519	0	0	3.710536325599087	5.10744706120177	LOXL3
Exonucleolytic Catabolism Of Deadenylated mRNA (GO:0043928)	1/12	0.25246784592922106	0.4413646515165519	0	0	3.710536325599087	5.10744706120177	EXOSC8
Glucose Import (GO:0046323)	1/12	0.25246784592922106	0.4413646515165519	0	0	3.710536325599087	5.10744706120177	SORT1
Vascular Process In Circulatory System (GO:0003018)	1/12	0.25246784592922106	0.4413646515165519	0	0	3.710536325599087	5.10744706120177	NOS3
Histone Monoubiquitination (GO:0010390)	1/12	0.25246784592922106	0.4413646515165519	0	0	3.710536325599087	5.10744706120177	RNF20
Icosanoid Secretion (GO:0032309)	1/12	0.25246784592922106	0.4413646515165519	0	0	3.710536325599087	5.10744706120177	NMUR2
Ionotropic Glutamate Receptor Signaling Pathway (GO:0035235)	1/12	0.25246784592922106	0.4413646515165519	0	0	3.710536325599087	5.10744706120177	GRIN2C
Lipid Droplet Formation (GO:0140042)	1/12	0.25246784592922106	0.4413646515165519	0	0	3.710536325599087	5.10744706120177	BSCL2
Lipoprotein Localization (GO:0044872)	1/12	0.25246784592922106	0.4413646515165519	0	0	3.710536325599087	5.10744706120177	ZDHHC17
mRNA Cleavage Involved In mRNA Processing (GO:0098787)	1/12	0.25246784592922106	0.4413646515165519	0	0	3.710536325599087	5.10744706120177	ERN1
Morphogenesis Of A Polarized Epithelium (GO:0001738)	1/12	0.25246784592922106	0.4413646515165519	0	0	3.710536325599087	5.10744706120177	SCRIB
Myelination In Peripheral Nervous System (GO:0022011)	1/12	0.25246784592922106	0.4413646515165519	0	0	3.710536325599087	5.10744706120177	MYOC
Negative Regulation Of Substrate Adhesion-Dependent Cell Spreading (GO:1900025)	1/12	0.25246784592922106	0.4413646515165519	0	0	3.710536325599087	5.10744706120177	FBLN1
Nuclear Body Organization (GO:0030575)	1/12	0.25246784592922106	0.4413646515165519	0	0	3.710536325599087	5.10744706120177	SRPK2
Organophosphate Catabolic Process (GO:0046434)	1/12	0.25246784592922106	0.4413646515165519	0	0	3.710536325599087	5.10744706120177	ENPP2
Positive Regulation Of T-helper Cell Differentiation (GO:0045624)	1/12	0.25246784592922106	0.4413646515165519	0	0	3.710536325599087	5.10744706120177	RARA
Positive Regulation Of Cellular Extravasation (GO:0002693)	1/12	0.25246784592922106	0.4413646515165519	0	0	3.710536325599087	5.10744706120177	THY1
Positive Regulation Of Fatty Acid Oxidation (GO:0046321)	1/12	0.25246784592922106	0.4413646515165519	0	0	3.710536325599087	5.10744706120177	AKT2
Positive Regulation Of Histone H3-K4 Methylation (GO:0051571)	1/12	0.25246784592922106	0.4413646515165519	0	0	3.710536325599087	5.10744706120177	CTNNB1
Positive Regulation Of Integrin-Mediated Signaling Pathway (GO:2001046)	1/12	0.25246784592922106	0.4413646515165519	0	0	3.710536325599087	5.10744706120177	LOXL3
Positive Regulation Of Myeloid Leukocyte Mediated Immunity (GO:0002888)	1/12	0.25246784592922106	0.4413646515165519	0	0	3.710536325599087	5.10744706120177	UXT
Positive Regulation Of Purine Nucleotide Biosynthetic Process (GO:1900373)	1/12	0.25246784592922106	0.4413646515165519	0	0	3.710536325599087	5.10744706120177	NOS3
Regulation Of T Cell Differentiation In Thymus (GO:0033081)	1/12	0.25246784592922106	0.4413646515165519	0	0	3.710536325599087	5.10744706120177	CLPTM1
Regulation Of Actin Filament Organization (GO:0110053)	1/12	0.25246784592922106	0.4413646515165519	0	0	3.710536325599087	5.10744706120177	HAX1
Regulation Of Actomyosin Structure Organization (GO:0110020)	1/12	0.25246784592922106	0.4413646515165519	0	0	3.710536325599087	5.10744706120177	SLC9A1
Regulation Of Chemokine Production (GO:0032642)	2/41	0.25748512216932185	0.4477929287954439	0	0	2.094500886953717	2.8418048509656018	PYCARD;LGALS9
DNA Duplex Unwinding (GO:0032508)	2/41	0.25748512216932185	0.4477929287954439	0	0	2.094500886953717	2.8418048509656018	HMGA1;POT1
Response To Amino Acid Starvation (GO:1990928)	2/41	0.25748512216932185	0.4477929287954439	0	0	2.094500886953717	2.8418048509656018	LARP1;EIF2AK3
Synaptic Vesicle Exocytosis (GO:0016079)	2/41	0.25748512216932185	0.4477929287954439	0	0	2.094500886953717	2.8418048509656018	CDK5;DOC2B
Visual System Development (GO:0150063)	2/41	0.25748512216932185	0.4477929287954439	0	0	2.094500886953717	2.8418048509656018	FOXC1;FREM2
Negative Regulation Of mRNA Catabolic Process (GO:1902373)	2/41	0.25748512216932185	0.4477929287954439	0	0	2.094500886953717	2.8418048509656018	LARP1;THRAP3
Non-Canonical Wnt Signaling Pathway (GO:0035567)	2/41	0.25748512216932185	0.4477929287954439	0	0	2.094500886953717	2.8418048509656018	SMURF1;RHOA
Regulation Of Amide Metabolic Process (GO:0034248)	2/41	0.25748512216932185	0.4477929287954439	0	0	2.094500886953717	2.8418048509656018	MSI1;MSI2
Positive Regulation Of DNA Metabolic Process (GO:0051054)	4/108	0.25971787425550136	0.4513822352958096	0	0	1.5722267206477734	2.11961213195447	EYA2;MYC;POT1;TERF2IP
Gland Development (GO:0048732)	3/74	0.2610903869574307	0.45283896494701276	0	0	1.7265356846964137	2.318545125470368	CITED2;SIX1;LSR
Cellular Response To Glucose Starvation (GO:0042149)	2/42	0.26641229337135286	0.45283896494701276	0	0	2.0420335429769394	2.7010185860149214	HSPA5;EIF2AK3
Skeletal Muscle Tissue Development (GO:0007519)	2/42	0.26641229337135286	0.45283896494701276	0	0	2.0420335429769394	2.7010185860149214	SIX1;FOXL2
Modulation By Host Of Symbiont Process (GO:0051851)	2/42	0.26641229337135286	0.45283896494701276	0	0	2.0420335429769394	2.7010185860149214	TFAP4;TARDBP
Negative Regulation Of I-kappaB kinase/NF-kappaB Signaling (GO:0043124)	2/42	0.26641229337135286	0.45283896494701276	0	0	2.0420335429769394	2.7010185860149214	PYCARD;ESR1
Positive Regulation Of Neuron Differentiation (GO:0045666)	2/42	0.26641229337135286	0.45283896494701276	0	0	2.0420335429769394	2.7010185860149214	TCF4;RHOA
Regulation Of Axonogenesis (GO:0050770)	2/42	0.26641229337135286	0.45283896494701276	0	0	2.0420335429769394	2.7010185860149214	PAK1;THY1
Regulation Of Fat Cell Differentiation (GO:0045598)	3/75	0.2675782767265999	0.45283896494701276	0	0	1.702468487394958	2.244437638101346	CEBPB;TRIB2;ZFP36L1
Positive Regulation Of Protein Kinase Activity (GO:0045860)	5/145	0.2678174524377009	0.45283896494701276	0	0	1.4602923447860157	1.9238616796844779	RPTOR;MAP2K1;XRCC6;LRRK2;RHOA
Regulation Of Fatty Acid Beta-Oxidation (GO:0031998)	1/13	0.27038196335781234	0.45283896494701276	0	0	3.401150627615063	4.448431706484839	AKT2
Regulation Of Gastrulation (GO:0010470)	1/13	0.27038196335781234	0.45283896494701276	0	0	3.401150627615063	4.448431706484839	OTX2
Regulation Of Humoral Immune Response (GO:0002920)	1/13	0.27038196335781234	0.45283896494701276	0	0	3.401150627615063	4.448431706484839	CFH
T Cell Differentiation In Thymus (GO:0033077)	1/13	0.27038196335781234	0.45283896494701276	0	0	3.401150627615063	4.448431706484839	ZFP36L1
Regulation Of Leukocyte Migration (GO:0002685)	1/13	0.27038196335781234	0.45283896494701276	0	0	3.401150627615063	4.448431706484839	CD81
Acute-Phase Response (GO:0006953)	1/13	0.27038196335781234	0.45283896494701276	0	0	3.401150627615063	4.448431706484839	CEBPB
acyl-CoA Biosynthetic Process (GO:0071616)	1/13	0.27038196335781234	0.45283896494701276	0	0	3.401150627615063	4.448431706484839	ACLY
Regulation Of Nitrogen Compound Metabolic Process (GO:0051171)	1/13	0.27038196335781234	0.45283896494701276	0	0	3.401150627615063	4.448431706484839	ALDH2
Branching Involved In Blood Vessel Morphogenesis (GO:0001569)	1/13	0.27038196335781234	0.45283896494701276	0	0	3.401150627615063	4.448431706484839	CTNNB1
Regulation Of Response To Stress (GO:0080134)	1/13	0.27038196335781234	0.45283896494701276	0	0	3.401150627615063	4.448431706484839	MACROH2A1
Relaxation Of Muscle (GO:0090075)	1/13	0.27038196335781234	0.45283896494701276	0	0	3.401150627615063	4.448431706484839	GSN
Cranial Nerve Development (GO:0021545)	1/13	0.27038196335781234	0.45283896494701276	0	0	3.401150627615063	4.448431706484839	TFAP2A
Cytoplasmic Sequestering Of Transcription Factor (GO:0042994)	1/13	0.27038196335781234	0.45283896494701276	0	0	3.401150627615063	4.448431706484839	SUFU
Response To Nerve Growth Factor (GO:1990089)	1/13	0.27038196335781234	0.45283896494701276	0	0	3.401150627615063	4.448431706484839	MAPT
Response To Progesterone (GO:0032570)	1/13	0.27038196335781234	0.45283896494701276	0	0	3.401150627615063	4.448431706484839	THBS1
Embryonic Hemopoiesis (GO:0035162)	1/13	0.27038196335781234	0.45283896494701276	0	0	3.401150627615063	4.448431706484839	KITLG
Endoplasmic Reticulum Mannose Trimming (GO:1904380)	1/13	0.27038196335781234	0.45283896494701276	0	0	3.401150627615063	4.448431706484839	EDEM1
Spliceosomal tri-snRNP Complex Assembly (GO:0000244)	1/13	0.27038196335781234	0.45283896494701276	0	0	3.401150627615063	4.448431706484839	USP4
Suppression Of Viral Release By Host (GO:0044790)	1/13	0.27038196335781234	0.45283896494701276	0	0	3.401150627615063	4.448431706484839	MID2
Extracellular Transport (GO:0006858)	1/13	0.27038196335781234	0.45283896494701276	0	0	3.401150627615063	4.448431706484839	DNAAF2
Eye Photoreceptor Cell Development (GO:0042462)	1/13	0.27038196335781234	0.45283896494701276	0	0	3.401150627615063	4.448431706484839	THY1
Thymus Development (GO:0048538)	1/13	0.27038196335781234	0.45283896494701276	0	0	3.401150627615063	4.448431706484839	SIX1
Glutamine Metabolic Process (GO:0006541)	1/13	0.27038196335781234	0.45283896494701276	0	0	3.401150627615063	4.448431706484839	GLUL
Inhibitory Synapse Assembly (GO:1904862)	1/13	0.27038196335781234	0.45283896494701276	0	0	3.401150627615063	4.448431706484839	GABRB3
Mature B Cell Differentiation Involved In Immune Response (GO:0002313)	1/13	0.27038196335781234	0.45283896494701276	0	0	3.401150627615063	4.448431706484839	IL21
Mitochondrial Fission (GO:0000266)	1/13	0.27038196335781234	0.45283896494701276	0	0	3.401150627615063	4.448431706484839	OPA1
Myeloid Dendritic Cell Activation (GO:0001773)	1/13	0.27038196335781234	0.45283896494701276	0	0	3.401150627615063	4.448431706484839	PYCARD
Negative Regulation Of DNA Damage Response, Signal Transduction By P53 Class Mediator (GO:0043518)	1/13	0.27038196335781234	0.45283896494701276	0	0	3.401150627615063	4.448431706484839	DYRK1A
Negative Regulation Of T Cell Differentiation (GO:0045581)	1/13	0.27038196335781234	0.45283896494701276	0	0	3.401150627615063	4.448431706484839	IRF1
Negative Regulation Of Cartilage Development (GO:0061037)	1/13	0.27038196335781234	0.45283896494701276	0	0	3.401150627615063	4.448431706484839	EFEMP1
Negative Regulation Of Cell Activation (GO:0050866)	1/13	0.27038196335781234	0.45283896494701276	0	0	3.401150627615063	4.448431706484839	NOS3
Negative Regulation Of Interleukin-12 Production (GO:0032695)	1/13	0.27038196335781234	0.45283896494701276	0	0	3.401150627615063	4.448431706484839	THBS1
Negative Regulation Of Neuroinflammatory Response (GO:0150079)	1/13	0.27038196335781234	0.45283896494701276	0	0	3.401150627615063	4.448431706484839	GRN
Negative Regulation Of Receptor Internalization (GO:0002091)	1/13	0.27038196335781234	0.45283896494701276	0	0	3.401150627615063	4.448431706484839	UBQLN2
Negative Regulation Of Translational Initiation (GO:0045947)	1/13	0.27038196335781234	0.45283896494701276	0	0	3.401150627615063	4.448431706484839	LARP1
Peptidyl-Methionine Modification (GO:0018206)	1/13	0.27038196335781234	0.45283896494701276	0	0	3.401150627615063	4.448431706484839	LSM8
Peptidyl-Tyrosine Autophosphorylation (GO:0038083)	1/13	0.27038196335781234	0.45283896494701276	0	0	3.401150627615063	4.448431706484839	DYRK1A
Positive Regulation Of T Cell Receptor Signaling Pathway (GO:0050862)	1/13	0.27038196335781234	0.45283896494701276	0	0	3.401150627615063	4.448431706484839	CD81
Positive Regulation Of Brown Fat Cell Differentiation (GO:0090336)	1/13	0.27038196335781234	0.45283896494701276	0	0	3.401150627615063	4.448431706484839	SIX1
Positive Regulation Of Chromosome Separation (GO:1905820)	1/13	0.27038196335781234	0.45283896494701276	0	0	3.401150627615063	4.448431706484839	SMC2
Positive Regulation Of Cyclase Activity (GO:0031281)	1/13	0.27038196335781234	0.45283896494701276	0	0	3.401150627615063	4.448431706484839	NOS3
Positive Regulation Of Glycogen Biosynthetic Process (GO:0045725)	1/13	0.27038196335781234	0.45283896494701276	0	0	3.401150627615063	4.448431706484839	AKT2
Positive Regulation Of Histone Deacetylation (GO:0031065)	1/13	0.27038196335781234	0.45283896494701276	0	0	3.401150627615063	4.448431706484839	CTBP1
Positive Regulation Of Insulin Secretion Involved In Cellular Response To Glucose Stimulus (GO:0035774)	1/13	0.27038196335781234	0.45283896494701276	0	0	3.401150627615063	4.448431706484839	CFTR
Positive Regulation Of Macrophage Chemotaxis (GO:0010759)	1/13	0.27038196335781234	0.45283896494701276	0	0	3.401150627615063	4.448431706484839	THBS1
Positive Regulation Of Superoxide Anion Generation (GO:0032930)	1/13	0.27038196335781234	0.45283896494701276	0	0	3.401150627615063	4.448431706484839	MAPT
Regulation Of IRE1-mediated Unfolded Protein Response (GO:1903894)	1/13	0.27038196335781234	0.45283896494701276	0	0	3.401150627615063	4.448431706484839	HSPA5
Regulation Of cAMP-dependent Protein Kinase Activity (GO:2000479)	1/13	0.27038196335781234	0.45283896494701276	0	0	3.401150627615063	4.448431706484839	HTT
Regulation Of Cell Fate Commitment (GO:0010453)	1/13	0.27038196335781234	0.45283896494701276	0	0	3.401150627615063	4.448431706484839	GATAD2B
Negative Regulation Of Response To External Stimulus (GO:0032102)	5/146	0.2723929059550381	0.4559212508564915	0	0	1.4498608492683365	1.8855581674203759	SHARPIN;CARD16;GATA3;TRIB1;YWHAZ
Wnt Signaling Pathway (GO:0016055)	3/76	0.27408467759643346	0.4579839283561131	0	0	1.6790606653620352	2.1732387411681424	LRRK2;CPE;CTNNB1
Positive Regulation Of Interleukin-6 Production (GO:0032755)	3/76	0.27408467759643346	0.4579839283561131	0	0	1.6790606653620352	2.1732387411681424	PYCARD;LGALS9;HSPD1
Regulation Of Endothelial Cell Apoptotic Process (GO:2000351)	2/43	0.2753386355661331	0.4579839283561131	0	0	1.9921255816331749	2.5693510146822147	GATA3;THBS1
SCF-dependent Proteasomal Ubiquitin-Dependent Protein Catabolic Process (GO:0031146)	2/43	0.2753386355661331	0.4579839283561131	0	0	1.9921255816331749	2.5693510146822147	FBXO2;BTRC
Intracellular Glucose Homeostasis (GO:0001678)	2/43	0.2753386355661331	0.4579839283561131	0	0	1.9921255816331749	2.5693510146822147	ERN1;HK2
Lysosome Organization (GO:0007040)	2/43	0.2753386355661331	0.4579839283561131	0	0	1.9921255816331749	2.5693510146822147	GRN;LRRK2
mRNA Catabolic Process (GO:0006402)	2/43	0.2753386355661331	0.4579839283561131	0	0	1.9921255816331749	2.5693510146822147	ERN1;THRAP3
Positive Regulation Of Biomineral Tissue Development (GO:0070169)	2/43	0.2753386355661331	0.4579839283561131	0	0	1.9921255816331749	2.5693510146822147	TFAP2A;CEBPB
Positive Regulation Of Cell Division (GO:0051781)	2/43	0.2753386355661331	0.4579839283561131	0	0	1.9921255816331749	2.5693510146822147	CUL3;RHOA
Regulation Of JUN Kinase Activity (GO:0043506)	2/43	0.2753386355661331	0.4579839283561131	0	0	1.9921255816331749	2.5693510146822147	ERN1;PAK1
Mitotic Sister Chromatid Segregation (GO:0000070)	4/111	0.2756165952041964	0.45816116852040856	0	0	1.5279094933595672	1.9690849970681872	CUL3;LSM14A;RHOA;SMC2
Actomyosin Structure Organization (GO:0031032)	3/77	0.2806072829829268	0.4624220203612502	0	0	1.65628548716784	2.104806200206929	CUL3;ZYX;RHOA
Calcium Ion Transport (GO:0006816)	4/112	0.2809522692782356	0.4624220203612502	0	0	1.5136842105263157	1.9217287962292158	FKBP1A;ATP2A3;NMUR2;TPT1
Regulation Of Intracellular Signal Transduction (GO:1902531)	9/297	0.2834202800112026	0.4624220203612502	0	0	1.2787898936170212	1.6123294934572505	PYCARD;PAK1;DLG1;SPRED1;MYOC;JPT2;LRRK2;HSPB1;MAPT
Regulation Of Transport (GO:0051049)	2/44	0.28425907805394746	0.4624220203612502	0	0	1.9445941898772088	2.4460451573840682	CDK5;LRRK2
Embryonic Organ Morphogenesis (GO:0048562)	2/44	0.28425907805394746	0.4624220203612502	0	0	1.9445941898772088	2.4460451573840682	EFEMP1;SIX1
Mitotic Spindle Assembly (GO:0090307)	2/44	0.28425907805394746	0.4624220203612502	0	0	1.9445941898772088	2.4460451573840682	LSM14A;RHOA
Negative Regulation Of Immune System Process (GO:0002683)	2/44	0.28425907805394746	0.4624220203612502	0	0	1.9445941898772088	2.4460451573840682	COL3A1;TSPAN6
Positive Regulation Of Chemotaxis (GO:0050921)	2/44	0.28425907805394746	0.4624220203612502	0	0	1.9445941898772088	2.4460451573840682	HSPB1;THBS1
Regulation Of B Cell Proliferation (GO:0030888)	2/44	0.28425907805394746	0.4624220203612502	0	0	1.9445941898772088	2.4460451573840682	IL21;CD81
Regulation Of DNA Recombination (GO:0000018)	2/44	0.28425907805394746	0.4624220203612502	0	0	1.9445941898772088	2.4460451573840682	H1-4;TERF2IP
Negative Regulation Of Macromolecule Metabolic Process (GO:0010605)	6/186	0.2877523360475027	0.4624220203612502	0	0	1.363002114164905	1.6978305526618462	CELF1;CITED2;LGALS9;MAPT;TARDBP;ESR1
2-Oxoglutarate Metabolic Process (GO:0006103)	1/14	0.2878676550247364	0.4624220203612502	0	0	3.1393627293208883	3.9093053637292465	PHYH
RNA Phosphodiester Bond Hydrolysis, Endonucleolytic (GO:0090502)	1/14	0.2878676550247364	0.4624220203612502	0	0	3.1393627293208883	3.9093053637292465	POP1
Regulation Of Histone H3-K4 Methylation (GO:0051569)	1/14	0.2878676550247364	0.4624220203612502	0	0	3.1393627293208883	3.9093053637292465	CTNNB1
Regulation Of Macrophage Differentiation (GO:0045649)	1/14	0.2878676550247364	0.4624220203612502	0	0	3.1393627293208883	3.9093053637292465	C1QC
Regulation Of Mast Cell Degranulation (GO:0043304)	1/14	0.2878676550247364	0.4624220203612502	0	0	3.1393627293208883	3.9093053637292465	LGALS9
Aorta Development (GO:0035904)	1/14	0.2878676550247364	0.4624220203612502	0	0	3.1393627293208883	3.9093053637292465	EFEMP2
Blood Coagulation, Fibrin Clot Formation (GO:0072378)	1/14	0.2878676550247364	0.4624220203612502	0	0	3.1393627293208883	3.9093053637292465	FBLN1
Regulation Of Phosphate Metabolic Process (GO:0019220)	1/14	0.2878676550247364	0.4624220203612502	0	0	3.1393627293208883	3.9093053637292465	IKBKB
Regulation Of Superoxide Anion Generation (GO:0032928)	1/14	0.2878676550247364	0.4624220203612502	0	0	3.1393627293208883	3.9093053637292465	MAPT
Ceramide Transport (GO:0035627)	1/14	0.2878676550247364	0.4624220203612502	0	0	3.1393627293208883	3.9093053637292465	SGPP1
Resolution Of Meiotic Recombination Intermediates (GO:0000712)	1/14	0.2878676550247364	0.4624220203612502	0	0	3.1393627293208883	3.9093053637292465	TOP2A
Copper Ion Homeostasis (GO:0055070)	1/14	0.2878676550247364	0.4624220203612502	0	0	3.1393627293208883	3.9093053637292465	MT2A
Detection Of Mechanical Stimulus Involved In Sensory Perception (GO:0050974)	1/14	0.2878676550247364	0.4624220203612502	0	0	3.1393627293208883	3.9093053637292465	COL11A1
Smooth Muscle Contraction (GO:0006939)	1/14	0.2878676550247364	0.4624220203612502	0	0	3.1393627293208883	3.9093053637292465	APBB2
Striated Muscle Tissue Development (GO:0014706)	1/14	0.2878676550247364	0.4624220203612502	0	0	3.1393627293208883	3.9093053637292465	NDUFV2
Synaptic Transmission, GABAergic (GO:0051932)	1/14	0.2878676550247364	0.4624220203612502	0	0	3.1393627293208883	3.9093053637292465	GABRB3
Synaptic Vesicle Membrane Organization (GO:0048499)	1/14	0.2878676550247364	0.4624220203612502	0	0	3.1393627293208883	3.9093053637292465	TOR1A
tRNA 5'-End Processing (GO:0099116)	1/14	0.2878676550247364	0.4624220203612502	0	0	3.1393627293208883	3.9093053637292465	POP1
Genitalia Development (GO:0048806)	1/14	0.2878676550247364	0.4624220203612502	0	0	3.1393627293208883	3.9093053637292465	DNAJC19
Vascular Endothelial Growth Factor Signaling Pathway (GO:0038084)	1/14	0.2878676550247364	0.4624220203612502	0	0	3.1393627293208883	3.9093053637292465	FOXC1
Histone H2A Monoubiquitination (GO:0035518)	1/14	0.2878676550247364	0.4624220203612502	0	0	3.1393627293208883	3.9093053637292465	BMI1
Myotube Cell Development (GO:0014904)	1/14	0.2878676550247364	0.4624220203612502	0	0	3.1393627293208883	3.9093053637292465	SIX1
Negative Regulation Of Androgen Receptor Signaling Pathway (GO:0060766)	1/14	0.2878676550247364	0.4624220203612502	0	0	3.1393627293208883	3.9093053637292465	PHB1
Negative Regulation Of Blood Pressure (GO:0045776)	1/14	0.2878676550247364	0.4624220203612502	0	0	3.1393627293208883	3.9093053637292465	NOS3
Negative Regulation Of Chondrocyte Differentiation (GO:0032331)	1/14	0.2878676550247364	0.4624220203612502	0	0	3.1393627293208883	3.9093053637292465	EFEMP1
Negative Regulation Of Leukocyte Mediated Cytotoxicity (GO:0001911)	1/14	0.2878676550247364	0.4624220203612502	0	0	3.1393627293208883	3.9093053637292465	LGALS9
Negative Regulation Of mRNA Splicing, Via Spliceosome (GO:0048025)	1/14	0.2878676550247364	0.4624220203612502	0	0	3.1393627293208883	3.9093053637292465	RBMX
Negative Regulation Of Nucleocytoplasmic Transport (GO:0046823)	1/14	0.2878676550247364	0.4624220203612502	0	0	3.1393627293208883	3.9093053637292465	SUFU
Negative Regulation Of Peptidyl-Threonine Phosphorylation (GO:0010801)	1/14	0.2878676550247364	0.4624220203612502	0	0	3.1393627293208883	3.9093053637292465	SPRED1
Negative Regulation Of Smooth Muscle Cell Migration (GO:0014912)	1/14	0.2878676550247364	0.4624220203612502	0	0	3.1393627293208883	3.9093053637292465	TRIB1
Negative Regulation Of Transcription Elongation By RNA Polymerase II (GO:0034244)	1/14	0.2878676550247364	0.4624220203612502	0	0	3.1393627293208883	3.9093053637292465	LARP7
Nuclear Pore Organization (GO:0006999)	1/14	0.2878676550247364	0.4624220203612502	0	0	3.1393627293208883	3.9093053637292465	NUP205
Positive Regulation Of Endothelial Cell Chemotaxis (GO:2001028)	1/14	0.2878676550247364	0.4624220203612502	0	0	3.1393627293208883	3.9093053637292465	HSPB1
Positive Regulation Of Glycogen Metabolic Process (GO:0070875)	1/14	0.2878676550247364	0.4624220203612502	0	0	3.1393627293208883	3.9093053637292465	AKT2
Positive Regulation Of Heterotypic Cell-Cell Adhesion (GO:0034116)	1/14	0.2878676550247364	0.4624220203612502	0	0	3.1393627293208883	3.9093053637292465	THY1
Positive Regulation Of Histone Acetylation (GO:0035066)	1/14	0.2878676550247364	0.4624220203612502	0	0	3.1393627293208883	3.9093053637292465	SF3B1
Positive Regulation Of Lyase Activity (GO:0051349)	1/14	0.2878676550247364	0.4624220203612502	0	0	3.1393627293208883	3.9093053637292465	NOS3
Positive Regulation Of Mitochondrial Translation (GO:0070131)	1/14	0.2878676550247364	0.4624220203612502	0	0	3.1393627293208883	3.9093053637292465	RCC1L
Positive Regulation Of Nuclear-Transcribed mRNA Catabolic Process, Deadenylation-Dependent Decay (GO:1900153)	1/14	0.2878676550247364	0.4624220203612502	0	0	3.1393627293208883	3.9093053637292465	ZFP36L1
Positive Regulation Of Telomerase RNA Localization To Cajal Body (GO:1904874)	1/14	0.2878676550247364	0.4624220203612502	0	0	3.1393627293208883	3.9093053637292465	CCT7
Post-Translational Protein Targeting To Endoplasmic Reticulum Membrane (GO:0006620)	1/14	0.2878676550247364	0.4624220203612502	0	0	3.1393627293208883	3.9093053637292465	HSPA5
Protein Activation Cascade (GO:0072376)	1/14	0.2878676550247364	0.4624220203612502	0	0	3.1393627293208883	3.9093053637292465	FBLN1
Protein Localization To Vacuole (GO:0072665)	1/14	0.2878676550247364	0.4624220203612502	0	0	3.1393627293208883	3.9093053637292465	CD81
Regulation Of Branching Involved In Ureteric Bud Morphogenesis (GO:0090189)	1/14	0.2878676550247364	0.4624220203612502	0	0	3.1393627293208883	3.9093053637292465	SIX1
Regulation Of Cell Fate Specification (GO:0042659)	1/14	0.2878676550247364	0.4624220203612502	0	0	3.1393627293208883	3.9093053637292465	GATAD2B
Regulation Of Cytoskeleton Organization (GO:0051493)	4/114	0.29167008176923587	0.4676869397535498	0	0	1.4860095693779904	1.8309599017795755	DIAPH1;PAK1;MAPT;RHOA
Regulation Of Interleukin-6 Production (GO:0032675)	4/114	0.29167008176923587	0.4676869397535498	0	0	1.4860095693779904	1.8309599017795755	PYCARD;HLA-B;LGALS9;HSPD1
Regulation Of MAP Kinase Activity (GO:0043405)	4/114	0.29167008176923587	0.4676869397535498	0	0	1.4860095693779904	1.8309599017795755	LRRK2;TRIB1;TRIB2;THBS1
Establishment Of Protein Localization To Extracellular Region (GO:0035592)	2/45	0.2931687924603	0.4686799971991457	0	0	1.899273560528497	2.3304214833381787	OLFM2;CANX
Natural Killer Cell Activation (GO:0030101)	2/45	0.2931687924603	0.4686799971991457	0	0	1.899273560528497	2.3304214833381787	BAG6;SLAMF7
Regulation Of Apoptotic Signaling Pathway (GO:2001233)	2/45	0.2931687924603	0.4686799971991457	0	0	1.899273560528497	2.3304214833381787	PYCARD;TMBIM6
Regulation Of Cyclin-Dependent Protein Serine/Threonine Kinase Activity (GO:0000079)	3/79	0.2936921044925436	0.4686799971991457	0	0	1.612533171163202	1.9757132520940877	LATS1;TFAP4;CCNG1
Cellular Response To UV (GO:0034644)	3/79	0.2936921044925436	0.4686799971991457	0	0	1.612533171163202	1.9757132520940877	MYC;AQP1;CUL4B
Response To Insulin (GO:0032868)	3/79	0.2936921044925436	0.4686799971991457	0	0	1.612533171163202	1.9757132520940877	SORT1;AKT2;ZFP36L1
Positive Regulation Of Cytoskeleton Organization (GO:0051495)	3/79	0.2936921044925436	0.4686799971991457	0	0	1.612533171163202	1.9757132520940877	PYCARD;GSN;CDK5
Positive Regulation Of Endocytosis (GO:0045807)	3/79	0.2936921044925436	0.4686799971991457	0	0	1.612533171163202	1.9757132520940877	PYCARD;TOR1A;HNRNPK
Positive Regulation Of Protein Modification Process (GO:0031401)	7/225	0.29484567911099013	0.47024015528858987	0	0	1.3131802985538796	1.603791276081305	MOB3C;PAK1;AKT2;MOB2;LRRK2;DYRK1A;KRAS
Calcium Ion Transmembrane Transport (GO:0070588)	3/80	0.3002499320521407	0.47279097744113024	0	0	1.5915093310051294	1.9148086070513064	FKBP1A;ATP2A3;GRIN2C
T Cell Differentiation (GO:0030217)	2/46	0.30206318422212025	0.47279097744113024	0	0	1.8560129597865447	2.2218684975850587	GATA3;ZFP36L1
Antiviral Innate Immune Response (GO:0140374)	2/46	0.30206318422212025	0.47279097744113024	0	0	1.8560129597865447	2.2218684975850587	PHB1;DHX16
Response To Glucose (GO:0009749)	2/46	0.30206318422212025	0.47279097744113024	0	0	1.8560129597865447	2.2218684975850587	ERN1;THBS1
Epithelial Cell Migration (GO:0010631)	2/46	0.30206318422212025	0.47279097744113024	0	0	1.8560129597865447	2.2218684975850587	NOS3;RHOA
Negative Regulation Of Cellular Metabolic Process (GO:0031324)	2/46	0.30206318422212025	0.47279097744113024	0	0	1.8560129597865447	2.2218684975850587	TFAP2A;NUPR1
Positive Regulation Of Peptide Hormone Secretion (GO:0090277)	2/46	0.30206318422212025	0.47279097744113024	0	0	1.8560129597865447	2.2218684975850587	ACSL4;DOC2B
Regulation Of Cellular Component Organization (GO:0051128)	5/153	0.3048389758502231	0.47279097744113024	0	0	1.3807874330026229	1.6403362419881742	RPTOR;LATS1;DCUN1D5;MKI67;GFAP
Regulation Of Cellular Response To Heat (GO:1900034)	1/15	0.3049351459440735	0.47279097744113024	0	0	2.914973102211596	3.461985764672863	MAPT
Regulation Of Clathrin-Dependent Endocytosis (GO:2000369)	1/15	0.3049351459440735	0.47279097744113024	0	0	2.914973102211596	3.461985764672863	UBQLN2
Golgi To Endosome Transport (GO:0006895)	1/15	0.3049351459440735	0.47279097744113024	0	0	2.914973102211596	3.461985764672863	SORT1
N-terminal Protein Amino Acid Acetylation (GO:0006474)	1/15	0.3049351459440735	0.47279097744113024	0	0	2.914973102211596	3.461985764672863	LSM8
Regulation Of Intrinsic Apoptotic Signaling Pathway In Response To DNA Damage (GO:1902229)	1/15	0.3049351459440735	0.47279097744113024	0	0	2.914973102211596	3.461985764672863	TPT1
Regulation Of Isotype Switching (GO:0045191)	1/15	0.3049351459440735	0.47279097744113024	0	0	2.914973102211596	3.461985764672863	SLC15A4
Regulation Of Lipoprotein Lipase Activity (GO:0051004)	1/15	0.3049351459440735	0.47279097744113024	0	0	2.914973102211596	3.461985764672863	SORT1
Astrocyte Development (GO:0014002)	1/15	0.3049351459440735	0.47279097744113024	0	0	2.914973102211596	3.461985764672863	MAPT
Cellular Response To Corticosteroid Stimulus (GO:0071384)	1/15	0.3049351459440735	0.47279097744113024	0	0	2.914973102211596	3.461985764672863	ZFP36L1
Regulation Of Systemic Arterial Blood Pressure By Hormone (GO:0001990)	1/15	0.3049351459440735	0.47279097744113024	0	0	2.914973102211596	3.461985764672863	NOS3
Cellular Response To Zinc Ion (GO:0071294)	1/15	0.3049351459440735	0.47279097744113024	0	0	2.914973102211596	3.461985764672863	MT2A
Ceramide Catabolic Process (GO:0046514)	1/15	0.3049351459440735	0.47279097744113024	0	0	2.914973102211596	3.461985764672863	NEU2
Coenzyme A Metabolic Process (GO:0015936)	1/15	0.3049351459440735	0.47279097744113024	0	0	2.914973102211596	3.461985764672863	ACLY
Defense Response To Protozoan (GO:0042832)	1/15	0.3049351459440735	0.47279097744113024	0	0	2.914973102211596	3.461985764672863	IRF4
Retrograde Axonal Transport (GO:0008090)	1/15	0.3049351459440735	0.47279097744113024	0	0	2.914973102211596	3.461985764672863	DST
Vasodilation (GO:0042311)	1/15	0.3049351459440735	0.47279097744113024	0	0	2.914973102211596	3.461985764672863	NOS3
miRNA Metabolic Process (GO:0010586)	1/15	0.3049351459440735	0.47279097744113024	0	0	2.914973102211596	3.461985764672863	KHSRP
Mitotic Chromosome Condensation (GO:0007076)	1/15	0.3049351459440735	0.47279097744113024	0	0	2.914973102211596	3.461985764672863	SMC2
Negative Regulation Of DNA Replication (GO:0008156)	1/15	0.3049351459440735	0.47279097744113024	0	0	2.914973102211596	3.461985764672863	PDS5A
Negative Regulation Of Cell-Substrate Junction Organization (GO:0150118)	1/15	0.3049351459440735	0.47279097744113024	0	0	2.914973102211596	3.461985764672863	THBS1
Negative Regulation Of Epithelial Cell Differentiation (GO:0030857)	1/15	0.3049351459440735	0.47279097744113024	0	0	2.914973102211596	3.461985764672863	SPRED1
Negative Regulation Of Focal Adhesion Assembly (GO:0051895)	1/15	0.3049351459440735	0.47279097744113024	0	0	2.914973102211596	3.461985764672863	THBS1
Negative Regulation Of Immune Effector Process (GO:0002698)	1/15	0.3049351459440735	0.47279097744113024	0	0	2.914973102211596	3.461985764672863	GRN
Negative Regulation Of mRNA Processing (GO:0050686)	1/15	0.3049351459440735	0.47279097744113024	0	0	2.914973102211596	3.461985764672863	RBMX
Negative Regulation Of Macrophage Activation (GO:0043031)	1/15	0.3049351459440735	0.47279097744113024	0	0	2.914973102211596	3.461985764672863	GRN
Negative Regulation Of Platelet Activation (GO:0010544)	1/15	0.3049351459440735	0.47279097744113024	0	0	2.914973102211596	3.461985764672863	NOS3
Negative Regulation Of Telomere Maintenance (GO:0032205)	1/15	0.3049351459440735	0.47279097744113024	0	0	2.914973102211596	3.461985764672863	TERF2IP
Neurotrophin Signaling Pathway (GO:0038179)	1/15	0.3049351459440735	0.47279097744113024	0	0	2.914973102211596	3.461985764672863	SORT1
Nitric Oxide Biosynthetic Process (GO:0006809)	1/15	0.3049351459440735	0.47279097744113024	0	0	2.914973102211596	3.461985764672863	NOS3
Polyol Biosynthetic Process (GO:0046173)	1/15	0.3049351459440735	0.47279097744113024	0	0	2.914973102211596	3.461985764672863	IPPK
Positive Regulation Of DNA Damage Response, Signal Transduction By P53 Class Mediator (GO:0043517)	1/15	0.3049351459440735	0.47279097744113024	0	0	2.914973102211596	3.461985764672863	SPRED1
Positive Regulation Of Endothelial Cell Apoptotic Process (GO:2000353)	1/15	0.3049351459440735	0.47279097744113024	0	0	2.914973102211596	3.461985764672863	THBS1
Positive Regulation Of Glucose Metabolic Process (GO:0010907)	1/15	0.3049351459440735	0.47279097744113024	0	0	2.914973102211596	3.461985764672863	AKT2
Positive Regulation Of Mitotic Sister Chromatid Separation (GO:1901970)	1/15	0.3049351459440735	0.47279097744113024	0	0	2.914973102211596	3.461985764672863	CUL3
Positive Regulation Of Muscle Cell Differentiation (GO:0051149)	1/15	0.3049351459440735	0.47279097744113024	0	0	2.914973102211596	3.461985764672863	OLFM2
Positive Regulation Of Potassium Ion Transport (GO:0043268)	1/15	0.3049351459440735	0.47279097744113024	0	0	2.914973102211596	3.461985764672863	DLG1
Positive Regulation Of Secretion (GO:0051047)	1/15	0.3049351459440735	0.47279097744113024	0	0	2.914973102211596	3.461985764672863	AQP1
Receptor Catabolic Process (GO:0032801)	1/15	0.3049351459440735	0.47279097744113024	0	0	2.914973102211596	3.461985764672863	SMURF1
Regulation Of Activin Receptor Signaling Pathway (GO:0032925)	1/15	0.3049351459440735	0.47279097744113024	0	0	2.914973102211596	3.461985764672863	FKBP1A
Regulation Of Bicellular Tight Junction Assembly (GO:2000810)	1/15	0.3049351459440735	0.47279097744113024	0	0	2.914973102211596	3.461985764672863	IKBKB
Cilium Organization (GO:0044782)	7/228	0.3062319649453179	0.47452640133265783	0	0	1.2951530025308688	1.5327001345307356	EHD4;GSN;TMEM17;FAM149B1;TMEM216;TXNDC15;TMEM231
Cellular Response To Interleukin-1 (GO:0071347)	3/81	0.30681518798253665	0.4748795584697861	0	0	1.5710245636716225	1.8561807706692588	IKBKB;PYCARD;RBMX
Negative Regulation Of NF-kappaB Transcription Factor Activity (GO:0032088)	3/81	0.30681518798253665	0.4748795584697861	0	0	1.5710245636716225	1.8561807706692588	PYCARD;AIM2;LRRK2
Cellular Response To Molecule Of Bacterial Origin (GO:0071219)	4/117	0.3078441610179695	0.47592101931812175	0	0	1.4463344201210993	1.7040156669890345	PYCARD;UXT;CARD16;RHOA
Cellular Response To Oxidative Stress (GO:0034599)	4/117	0.3078441610179695	0.47592101931812175	0	0	1.4463344201210993	1.7040156669890345	DAPK1;LRRK2;HTRA2;MAPT
Epithelial To Mesenchymal Transition (GO:0001837)	2/47	0.3109378840315063	0.47959432430249066	0	0	1.8146750524109014	2.1198346500816725	LOXL3;CTNNB1
Negative Regulation Of Tumor Necrosis Factor Production (GO:0032720)	2/47	0.3109378840315063	0.47959432430249066	0	0	1.8146750524109014	2.1198346500816725	RARA;LGALS9
Protein Monoubiquitination (GO:0006513)	2/47	0.3109378840315063	0.47959432430249066	0	0	1.8146750524109014	2.1198346500816725	RNF20;STUB1
Regulation Of T Cell Differentiation (GO:0045580)	2/47	0.3109378840315063	0.47959432430249066	0	0	1.8146750524109014	2.1198346500816725	CLPTM1;GATA3
Regulation Of Protein Binding (GO:0043393)	4/118	0.31325656357543935	0.48253469103851626	0	0	1.4335734072022162	1.6639955778537885	FKBP1A;LRRK2;TMBIM6;CARD16
Positive Regulation Of Cell Cycle Process (GO:0090068)	4/118	0.31325656357543935	0.48253469103851626	0	0	1.4335734072022162	1.6639955778537885	CUL3;DBF4B;RHOA;SMC2
Sodium Ion Transmembrane Transport (GO:0035725)	3/82	0.3133857926086286	0.48253469103851626	0	0	1.5510583980427615	1.799724519647048	SLC6A6;ASIC4;SLC9A1
Regulation Of Signal Transduction (GO:0009966)	6/193	0.3169514235544589	0.48538784775330385	0	0	1.3115058054742175	1.5069290295090305	SHARPIN;DYNLT1;LRRK2;OTX2;GATA3;ZDHHC17
Myelination (GO:0042552)	2/48	0.3197887398395987	0.48538784775330385	0	0	1.7751344453559383	2.023821353783474	MYOC;PMP22
Oligosaccharide Metabolic Process (GO:0009311)	2/48	0.3197887398395987	0.48538784775330385	0	0	1.7751344453559383	2.023821353783474	NEU2;MAN2C1
Positive Regulation Of Reactive Oxygen Species Metabolic Process (GO:2000379)	2/48	0.3197887398395987	0.48538784775330385	0	0	1.7751344453559383	2.023821353783474	MAPT;THBS1
Regulation Of DNA Binding (GO:0051101)	2/48	0.3197887398395987	0.48538784775330385	0	0	1.7751344453559383	2.023821353783474	FOXC1;TFAP4
Phospholipase C-activating G Protein-Coupled Receptor Signaling Pathway (GO:0007200)	3/83	0.31995971262697687	0.48538784775330385	0	0	1.5315913865546218	1.7453405701701785	LPAR1;NMUR2;ESR1
Regulation Of Establishment Of Endothelial Barrier (GO:1903140)	1/16	0.32159441764725066	0.48538784775330385	0	0	2.720502092050209	3.0863119571066298	IKBKB
Regulation Of Fibrinolysis (GO:0051917)	1/16	0.32159441764725066	0.48538784775330385	0	0	2.720502092050209	3.0863119571066298	THBS1
acetyl-CoA Metabolic Process (GO:0006084)	1/16	0.32159441764725066	0.48538784775330385	0	0	2.720502092050209	3.0863119571066298	ACLY
Regulation Of Nucleocytoplasmic Transport (GO:0046822)	1/16	0.32159441764725066	0.48538784775330385	0	0	2.720502092050209	3.0863119571066298	IFI27
Regulation Of Osteoblast Proliferation (GO:0033688)	1/16	0.32159441764725066	0.48538784775330385	0	0	2.720502092050209	3.0863119571066298	RHOA
Regulation Of Plasminogen Activation (GO:0010755)	1/16	0.32159441764725066	0.48538784775330385	0	0	2.720502092050209	3.0863119571066298	THBS1
Regulation Of Protein Kinase A Signaling (GO:0010738)	1/16	0.32159441764725066	0.48538784775330385	0	0	2.720502092050209	3.0863119571066298	LRRK2
Cell Surface Toll-Like Receptor Signaling Pathway (GO:0140895)	1/16	0.32159441764725066	0.48538784775330385	0	0	2.720502092050209	3.0863119571066298	LGALS9
Cellular Response To Gamma Radiation (GO:0071480)	1/16	0.32159441764725066	0.48538784775330385	0	0	2.720502092050209	3.0863119571066298	XRCC6
Dicarboxylic Acid Catabolic Process (GO:0043649)	1/16	0.32159441764725066	0.48538784775330385	0	0	2.720502092050209	3.0863119571066298	GLUL
Stabilization Of Membrane Potential (GO:0030322)	1/16	0.32159441764725066	0.48538784775330385	0	0	2.720502092050209	3.0863119571066298	KCNK3
Innate Immune Response-Activating Signaling Pathway (GO:0002758)	1/16	0.32159441764725066	0.48538784775330385	0	0	2.720502092050209	3.0863119571066298	PYCARD
Maturation Of 5.8S rRNA (GO:0000460)	1/16	0.32159441764725066	0.48538784775330385	0	0	2.720502092050209	3.0863119571066298	PES1
Negative Regulation Of Chemokine Production (GO:0032682)	1/16	0.32159441764725066	0.48538784775330385	0	0	2.720502092050209	3.0863119571066298	LGALS9
Negative Regulation Of Interleukin-10 Production (GO:0032693)	1/16	0.32159441764725066	0.48538784775330385	0	0	2.720502092050209	3.0863119571066298	TRIB2
Negative Regulation Of Phosphatase Activity (GO:0010923)	1/16	0.32159441764725066	0.48538784775330385	0	0	2.720502092050209	3.0863119571066298	FKBP1A
Negative Regulation Of Release Of Cytochrome C From Mitochondria (GO:0090201)	1/16	0.32159441764725066	0.48538784775330385	0	0	2.720502092050209	3.0863119571066298	OPA1
Negative Regulation Of Viral-Induced Cytoplasmic Pattern Recognition Receptor Signaling Pathway (GO:0039532)	1/16	0.32159441764725066	0.48538784775330385	0	0	2.720502092050209	3.0863119571066298	TSPAN6
Nitric Oxide Metabolic Process (GO:0046209)	1/16	0.32159441764725066	0.48538784775330385	0	0	2.720502092050209	3.0863119571066298	NOS3
Pharyngeal System Development (GO:0060037)	1/16	0.32159441764725066	0.48538784775330385	0	0	2.720502092050209	3.0863119571066298	GATA3
Positive Regulation By Host Of Viral Transcription (GO:0043923)	1/16	0.32159441764725066	0.48538784775330385	0	0	2.720502092050209	3.0863119571066298	TFAP4
Positive Regulation Of Autophagosome Assembly (GO:2000786)	1/16	0.32159441764725066	0.48538784775330385	0	0	2.720502092050209	3.0863119571066298	LRSAM1
Positive Regulation Of Muscle Hypertrophy (GO:0014742)	1/16	0.32159441764725066	0.48538784775330385	0	0	2.720502092050209	3.0863119571066298	SLC9A1
Protein Alpha-1,2-Demannosylation (GO:0036508)	1/16	0.32159441764725066	0.48538784775330385	0	0	2.720502092050209	3.0863119571066298	EDEM1
Regulation Of DNA Strand Elongation (GO:0060382)	1/16	0.32159441764725066	0.48538784775330385	0	0	2.720502092050209	3.0863119571066298	POT1
Regulation Of Golgi Organization (GO:1903358)	1/16	0.32159441764725066	0.48538784775330385	0	0	2.720502092050209	3.0863119571066298	MAP2K1
Regulation Of NMDA Receptor Activity (GO:2000310)	1/16	0.32159441764725066	0.48538784775330385	0	0	2.720502092050209	3.0863119571066298	DAPK1
Regulation Of Autophagosome Maturation (GO:1901096)	1/16	0.32159441764725066	0.48538784775330385	0	0	2.720502092050209	3.0863119571066298	UBQLN4
Regulation Of Blood Vessel Endothelial Cell Proliferation Involved In Sprouting Angiogenesis (GO:1903587)	1/16	0.32159441764725066	0.48538784775330385	0	0	2.720502092050209	3.0863119571066298	THBS1
Positive Regulation Of Developmental Process (GO:0051094)	7/233	0.32539438021232353	0.4908460374196054	0	0	1.2661710664466777	1.4215522303754782	SLC6A6;CEBPB;TNXB;BASP1;ENPP2;CTNNB1;OTX2
Positive Regulation Of MAPK Cascade (GO:0043410)	9/310	0.32607343689660434	0.4915929480116319	0	0	1.2227327348554464	1.3702342327651353	PYCARD;PHB1;MAP2K1;CD81;LRRK2;LPAR1;LGALS9;FGFR3;THBS1
Purine Ribonucleotide Metabolic Process (GO:0009150)	3/84	0.32653496106980695	0.4920112463019131	0	0	1.5126050420168067	1.692935179688948	ACLY;OPA1;LRRK2
Interferon-Mediated Signaling Pathway (GO:0140888)	2/49	0.32861180884732777	0.4921454969057145	0	0	1.7372764173245907	1.9333769430780616	IFI27;IRF1
Negative Regulation Of Tumor Necrosis Factor Superfamily Cytokine Production (GO:1903556)	2/49	0.32861180884732777	0.4921454969057145	0	0	1.7372764173245907	1.9333769430780616	RARA;LGALS9
Endomembrane System Organization (GO:0010256)	6/196	0.3296078696912326	0.4921454969057145	0	0	1.2905975297652164	1.4323717394853013	SMPD4;TOR1A;LRRK2;LMNA;EIF2AK3;HTT
Positive Regulation Of Protein Metabolic Process (GO:0051247)	6/196	0.3296078696912326	0.4921454969057145	0	0	1.2905975297652164	1.4323717394853013	LARP1;WFS1;RANBP9;STUB1;BTRC;THBS1
Response To Interleukin-1 (GO:0070555)	3/85	0.33310959761205683	0.4921454969057145	0	0	1.4940817790530847	1.6424197778431102	PYCARD;LGALS9;RBMX
mRNA Metabolic Process (GO:0016071)	3/85	0.33310959761205683	0.4921454969057145	0	0	1.4940817790530847	1.6424197778431102	ATXN2L;ERN1;CELF1
Nuclear-Transcribed mRNA Catabolic Process (GO:0000956)	3/85	0.33310959761205683	0.4921454969057145	0	0	1.4940817790530847	1.6424197778431102	THRAP3;EXOSC8;ZFP36L1
Potassium Ion Transport (GO:0006813)	4/122	0.33497954218139503	0.4921454969057145	0	0	1.384692239072257	1.5144182629730623	KCNC4;KCNK3;AQP1;SLC9A1
Receptor-Mediated Endocytosis (GO:0006898)	4/122	0.33497954218139503	0.4921454969057145	0	0	1.384692239072257	1.5144182629730623	CD81;CANX;LRP1B;DNM2
Cell Chemotaxis (GO:0060326)	2/50	0.33740335011630856	0.4921454969057145	0	0	1.7009958071278826	1.8480914262259789	NR4A1;LPAR1
Dicarboxylic Acid Metabolic Process (GO:0043648)	2/50	0.33740335011630856	0.4921454969057145	0	0	1.7009958071278826	1.8480914262259789	ACLY;PHYH
tRNA Processing (GO:0008033)	2/50	0.33740335011630856	0.4921454969057145	0	0	1.7009958071278826	1.8480914262259789	SARS1;POP1
Pyruvate Metabolic Process (GO:0006090)	2/50	0.33740335011630856	0.4921454969057145	0	0	1.7009958071278826	1.8480914262259789	LDHA;HK2
Regulation Of Establishment Of Cell Polarity (GO:2000114)	1/17	0.3378552139251725	0.4921454969057145	0	0	2.550339958158996	2.7674703843833908	GSN
Amyloid Precursor Protein Metabolic Process (GO:0042982)	1/17	0.3378552139251725	0.4921454969057145	0	0	2.550339958158996	2.7674703843833908	BACE1
Androgen Receptor Signaling Pathway (GO:0030521)	1/17	0.3378552139251725	0.4921454969057145	0	0	2.550339958158996	2.7674703843833908	TMF1
Aorta Morphogenesis (GO:0035909)	1/17	0.3378552139251725	0.4921454969057145	0	0	2.550339958158996	2.7674703843833908	EFEMP2
Base Conversion Or Substitution Editing (GO:0016553)	1/17	0.3378552139251725	0.4921454969057145	0	0	2.550339958158996	2.7674703843833908	ADARB1
cGMP-mediated Signaling (GO:0019934)	1/17	0.3378552139251725	0.4921454969057145	0	0	2.550339958158996	2.7674703843833908	AQP1
Carbohydrate Derivative Transport (GO:1901264)	1/17	0.3378552139251725	0.4921454969057145	0	0	2.550339958158996	2.7674703843833908	SLC15A4
Carboxylic Acid Biosynthetic Process (GO:0046394)	1/17	0.3378552139251725	0.4921454969057145	0	0	2.550339958158996	2.7674703843833908	PYCARD
Carboxylic Acid Catabolic Process (GO:0046395)	1/17	0.3378552139251725	0.4921454969057145	0	0	2.550339958158996	2.7674703843833908	MPST
Regulation Of Receptor Recycling (GO:0001919)	1/17	0.3378552139251725	0.4921454969057145	0	0	2.550339958158996	2.7674703843833908	SCRIB
Cell Migration Involved In Sprouting Angiogenesis (GO:0002042)	1/17	0.3378552139251725	0.4921454969057145	0	0	2.550339958158996	2.7674703843833908	NR4A1
Regulation Of Single Stranded Viral RNA Replication Via Double Stranded DNA Intermediate (GO:0045091)	1/17	0.3378552139251725	0.4921454969057145	0	0	2.550339958158996	2.7674703843833908	TOP2A
Regulation Of Telomerase RNA Localization To Cajal Body (GO:1904872)	1/17	0.3378552139251725	0.4921454969057145	0	0	2.550339958158996	2.7674703843833908	CCT7
Regulation Of Telomere Maintenance Via Telomere Lengthening (GO:1904356)	1/17	0.3378552139251725	0.4921454969057145	0	0	2.550339958158996	2.7674703843833908	POT1
Regulation Of Tubulin Deacetylation (GO:0090043)	1/17	0.3378552139251725	0.4921454969057145	0	0	2.550339958158996	2.7674703843833908	MAPT
Regulation Of Ubiquitin Protein Ligase Activity (GO:1904666)	1/17	0.3378552139251725	0.4921454969057145	0	0	2.550339958158996	2.7674703843833908	BTRC
Regulation Of Vacuole Organization (GO:0044088)	1/17	0.3378552139251725	0.4921454969057145	0	0	2.550339958158996	2.7674703843833908	UBQLN2
Central Nervous System Neuron Development (GO:0021954)	1/17	0.3378552139251725	0.4921454969057145	0	0	2.550339958158996	2.7674703843833908	MAPT
Response To Acidic pH (GO:0010447)	1/17	0.3378552139251725	0.4921454969057145	0	0	2.550339958158996	2.7674703843833908	SLC9A1
Response To Interferon-Alpha (GO:0035455)	1/17	0.3378552139251725	0.4921454969057145	0	0	2.550339958158996	2.7674703843833908	GATA3
Ribosomal Small Subunit Assembly (GO:0000028)	1/17	0.3378552139251725	0.4921454969057145	0	0	2.550339958158996	2.7674703843833908	RPSA
Embryo Development Ending In Birth Or Egg Hatching (GO:0009792)	1/17	0.3378552139251725	0.4921454969057145	0	0	2.550339958158996	2.7674703843833908	CELF1
Embryonic Heart Tube Development (GO:0035050)	1/17	0.3378552139251725	0.4921454969057145	0	0	2.550339958158996	2.7674703843833908	CITED2
Sulfur Amino Acid Metabolic Process (GO:0000096)	1/17	0.3378552139251725	0.4921454969057145	0	0	2.550339958158996	2.7674703843833908	MPST
Toll-Like Receptor 4 Signaling Pathway (GO:0034142)	1/17	0.3378552139251725	0.4921454969057145	0	0	2.550339958158996	2.7674703843833908	LGALS9
Growth Hormone Receptor Signaling Pathway (GO:0060396)	1/17	0.3378552139251725	0.4921454969057145	0	0	2.550339958158996	2.7674703843833908	STAT6
Ventricular Cardiac Muscle Cell Action Potential (GO:0086005)	1/17	0.3378552139251725	0.4921454969057145	0	0	2.550339958158996	2.7674703843833908	SNTA1
Hippo Signaling (GO:0035329)	1/17	0.3378552139251725	0.4921454969057145	0	0	2.550339958158996	2.7674703843833908	LATS1
Intracellular Estrogen Receptor Signaling Pathway (GO:0030520)	1/17	0.3378552139251725	0.4921454969057145	0	0	2.550339958158996	2.7674703843833908	ESR1
Long-Chain fatty-acyl-CoA Biosynthetic Process (GO:0035338)	1/17	0.3378552139251725	0.4921454969057145	0	0	2.550339958158996	2.7674703843833908	ACSL4
mRNA Cis Splicing, Via Spliceosome (GO:0045292)	1/17	0.3378552139251725	0.4921454969057145	0	0	2.550339958158996	2.7674703843833908	WBP4
Muscle Tissue Morphogenesis (GO:0060415)	1/17	0.3378552139251725	0.4921454969057145	0	0	2.550339958158996	2.7674703843833908	EFEMP2
Negative Regulation Of Fibroblast Proliferation (GO:0048147)	1/17	0.3378552139251725	0.4921454969057145	0	0	2.550339958158996	2.7674703843833908	MYC
Negative Regulation Of Vascular Associated Smooth Muscle Cell Proliferation (GO:1904706)	1/17	0.3378552139251725	0.4921454969057145	0	0	2.550339958158996	2.7674703843833908	EFEMP2
Nuclear-Transcribed mRNA Catabolic Process, Exonucleolytic (GO:0000291)	1/17	0.3378552139251725	0.4921454969057145	0	0	2.550339958158996	2.7674703843833908	EXOSC8
Polyol Metabolic Process (GO:0019751)	1/17	0.3378552139251725	0.4921454969057145	0	0	2.550339958158996	2.7674703843833908	IPPK
Positive Chemotaxis (GO:0050918)	1/17	0.3378552139251725	0.4921454969057145	0	0	2.550339958158996	2.7674703843833908	SCRIB
Positive Regulation By Host Of Viral Process (GO:0044794)	1/17	0.3378552139251725	0.4921454969057145	0	0	2.550339958158996	2.7674703843833908	EEF1A1
Positive Regulation Of Cardiac Muscle Hypertrophy (GO:0010613)	1/17	0.3378552139251725	0.4921454969057145	0	0	2.550339958158996	2.7674703843833908	SLC9A1
Positive Regulation Of Cell Cycle Phase Transition (GO:1901989)	1/17	0.3378552139251725	0.4921454969057145	0	0	2.550339958158996	2.7674703843833908	CUL3
Positive Regulation Of Dendrite Extension (GO:1903861)	1/17	0.3378552139251725	0.4921454969057145	0	0	2.550339958158996	2.7674703843833908	SMURF1
Positive Regulation Of Leukocyte Adhesion To Vascular Endothelial Cell (GO:1904996)	1/17	0.3378552139251725	0.4921454969057145	0	0	2.550339958158996	2.7674703843833908	RHOA
Positive Regulation Of Peptidyl-Lysine Acetylation (GO:2000758)	1/17	0.3378552139251725	0.4921454969057145	0	0	2.550339958158996	2.7674703843833908	SF3B1
Positive Regulation Of Stem Cell Differentiation (GO:2000738)	1/17	0.3378552139251725	0.4921454969057145	0	0	2.550339958158996	2.7674703843833908	FOXC1
Purine-Containing Compound Biosynthetic Process (GO:0072522)	1/17	0.3378552139251725	0.4921454969057145	0	0	2.550339958158996	2.7674703843833908	PRPS1
rRNA Modification (GO:0000154)	1/17	0.3378552139251725	0.4921454969057145	0	0	2.550339958158996	2.7674703843833908	NSUN4
Regulation Of Aerobic Respiration (GO:1903715)	1/17	0.3378552139251725	0.4921454969057145	0	0	2.550339958158996	2.7674703843833908	MACROH2A1
Regulation Of Brown Fat Cell Differentiation (GO:0090335)	1/17	0.3378552139251725	0.4921454969057145	0	0	2.550339958158996	2.7674703843833908	SIX1
Plasma Membrane Bounded Cell Projection Assembly (GO:0120031)	8/275	0.33868841014434864	0.4930904794748605	0	0	1.2248383787781196	1.3261015713143967	EHD4;GSN;TMEM17;FAM149B1;TMEM216;PMP22;TXNDC15;TMEM231
Cellular Response To Lipopolysaccharide (GO:0071222)	4/124	0.3458688673895888	0.5000466488740642	0	0	1.3614736842105264	1.4454705815741964	PYCARD;UXT;CARD16;RHOA
Negative Regulation Of Growth (GO:0045926)	4/124	0.3458688673895888	0.5000466488740642	0	0	1.3614736842105264	1.4454705815741964	PHB1;MT2A;SERTAD3;FGFR3
RNA Modification (GO:0009451)	2/51	0.34615981691939085	0.5000466488740642	0	0	1.666196038163693	1.7675919181280106	SARS1;ADARB1
Positive Regulation Of Ras Protein Signal Transduction (GO:0046579)	2/51	0.34615981691939085	0.5000466488740642	0	0	1.666196038163693	1.7675919181280106	COL3A1;LPAR1
Positive Regulation Of Protein Localization To Cell Periphery (GO:1904377)	2/51	0.34615981691939085	0.5000466488740642	0	0	1.666196038163693	1.7675919181280106	DLG1;ZDHHC5
Positive Regulation Of Protein Localization To Plasma Membrane (GO:1903078)	2/51	0.34615981691939085	0.5000466488740642	0	0	1.666196038163693	1.7675919181280106	DLG1;ZDHHC5
Receptor Internalization (GO:0031623)	2/51	0.34615981691939085	0.5000466488740642	0	0	1.666196038163693	1.7675919181280106	CD81;DNM2
Nitrogen Compound Transport (GO:0071705)	5/163	0.3520478568385074	0.5000466488740642	0	0	1.2927281952678524	1.3495929243961886	SLC6A6;FLVCR1;SLC15A4;LRP1B;AQP1
Positive Regulation Of Cell Adhesion (GO:0045785)	3/88	0.3528111292787239	0.5000466488740642	0	0	1.4411270390509145	1.501398444612242	CCDC80;CITED2;FBLN2
3'-UTR-mediated mRNA Stabilization (GO:0070935)	1/18	0.3537270465373631	0.5000466488740642	0	0	2.400196898843219	2.4943559469133914	TARDBP
Regulation Of Dendrite Extension (GO:1903859)	1/18	0.3537270465373631	0.5000466488740642	0	0	2.400196898843219	2.4943559469133914	SMURF1
Actin Filament Capping (GO:0051693)	1/18	0.3537270465373631	0.5000466488740642	0	0	2.400196898843219	2.4943559469133914	GSN
Associative Learning (GO:0008306)	1/18	0.3537270465373631	0.5000466488740642	0	0	2.400196898843219	2.4943559469133914	ADCY3
Regulation Of Nervous System Process (GO:0031644)	1/18	0.3537270465373631	0.5000466488740642	0	0	2.400196898843219	2.4943559469133914	NOS3
Barbed-End Actin Filament Capping (GO:0051016)	1/18	0.3537270465373631	0.5000466488740642	0	0	2.400196898843219	2.4943559469133914	GSN
Cardiac Muscle Cell Contraction (GO:0086003)	1/18	0.3537270465373631	0.5000466488740642	0	0	2.400196898843219	2.4943559469133914	GSN
Regulation Of Protein Neddylation (GO:2000434)	1/18	0.3537270465373631	0.5000466488740642	0	0	2.400196898843219	2.4943559469133914	DCUN1D5
Regulation Of Synaptic Vesicle Exocytosis (GO:2000300)	1/18	0.3537270465373631	0.5000466488740642	0	0	2.400196898843219	2.4943559469133914	LRRK2
Cellular Response To Inorganic Substance (GO:0071241)	1/18	0.3537270465373631	0.5000466488740642	0	0	2.400196898843219	2.4943559469133914	AQP1
Regulation Of Ventricular Cardiac Muscle Cell Membrane Repolarization (GO:0060307)	1/18	0.3537270465373631	0.5000466488740642	0	0	2.400196898843219	2.4943559469133914	SNTA1
Renal Absorption (GO:0070293)	1/18	0.3537270465373631	0.5000466488740642	0	0	2.400196898843219	2.4943559469133914	GSN
Detection Of Mechanical Stimulus (GO:0050982)	1/18	0.3537270465373631	0.5000466488740642	0	0	2.400196898843219	2.4943559469133914	CTNNB1
fatty-acyl-CoA Metabolic Process (GO:0035337)	1/18	0.3537270465373631	0.5000466488740642	0	0	2.400196898843219	2.4943559469133914	ACSL4
Glucose 6-Phosphate Metabolic Process (GO:0051156)	1/18	0.3537270465373631	0.5000466488740642	0	0	2.400196898843219	2.4943559469133914	HK2
Heart Trabecula Morphogenesis (GO:0061384)	1/18	0.3537270465373631	0.5000466488740642	0	0	2.400196898843219	2.4943559469133914	FKBP1A
Vesicle-Mediated Transport In Synapse (GO:0099003)	1/18	0.3537270465373631	0.5000466488740642	0	0	2.400196898843219	2.4943559469133914	CDK5
Icosanoid Biosynthetic Process (GO:0046456)	1/18	0.3537270465373631	0.5000466488740642	0	0	2.400196898843219	2.4943559469133914	PYCARD
Intracellular Lipid Transport (GO:0032365)	1/18	0.3537270465373631	0.5000466488740642	0	0	2.400196898843219	2.4943559469133914	SGPP1
Intracellular Sodium Ion Homeostasis (GO:0006883)	1/18	0.3537270465373631	0.5000466488740642	0	0	2.400196898843219	2.4943559469133914	SLC9A1
Lysosomal Lumen Acidification (GO:0007042)	1/18	0.3537270465373631	0.5000466488740642	0	0	2.400196898843219	2.4943559469133914	GRN
Maintenance Of Gastrointestinal Epithelium (GO:0030277)	1/18	0.3537270465373631	0.5000466488740642	0	0	2.400196898843219	2.4943559469133914	TFF1
Mesenchyme Morphogenesis (GO:0072132)	1/18	0.3537270465373631	0.5000466488740642	0	0	2.400196898843219	2.4943559469133914	NOS3
Mitotic Cytokinetic Process (GO:1902410)	1/18	0.3537270465373631	0.5000466488740642	0	0	2.400196898843219	2.4943559469133914	RHOA
Myoblast Fusion (GO:0007520)	1/18	0.3537270465373631	0.5000466488740642	0	0	2.400196898843219	2.4943559469133914	CD81
Negative Regulation Of DNA-templated Transcription, Elongation (GO:0032785)	1/18	0.3537270465373631	0.5000466488740642	0	0	2.400196898843219	2.4943559469133914	LARP7
Negative Regulation Of T Cell Receptor Signaling Pathway (GO:0050860)	1/18	0.3537270465373631	0.5000466488740642	0	0	2.400196898843219	2.4943559469133914	THY1
Negative Regulation Of Lipid Catabolic Process (GO:0050995)	1/18	0.3537270465373631	0.5000466488740642	0	0	2.400196898843219	2.4943559469133914	BSCL2
Negative Regulation Of Lipid Storage (GO:0010888)	1/18	0.3537270465373631	0.5000466488740642	0	0	2.400196898843219	2.4943559469133914	OSBPL8
Negative Regulation Of Nervous System Development (GO:0051961)	1/18	0.3537270465373631	0.5000466488740642	0	0	2.400196898843219	2.4943559469133914	DYNLT1
Negative Regulation Of Signal Transduction By P53 Class Mediator (GO:1901797)	1/18	0.3537270465373631	0.5000466488740642	0	0	2.400196898843219	2.4943559469133914	DYRK1A
Neuromuscular Synaptic Transmission (GO:0007274)	1/18	0.3537270465373631	0.5000466488740642	0	0	2.400196898843219	2.4943559469133914	KIF1B
Nitric Oxide Mediated Signal Transduction (GO:0007263)	1/18	0.3537270465373631	0.5000466488740642	0	0	2.400196898843219	2.4943559469133914	NOS3
Nucleosome Disassembly (GO:0006337)	1/18	0.3537270465373631	0.5000466488740642	0	0	2.400196898843219	2.4943559469133914	HMGA1
Positive Regulation Of G Protein-Coupled Receptor Signaling Pathway (GO:0045745)	1/18	0.3537270465373631	0.5000466488740642	0	0	2.400196898843219	2.4943559469133914	PHB1
Positive Regulation Of Chromosome Segregation (GO:0051984)	1/18	0.3537270465373631	0.5000466488740642	0	0	2.400196898843219	2.4943559469133914	SMC2
Positive Regulation Of Establishment Of Protein Localization (GO:1904951)	1/18	0.3537270465373631	0.5000466488740642	0	0	2.400196898843219	2.4943559469133914	CCT7
Positive Regulation Of Glycolytic Process (GO:0045821)	1/18	0.3537270465373631	0.5000466488740642	0	0	2.400196898843219	2.4943559469133914	RPTOR
Positive Regulation Of Macrophage Migration (GO:1905523)	1/18	0.3537270465373631	0.5000466488740642	0	0	2.400196898843219	2.4943559469133914	THBS1
Positive Regulation Of Neuroblast Proliferation (GO:0002052)	1/18	0.3537270465373631	0.5000466488740642	0	0	2.400196898843219	2.4943559469133914	CTNNB1
Protein Autoprocessing (GO:0016540)	1/18	0.3537270465373631	0.5000466488740642	0	0	2.400196898843219	2.4943559469133914	HTRA2
Pulmonary Valve Morphogenesis (GO:0003184)	1/18	0.3537270465373631	0.5000466488740642	0	0	2.400196898843219	2.4943559469133914	NOS3
Regulation Of Cell Cycle G2/M Phase Transition (GO:1902749)	1/18	0.3537270465373631	0.5000466488740642	0	0	2.400196898843219	2.4943559469133914	MACROH2A1
Regulation Of Cell-Cell Adhesion Mediated By Cadherin (GO:2000047)	1/18	0.3537270465373631	0.5000466488740642	0	0	2.400196898843219	2.4943559469133914	FOXA1
Rho Protein Signal Transduction (GO:0007266)	2/52	0.3548778499491582	0.5000466488740642	0	0	1.6327882599580712	1.6915386484949444	COL1A2;RHOA
Sprouting Angiogenesis (GO:0002040)	2/52	0.3548778499491582	0.5000466488740642	0	0	1.6327882599580712	1.6915386484949444	NR4A1;THBS1
Fatty Acid Oxidation (GO:0019395)	2/52	0.3548778499491582	0.5000466488740642	0	0	1.6327882599580712	1.6915386484949444	PHYH;BDH2
Icosanoid Metabolic Process (GO:0006690)	2/52	0.3548778499491582	0.5000466488740642	0	0	1.6327882599580712	1.6915386484949444	PYCARD;PLA2G4B
Negative Regulation Of Innate Immune Response (GO:0045824)	2/52	0.3548778499491582	0.5000466488740642	0	0	1.6327882599580712	1.6915386484949444	GRN;YWHAZ
Positive Regulation Of B Cell Activation (GO:0050871)	2/52	0.3548778499491582	0.5000466488740642	0	0	1.6327882599580712	1.6915386484949444	IL21;CD81
Positive Regulation Of Telomere Maintenance (GO:0032206)	2/52	0.3548778499491582	0.5000466488740642	0	0	1.6327882599580712	1.6915386484949444	POT1;TERF2IP
Regulation Of Cell Development (GO:0060284)	2/52	0.3548778499491582	0.5000466488740642	0	0	1.6327882599580712	1.6915386484949444	GRN;CTNNB1
Cellular Response To Chemical Stress (GO:0062197)	3/89	0.35936484397561	0.5050782615115839	0	0	1.424296462771155	1.4576493954518384	RPTOR;LRRK2;HTRA2
Cellular Response To Peptide Hormone Stimulus (GO:0071375)	3/89	0.35936484397561	0.5050782615115839	0	0	1.424296462771155	1.4576493954518384	NR4A1;AKT2;ZFP36L1
Monoatomic Cation Transmembrane Transport (GO:0098655)	8/281	0.36030673737910995	0.5050782615115839	0	0	1.1975455542334523	1.2224539772889451	FKBP1A;SLC6A6;ASIC4;KCNC4;ATP2A3;GRIN2C;KCNK3;SLC9A1
Regulation Of Response To External Stimulus (GO:0032101)	4/127	0.3622125444559198	0.5050782615115839	0	0	1.3280616174582798	1.3486785789124849	GRN;CELF1;IRF1;CARD16
Actin Polymerization Or Depolymerization (GO:0008154)	2/53	0.3635542701119315	0.5050782615115839	0	0	1.6006905907016895	1.6196214690790995	DIAPH1;GSN
Regulation Of Macromolecule Biosynthetic Process (GO:0010556)	2/53	0.3635542701119315	0.5050782615115839	0	0	1.6006905907016895	1.6196214690790995	MSI1;MSI2
Carboxylic Acid Transport (GO:0046942)	2/53	0.3635542701119315	0.5050782615115839	0	0	1.6006905907016895	1.6196214690790995	SLC6A6;SLC16A3
Spermatid Development (GO:0007286)	2/53	0.3635542701119315	0.5050782615115839	0	0	1.6006905907016895	1.6196214690790995	PRM2;FAM9B
Tight Junction Assembly (GO:0120192)	2/53	0.3635542701119315	0.5050782615115839	0	0	1.6006905907016895	1.6196214690790995	DLG1;LSR
Glycoprotein Metabolic Process (GO:0009100)	2/53	0.3635542701119315	0.5050782615115839	0	0	1.6006905907016895	1.6196214690790995	NEU2;FBXO2
Mitochondrial Transport (GO:0006839)	2/53	0.3635542701119315	0.5050782615115839	0	0	1.6006905907016895	1.6196214690790995	DNAJC19;FLVCR1
Positive Regulation Of Chemokine Production (GO:0032722)	2/53	0.3635542701119315	0.5050782615115839	0	0	1.6006905907016895	1.6196214690790995	PYCARD;LGALS9
Cilium Assembly (GO:0060271)	7/243	0.36422139207661286	0.5050782615115839	0	0	1.211891338695777	1.2240022248120441	EHD4;GSN;TMEM17;FAM149B1;TMEM216;TXNDC15;TMEM231
Regulation Of Peptidyl-Tyrosine Phosphorylation (GO:0050730)	3/90	0.3659089414447812	0.5050782615115839	0	0	1.4078527962909302	1.4154140504193649	HAX1;CD81;ENPP2
Regulation Of Phosphatidylinositol 3-Kinase Signaling (GO:0014066)	3/90	0.3659089414447812	0.5050782615115839	0	0	1.4078527962909302	1.4154140504193649	HAX1;MYOC;FN1
Organelle Assembly (GO:0070925)	9/322	0.3664520548271169	0.5050782615115839	0	0	1.175120658011012	1.1796890397346553	EHD4;GSN;TMEM17;FAM149B1;TMEM216;UBQLN1;TXNDC15;TMEM231;UBQLN2
Regulation Of Centriole Replication (GO:0046599)	1/19	0.3692192005213748	0.5050782615115839	0	0	2.26673640167364	2.258496297946586	RBM14
COPII Vesicle Coating (GO:0048208)	1/19	0.3692192005213748	0.5050782615115839	0	0	2.26673640167364	2.258496297946586	CUL3
DNA Catabolic Process (GO:0006308)	1/19	0.3692192005213748	0.5050782615115839	0	0	2.26673640167364	2.258496297946586	FOXL2
Regulation Of Early Endosome To Late Endosome Transport (GO:2000641)	1/19	0.3692192005213748	0.5050782615115839	0	0	2.26673640167364	2.258496297946586	MAP2K1
Regulation Of Granulocyte Chemotaxis (GO:0071622)	1/19	0.3692192005213748	0.5050782615115839	0	0	2.26673640167364	2.258496297946586	THBS1
Regulation Of Integrin-Mediated Signaling Pathway (GO:2001044)	1/19	0.3692192005213748	0.5050782615115839	0	0	2.26673640167364	2.258496297946586	LOXL3
Regulation Of Neuroinflammatory Response (GO:0150077)	1/19	0.3692192005213748	0.5050782615115839	0	0	2.26673640167364	2.258496297946586	NUPR1
Regulation Of Nuclear Division (GO:0051783)	1/19	0.3692192005213748	0.5050782615115839	0	0	2.26673640167364	2.258496297946586	MKI67
Bicarbonate Transport (GO:0015701)	1/19	0.3692192005213748	0.5050782615115839	0	0	2.26673640167364	2.258496297946586	CFTR
Cardiac Ventricle Development (GO:0003231)	1/19	0.3692192005213748	0.5050782615115839	0	0	2.26673640167364	2.258496297946586	GATA3
Regulation Of Smooth Muscle Cell Migration (GO:0014910)	1/19	0.3692192005213748	0.5050782615115839	0	0	2.26673640167364	2.258496297946586	TRIB1
Regulation Of Tissue Remodeling (GO:0034103)	1/19	0.3692192005213748	0.5050782615115839	0	0	2.26673640167364	2.258496297946586	IL21
Regulation Of Vascular Endothelial Growth Factor Signaling Pathway (GO:1900746)	1/19	0.3692192005213748	0.5050782615115839	0	0	2.26673640167364	2.258496297946586	TNXB
Release Of Cytochrome C From Mitochondria (GO:0001836)	1/19	0.3692192005213748	0.5050782615115839	0	0	2.26673640167364	2.258496297946586	TIMM50
Cyclic Nucleotide Biosynthetic Process (GO:0009190)	1/19	0.3692192005213748	0.5050782615115839	0	0	2.26673640167364	2.258496297946586	ADCY3
Dopamine Metabolic Process (GO:0042417)	1/19	0.3692192005213748	0.5050782615115839	0	0	2.26673640167364	2.258496297946586	DBH
Sphingosine Metabolic Process (GO:0006670)	1/19	0.3692192005213748	0.5050782615115839	0	0	2.26673640167364	2.258496297946586	SGPP1
Establishment Of Epithelial Cell Polarity (GO:0090162)	1/19	0.3692192005213748	0.5050782615115839	0	0	2.26673640167364	2.258496297946586	RHOA
Establishment Of Skin Barrier (GO:0061436)	1/19	0.3692192005213748	0.5050782615115839	0	0	2.26673640167364	2.258496297946586	LSR
Eye Morphogenesis (GO:0048592)	1/19	0.3692192005213748	0.5050782615115839	0	0	2.26673640167364	2.258496297946586	EFEMP1
Ganglioside Metabolic Process (GO:0001573)	1/19	0.3692192005213748	0.5050782615115839	0	0	2.26673640167364	2.258496297946586	NEU2
Heme Biosynthetic Process (GO:0006783)	1/19	0.3692192005213748	0.5050782615115839	0	0	2.26673640167364	2.258496297946586	FLVCR1
Vesicle Targeting, Rough ER To cis-Golgi (GO:0048207)	1/19	0.3692192005213748	0.5050782615115839	0	0	2.26673640167364	2.258496297946586	CUL3
Water Transport (GO:0006833)	1/19	0.3692192005213748	0.5050782615115839	0	0	2.26673640167364	2.258496297946586	CFTR
Xenobiotic Catabolic Process (GO:0042178)	1/19	0.3692192005213748	0.5050782615115839	0	0	2.26673640167364	2.258496297946586	NR1I2
Inositol Phosphate-Mediated Signaling (GO:0048016)	1/19	0.3692192005213748	0.5050782615115839	0	0	2.26673640167364	2.258496297946586	NMUR2
Interleukin-1-Mediated Signaling Pathway (GO:0070498)	1/19	0.3692192005213748	0.5050782615115839	0	0	2.26673640167364	2.258496297946586	IKBKB
Mitotic Sister Chromatid Cohesion (GO:0007064)	1/19	0.3692192005213748	0.5050782615115839	0	0	2.26673640167364	2.258496297946586	PDS5A
Negative Regulation Of Protein Dephosphorylation (GO:0035308)	1/19	0.3692192005213748	0.5050782615115839	0	0	2.26673640167364	2.258496297946586	FKBP1A
Negative Regulation Of Telomere Maintenance Via Telomerase (GO:0032211)	1/19	0.3692192005213748	0.5050782615115839	0	0	2.26673640167364	2.258496297946586	POT1
Neuron Apoptotic Process (GO:0051402)	1/19	0.3692192005213748	0.5050782615115839	0	0	2.26673640167364	2.258496297946586	CDK5
Nucleotide Biosynthetic Process (GO:0009165)	1/19	0.3692192005213748	0.5050782615115839	0	0	2.26673640167364	2.258496297946586	PRPS1
Pore Complex Assembly (GO:0046931)	1/19	0.3692192005213748	0.5050782615115839	0	0	2.26673640167364	2.258496297946586	NUP205
Positive Regulation Of Activated T Cell Proliferation (GO:0042104)	1/19	0.3692192005213748	0.5050782615115839	0	0	2.26673640167364	2.258496297946586	PYCARD
Positive Regulation Of calcineurin-NFAT Signaling Cascade (GO:0070886)	1/19	0.3692192005213748	0.5050782615115839	0	0	2.26673640167364	2.258496297946586	SLC9A1
Positive Regulation Of Calcineurin-Mediated Signaling (GO:0106058)	1/19	0.3692192005213748	0.5050782615115839	0	0	2.26673640167364	2.258496297946586	SLC9A1
Positive Regulation Of Histone Methylation (GO:0031062)	1/19	0.3692192005213748	0.5050782615115839	0	0	2.26673640167364	2.258496297946586	CTNNB1
rRNA Catabolic Process (GO:0016075)	1/19	0.3692192005213748	0.5050782615115839	0	0	2.26673640167364	2.258496297946586	EXOSC8
Receptor Clustering (GO:0043113)	1/19	0.3692192005213748	0.5050782615115839	0	0	2.26673640167364	2.258496297946586	THY1
Regulation Of B Cell Differentiation (GO:0045577)	1/19	0.3692192005213748	0.5050782615115839	0	0	2.26673640167364	2.258496297946586	ZFP36L1
Regulation Of Behavior (GO:0050795)	1/19	0.3692192005213748	0.5050782615115839	0	0	2.26673640167364	2.258496297946586	AIM2
Membrane Organization (GO:0061024)	5/167	0.37106185131475405	0.5062867025868729	0	0	1.260548523206751	1.2496908075817943	TOR1A;OPA1;LMNA;TIMM50;DNM2
Inorganic Cation Transmembrane Transport (GO:0098662)	8/284	0.37117169820457424	0.5062867025868729	0	0	1.1843441336656513	1.173792249260094	FKBP1A;SLC6A6;ASIC4;KCNC4;ATP2A3;KCNK3;AQP1;SLC9A1
ERBB Signaling Pathway (GO:0038127)	2/54	0.37218607204758897	0.5062867025868729	0	0	1.5698274471859377	1.5515567845245952	EFEMP1;STUB1
Regulation Of Exocytosis (GO:0017157)	2/54	0.37218607204758897	0.5062867025868729	0	0	1.5698274471859377	1.5515567845245952	RAB27B;CFTR
Apical Junction Assembly (GO:0043297)	2/54	0.37218607204758897	0.5062867025868729	0	0	1.5698274471859377	1.5515567845245952	DLG1;RHOA
Ribosomal Large Subunit Biogenesis (GO:0042273)	2/54	0.37218607204758897	0.5062867025868729	0	0	1.5698274471859377	1.5515567845245952	C1ORF109;PES1
Negative Regulation Of Neuron Projection Development (GO:0010977)	2/54	0.37218607204758897	0.5062867025868729	0	0	1.5698274471859377	1.5515567845245952	LPAR1;THY1
Negative Regulation Of Protein Catabolic Process (GO:0042177)	2/54	0.37218607204758897	0.5062867025868729	0	0	1.5698274471859377	1.5515567845245952	PHB1;BANP
Negative Regulation Of Protein Modification By Small Protein Conjugation Or Removal (GO:1903321)	2/54	0.37218607204758897	0.5062867025868729	0	0	1.5698274471859377	1.5515567845245952	USP4;CTNNB1
Positive Regulation Of Leukocyte Chemotaxis (GO:0002690)	2/54	0.37218607204758897	0.5062867025868729	0	0	1.5698274471859377	1.5515567845245952	LGALS9;THBS1
Protein K63-linked Ubiquitination (GO:0070534)	2/54	0.37218607204758897	0.5062867025868729	0	0	1.5698274471859377	1.5515567845245952	PELI1;STUB1
Regulation Of Actin Cytoskeleton Organization (GO:0032956)	3/91	0.3724417591177777	0.5063768169490437	0	0	1.3917828495034377	1.3746285757788286	PAK1;HAX1;RHOA
Protein Homooligomerization (GO:0051260)	4/129	0.37310230870016675	0.5070170163475067	0	0	1.306677894736842	1.2882571480112595	PYCARD;EHD4;ALDOA;RBMX
Regulation Of Cell Cycle Process (GO:0010564)	4/130	0.37854227939474266	0.5111158195828678	0	0	1.2962406015037593	1.2592037796812126	MYC;CTNNB1;DBF4B;MKI67
Brain Development (GO:0007420)	5/169	0.3805732485521994	0.5111158195828678	0	0	1.2450473397139035	1.2028111184158017	BAG6;ATXN1;AIM2;TMX2;GRIN2C
Positive Regulation Of Tyrosine Phosphorylation Of STAT Protein (GO:0042531)	2/55	0.380770417493428	0.5111158195828678	0	0	1.5401289505953086	1.4870848522885958	IL21;FGFR3
DNA Unwinding Involved In DNA Replication (GO:0006268)	1/20	0.38434073975367167	0.5111158195828678	0	0	2.1473243778903326	2.053326921165322	HMGA1
Fc-gamma Receptor Signaling Pathway Involved In Phagocytosis (GO:0038096)	1/20	0.38434073975367167	0.5111158195828678	0	0	2.1473243778903326	2.053326921165322	PAK1
Regulation Of Fibroblast Migration (GO:0010762)	1/20	0.38434073975367167	0.5111158195828678	0	0	2.1473243778903326	2.053326921165322	THBS1
Actin Filament-Based Transport (GO:0099515)	1/20	0.38434073975367167	0.5111158195828678	0	0	2.1473243778903326	2.053326921165322	SYNE2
Regulation Of Membrane Depolarization (GO:0003254)	1/20	0.38434073975367167	0.5111158195828678	0	0	2.1473243778903326	2.053326921165322	LRRK2
Regulation Of Necroptotic Process (GO:0060544)	1/20	0.38434073975367167	0.5111158195828678	0	0	2.1473243778903326	2.053326921165322	PELI1
Regulation Of Phosphatase Activity (GO:0010921)	1/20	0.38434073975367167	0.5111158195828678	0	0	2.1473243778903326	2.053326921165322	HTT
Regulation Of Protein Localization To Cell Periphery (GO:1904375)	1/20	0.38434073975367167	0.5111158195828678	0	0	2.1473243778903326	2.053326921165322	CDK5
Regulation Of Smooth Muscle Contraction (GO:0006940)	1/20	0.38434073975367167	0.5111158195828678	0	0	2.1473243778903326	2.053326921165322	NMUR2
Regulation Of Toll-Like Receptor Signaling Pathway (GO:0034121)	1/20	0.38434073975367167	0.5111158195828678	0	0	2.1473243778903326	2.053326921165322	IRF1
Cellular Response To pH (GO:0071467)	1/20	0.38434073975367167	0.5111158195828678	0	0	2.1473243778903326	2.053326921165322	SLC9A1
Cilium-Dependent Cell Motility (GO:0060285)	1/20	0.38434073975367167	0.5111158195828678	0	0	2.1473243778903326	2.053326921165322	DNAAF2
Response To Ketone (GO:1901654)	1/20	0.38434073975367167	0.5111158195828678	0	0	2.1473243778903326	2.053326921165322	THBS1
Endoplasmic Reticulum Calcium Ion Homeostasis (GO:0032469)	1/20	0.38434073975367167	0.5111158195828678	0	0	2.1473243778903326	2.053326921165322	WFS1
Epithelial Cilium Movement Involved In Extracellular Fluid Movement (GO:0003351)	1/20	0.38434073975367167	0.5111158195828678	0	0	2.1473243778903326	2.053326921165322	DNAAF2
Stress-Activated Protein Kinase Signaling Cascade (GO:0031098)	1/20	0.38434073975367167	0.5111158195828678	0	0	2.1473243778903326	2.053326921165322	IKBKB
Striated Muscle Cell Differentiation (GO:0051146)	1/20	0.38434073975367167	0.5111158195828678	0	0	2.1473243778903326	2.053326921165322	SORT1
Sulfur Compound Catabolic Process (GO:0044273)	1/20	0.38434073975367167	0.5111158195828678	0	0	2.1473243778903326	2.053326921165322	MPST
Gamma-Aminobutyric Acid Signaling Pathway (GO:0007214)	1/20	0.38434073975367167	0.5111158195828678	0	0	2.1473243778903326	2.053326921165322	GABRB3
Glutamate Metabolic Process (GO:0006536)	1/20	0.38434073975367167	0.5111158195828678	0	0	2.1473243778903326	2.053326921165322	GLUL
Xenobiotic Transport (GO:0042908)	1/20	0.38434073975367167	0.5111158195828678	0	0	2.1473243778903326	2.053326921165322	NR1I2
Long-Term Synaptic Potentiation (GO:0060291)	1/20	0.38434073975367167	0.5111158195828678	0	0	2.1473243778903326	2.053326921165322	GRIN2C
Mesoderm Formation (GO:0001707)	1/20	0.38434073975367167	0.5111158195828678	0	0	2.1473243778903326	2.053326921165322	ITGB4
Negative Regulation Of Cytokine Production Involved In Inflammatory Response (GO:1900016)	1/20	0.38434073975367167	0.5111158195828678	0	0	2.1473243778903326	2.053326921165322	PYCARD
Negative Regulation Of Phosphate Metabolic Process (GO:0045936)	1/20	0.38434073975367167	0.5111158195828678	0	0	2.1473243778903326	2.053326921165322	UXT
Negative Regulation Of Protein Localization To Cell Periphery (GO:1904376)	1/20	0.38434073975367167	0.5111158195828678	0	0	2.1473243778903326	2.053326921165322	LRRC15
Negative Regulation Of Protein Localization To Plasma Membrane (GO:1903077)	1/20	0.38434073975367167	0.5111158195828678	0	0	2.1473243778903326	2.053326921165322	LRRC15
Peripheral Nervous System Development (GO:0007422)	1/20	0.38434073975367167	0.5111158195828678	0	0	2.1473243778903326	2.053326921165322	PMP22
[truncated: 675 more rows]

## Sheet: Reactome_2022_table
Column1	Column2	Column3	Column4	Column5	Column6	Column7	Column8	Column9
Term	Overlap	P-value	Adjusted P-value	Old P-value	Old Adjusted P-value	Odds Ratio	Combined Score	Genes
Metabolism Of Proteins R-HSA-392499	84/1890	1.8188749485742744E-8	1.928007445488731E-5	0	0	2.085958198410362	37.17691196408212	POMT2;TOP2A;MRPL38;TTF2;RPL10A;TTF1;YARS1;DCAF7;EEF1B2;MRPL3;LGALS1;SENP5;ADAMTSL4;MYC;RPL38;POTEF;BTRC;ARSA;ALG9;USP4;RPL23;FBXO2;UBE2E1;HLA-B;SHISA5;MRPS18A;DARS2;RPSA;FOXL2;ALG12;POMGNT2;POMGNT1;RHOA;PIAS1;BACE1;EEF1A1;EEF1G;SARS1;TUBB2A;PSME3;CANX;RARA;CARD16;CFTR;NUP58;NUP205;DCUN1D5;CTBP1;CUL3;NR1I2;THY1;GATA3;LTBP1;THBS1;HDAC7;NEU2;ATXN3;CHST10;RPL15;IARS1;CCT7;VARS1;RNF20;GADD45GIP1;H2BC9…
Assembly Of Collagen Fibrils And Other Multimeric Structures R-HSA-2022090	11/57	9.057074499467339E-8	4.80024948471769E-5	0	0	9.950994054254924	161.3766097723864	COL1A1;COL15A1;COL3A1;COL1A2;DST;LOX;ITGB4;COL6A2;COL11A1;LOXL3;LOXL1
Extracellular Matrix Organization R-HSA-1474244	24/291	1.60867e+09	5.68395e+11	0	0	3.8037288554142488	59.5005519309969	LAMA5;COL15A1;TNXB;DST;ITGB4;COL11A1;COL23A1;FN1;LOXL3;FBLN1;FBLN2;LTBP1;THBS1;LOXL1;FBLN5;COL1A1;COL3A1;EFEMP2;COL1A2;EFEMP1;LOX;P4HA1;COL6A2;AGRN
Collagen Formation R-HSA-1474290	13/90	2.22429e+09	5.70477e+10	0	0	7.044534864277353	107.91282311533142	COL15A1;DST;ITGB4;COL11A1;COL23A1;LOXL3;LOXL1;COL1A1;COL3A1;COL1A2;LOX;P4HA1;COL6A2
Elastic Fibre Formation R-HSA-1566948	9/39	2.6909315784162507E-7	5.704774946242451E-5	0	0	12.441063829787234	188.211003916401	EFEMP2;EFEMP1;LOX;LOXL3;FBLN1;FBLN2;LTBP1;FBLN5;LOXL1
Unfolded Protein Response (UPR) R-HSA-381119	11/89	9.0015787173701E-6	0.0015902789067353841	0	0	5.858892176199869	68.06925719678783	ERN1;CEBPB;EIF2S3;HSPA5;WFS1;KHSRP;PLA2G4B;EDEM1;EXOSC8;LMNA;EIF2AK3
Translation R-HSA-72766	20/281	1.584617971628407E-5	0.0021374014460566987	0	0	3.215385771166704	35.538315264188974	GADD45GIP1;RPL23;MRPL38;MRPS18A;DARS2;RPSA;RPL10A;YARS1;MRPL24;MRPL21;EEF1B2;EEF1A1;EEF1G;MRPL3;SARS1;EIF2S3;RPL38;RPL15;IARS1;VARS1
Cellular Responses To Stimuli R-HSA-8953897	37/736	1.9234221777073623E-5	0.0021374014460566987	0	0	2.254073369195813	24.476575813634835	NUP205;CEBPB;CITED2;CUL3;HSPA14;RPL10A;RPTOR;MT2A;AKT2;MYC;KHSRP;LMNA;EXOSC8;RPL38;E2F3;RPL15;BTRC;H2BC9;HSPA5;WFS1;RPL23;EDEM1;PLA2G4B;EIF2AK3;UBE2E1;HMGA1;RPSA;HSPA2;ERN1;EEF1A1;MOV10;H1-4;EIF2S3;PSME3;POT1;TERF2IP;NUP58
Transcriptional Regulation By AP-2 (TFAP2) Family Of Transcription Factors R-HSA-8864260	7/36	1.9780585381167483E-5	0.0021374014460566987	0	0	9.968147282291058	107.96310565414052	TFAP2A;TFAP2C;UBE2I;CITED2;MYC;ESR1;HSPD1
SUMOylation R-HSA-2990846	15/174	2.0164164585440554E-5	0.0021374014460566987	0	0	3.9366460637605725	42.561456595194976	TFAP2A;TOP2A;NUP205;TFAP2C;UBE2I;CTBP1;NR1I2;FOXL2;ESR1;PIAS1;HDAC7;HNRNPK;SENP5;RARA;NUP58
Cellular Responses To Stress R-HSA-2262752	36/722	2.964305289744057E-5	0.0028565123701170003	0	0	2.2312091557035583	23.263217562101996	NUP205;CEBPB;CITED2;CUL3;HSPA14;RPL10A;RPTOR;AKT2;MYC;KHSRP;LMNA;EXOSC8;RPL38;E2F3;RPL15;BTRC;H2BC9;HSPA5;WFS1;RPL23;EDEM1;PLA2G4B;EIF2AK3;UBE2E1;HMGA1;RPSA;HSPA2;ERN1;EEF1A1;MOV10;H1-4;EIF2S3;PSME3;POT1;TERF2IP;NUP58
Molecules Associated With Elastic Fibres R-HSA-2129379	6/28	4.401726167747108E-5	0.003888191448176612	0	0	11.242936767249663	112.77709697990161	EFEMP2;EFEMP1;FBLN1;FBLN2;LTBP1;FBLN5
SUMO E3 Ligases SUMOylate Target Proteins R-HSA-3108232	14/168	5.499990031770635E-5	0.004484607256674517	0	0	3.7863147605083087	37.13685362240134	TFAP2A;TOP2A;NUP205;TFAP2C;UBE2I;CTBP1;NR1I2;FOXL2;ESR1;PIAS1;HDAC7;HNRNPK;RARA;NUP58
SUMOylation Of Transcription Factors R-HSA-3232118	5/19	6.795981118066637E-5	0.005145528560821882	0	0	14.697860156720916	141.0493971741811	TFAP2A;TFAP2C;UBE2I;FOXL2;PIAS1
Collagen Chain Trimerization R-HSA-8948216	7/44	7.6971661253872E-5	0.005301765582442925	0	0	7.809665597801191	73.97372451850401	COL1A1;COL15A1;COL3A1;COL1A2;COL11A1;COL6A2;COL23A1
Post-translational Protein Modification R-HSA-597592	56/1383	8.002665030102528E-5	0.005301765582442925	0	0	1.8151182656626066	17.12228441059054	POMT2;TOP2A;TTF2;DCAF7;LGALS1;SENP5;ADAMTSL4;MYC;POTEF;BTRC;ARSA;ALG9;USP4;FBXO2;UBE2E1;HLA-B;SHISA5;FOXL2;ALG12;POMGNT2;POMGNT1;RHOA;PIAS1;EEF1A1;TUBB2A;PSME3;CANX;RARA;CARD16;CFTR;NUP58;NUP205;DCUN1D5;CTBP1;CUL3;NR1I2;THY1;GATA3;LTBP1;THBS1;HDAC7;NEU2;ATXN3;CHST10;RNF20;H2BC9;TFAP2A;TFAP2C;UBE2I;WFS1;EDEM1;FN1;RAB27B;ESR1;HNRNPK;CUL4B
PERK Regulates Gene Expression R-HSA-381042	6/32	9.762509068494501E-5	0.006087211536825983	0	0	9.511302650837534	87.83094512635745	CEBPB;EIF2S3;HSPA5;KHSRP;EXOSC8;EIF2AK3
TFAP2 (AP-2) Family Regulates Transcription Of Cell Cycle Factors R-HSA-8866911	3/5	1.3170511718222497E-4	0.007755968011842137	0	0	61.509453781512605	549.5835923693381	TFAP2A;TFAP2C;MYC
Collagen Biosynthesis And Modifying Enzymes R-HSA-1650814	8/67	1.9296088902791844E-4	0.010765186440504924	0	0	5.602792471841376	47.92081308385569	COL1A1;COL15A1;COL3A1;COL1A2;P4HA1;COL6A2;COL11A1;COL23A1
Diseases Of Signal Transduction By Growth Factor Receptors And Second Messengers R-HSA-5663202	23/424	2.5131116297311205E-4	0.013319491637574938	0	0	2.4049525309533184	19.93421549554013	PHB1;MAP2K1;CEBPB;CTBP1;EIF2AK3;FN1;PEBP1;ESR1;HDAC7;FKBP1A;EEF1G;NR4A1;NRAS;KITLG;SPRED1;ZMYM2;FIP1L1;AKT2;MYC;PSME3;LMNA;CTNNB1;FGFR3
Disease R-HSA-1643685	64/1736	3.481080378060263E-4	0.0170370582434426	0	0	1.6463019542283968	13.109498630419534	POMT2;PHB1;ACY1;ZDHHC5;PEBP1;TTF2;RPL10A;IKBKB;PYCARD;SPRED1;ZMYM2;ADAMTSL4;AKT2;MYC;RPL38;POTEF;BTRC;MAP2K1;ALG9;RPL23;UBE2E1;HLA-B;HLA-C;RPSA;ALG12;YWHAZ;POMGNT1;EEF1G;IRF3;PSME3;CANX;CFTR;NUP58;NUP205;CEBPB;CTBP1;CUL3;THBS1;HDAC7;NRAS;LARP1;FIP1L1;LMNA;E2F3;RPL15;SRPK2;H2BC9;XRCC6;UBE2I;ABCA3;EIF2AK3;FN1;HMGA1;ESR1;GATAD2B;FKBP1A;NR4A1;KITLG;HNRNPK;CDK5;GNB2;CTNNB1;AGRN;FGFR3
Metabolism Of RNA R-HSA-8953854	31/666	3.535993220337144E-4	0.0170370582434426	0	0	2.058021653543307	16.355810453642732	NUP205;WBP4;HSPB1;ADARB1;RPL10A;ZFP36L1;FIP1L1;PUF60;MYC;PES1;KHSRP;EXOSC8;ENPP2;DHX16;RPL38;POTEF;RPL15;SF3B1;CHTOP;NSUN4;RPL23;RPSA;DDX52;WBP11;YWHAZ;LSM8;DDX39A;HNRNPK;PSME3;RBMX;NUP58
Meiotic Synapsis R-HSA-1221632	7/60	5.581753831407997E-4	0.025162096122799762	0	0	5.44755356571794	40.80673765226783	H2BC9;UBE2I;LMNA;POT1;TERF2IP;HSPA2;SYNE2
SUMOylation Of Intracellular Receptors R-HSA-4090294	5/29	5.697078367426361E-4	0.025162096122799762	0	0	8.569356540084389	64.0164088012958	UBE2I;NR1I2;RARA;ESR1;PIAS1
IRE1alpha Activates Chaperones R-HSA-381070	6/48	9.569916967552257E-4	0.040576447942421566	0	0	5.883116883116883	40.897756841853656	ERN1;HSPA5;WFS1;EDEM1;PLA2G4B;LMNA
Small Interfering RNA (siRNA) Biogenesis R-HSA-426486	3/9	0.001029734577125682	0.04198148660589318	0	0	20.498949579831933	141.00108587520896	TSNAX;PRKRA;TARBP2
Interferon Signaling R-HSA-913531	13/200	0.0011088103744246896	0.043531073958895224	0	0	2.8842808289917605	19.62599537267144	NUP205;HLA-B;UBE2E1;HLA-C;IFI35;PIAS1;MT2A;IFI27;IRF3;TRIM29;IRF4;IRF1;NUP58
Interferon Gamma Signaling R-HSA-877300	8/89	0.0013228143213487274	0.04786486007394483	0	0	4.076433121019108	27.018573249932317	MT2A;IRF3;TRIM29;IRF4;IRF1;HLA-B;HLA-C;PIAS1
RHOBTB GTPase Cycle R-HSA-9706574	5/35	0.0013841671142856681	0.04786486007394483	0	0	6.85337552742616	45.11341820822088	RNF20;CUL3;MSI2;CCT7;RBMX
Eukaryotic Translation Elongation R-HSA-156842	8/90	0.001422119405321186	0.04786486007394483	0	0	4.02651338615297	26.39623926391646	EEF1B2;EEF1A1;EEF1G;RPL23;RPL38;RPSA;RPL15;RPL10A
Crosslinking Of Collagen Fibrils R-HSA-2243919	3/10	0.0014449769078926742	0.04786486007394483	0	0	17.569627851140456	114.8994265271894	LOX;LOXL3;LOXL1
Negative Regulation Of Activity Of TFAP2 (AP-2) Family Transcription Factors R-HSA-8866904	3/10	0.0014449769078926742	0.04786486007394483	0	0	17.569627851140456	114.8994265271894	TFAP2A;TFAP2C;UBE2I
Interferon Alpha/Beta Signaling R-HSA-909733	7/72	0.0016654433205139853	0.052751060189174	0	0	4.439113428943937	28.399955876290516	IFI27;IRF3;IRF4;IRF1;HLA-B;HLA-C;IFI35
Cytokine Signaling In Immune System R-HSA-1280215	30/702	0.001692015138143317	0.052751060189174	0	0	1.8741051543111678	11.960230000421642	IL21;LAMA5;NUP205;GATA3;IFI35;IKBKB;NRAS;MT2A;TRIM29;AKT2;MYC;STAT6;LGALS9;BTRC;MAP2K1;FN1;UBE2E1;HLA-B;HLA-C;YWHAZ;PIAS1;COL1A2;IFI27;IRF3;IRF4;PSME3;IRF1;CANX;PELI1;NUP58
MAP2K And MAPK Activation R-HSA-5674135	5/37	0.0017871271907347922	0.054124423490825135	0	0	6.424380274261603	40.647991118143054	NRAS;MAP2K1;FN1;PEBP1;WDR83
RHOBTB1 GTPase Cycle R-HSA-9013422	4/23	0.0020039554387439305	0.05741061527212341	0	0	8.64354570637119	53.69917151992575	RNF20;CUL3;CCT7;RBMX
RHOBTB2 GTPase Cycle R-HSA-9013418	4/23	0.0020039554387439305	0.05741061527212341	0	0	8.64354570637119	53.69917151992575	CUL3;MSI2;CCT7;RBMX
Signaling By Receptor Tyrosine Kinases R-HSA-9006934	23/496	0.0020825352911551295	0.0580917739111694	0	0	2.0311932049998145	12.540930601797523	GABRB3;LAMA5;MAP2K1;RANBP9;HSPB1;ESR1;THBS1;RHOA;GFAP;DNM2;DIAPH1;NRAS;KITLG;SPRED1;CDK5;AKT2;MYC;COL6A2;CTNNB1;STAT6;STUB1;TRIB1;FGFR3
Cytosolic tRNA Aminoacylation R-HSA-379716	4/24	0.0023597419480576275	0.06413657602413039	0	0	8.210947368421053	49.66968753572908	SARS1;IARS1;YARS1;VARS1
Activation Of TFAP2 (AP-2) Family Of Transcription Factors R-HSA-8866907	3/12	0.002556217294519237	0.06773975830475978	0	0	13.663865546218487	81.56271148879945	TFAP2A;TFAP2C;CITED2
Oncogenic MAPK Signaling R-HSA-6802957	7/78	0.002642841924702764	0.06832713268743731	0	0	4.062723800429697	24.115924052220482	PHB1;SPRED1;MAP2K1;NRAS;LMNA;FN1;PEBP1
Paradoxical Activation Of RAF Signaling By Kinase Inactive BRAF R-HSA-6802955	5/41	0.0028411697976881887	0.07170571394165429	0	0	5.709388185654008	33.47722263940768	PHB1;NRAS;MAP2K1;FN1;PEBP1
Deactivation Of Beta-Catenin Transactivating Complex R-HSA-3769402	5/42	0.003162725985232707	0.07619294418969703	0	0	5.554795301630745	31.97518467717026	CTBP1;AKT2;CTNNB1;BTRC;YWHAZ
tRNA Aminoacylation R-HSA-379724	5/42	0.003162725985232707	0.07619294418969703	0	0	5.554795301630745	31.97518467717026	SARS1;DARS2;IARS1;YARS1;VARS1
TFAP2 (AP-2) Family Regulates Transcription Of Growth Factors And Their Receptors R-HSA-8866910	3/13	0.0032643974662671187	0.07689469587206992	0	0	12.296848739495799	70.39552498322462	TFAP2A;TFAP2C;ESR1
SARS-CoV-2 Infection R-HSA-9694516	15/283	0.0035731746810200803	0.08191345867903178	0	0	2.322399318064848	13.085096363471644	SRPK2;NUP205;UBE2I;ZDHHC5;HLA-B;HLA-C;RPSA;YWHAZ;IKBKB;LARP1;IRF3;AKT2;CANX;AGRN;NUP58
SARS-CoV Infections R-HSA-9679506	18/369	0.0036320118470891454	0.08191345867903178	0	0	2.1324879025529784	11.980249983413305	SRPK2;NUP205;UBE2I;CUL3;ZDHHC5;HLA-B;HLA-C;RPSA;YWHAZ;GATAD2B;IKBKB;FKBP1A;LARP1;IRF3;AKT2;CANX;AGRN;NUP58
Cytosolic Sensors Of Pathogen-Associated DNA R-HSA-1834949	6/63	0.0039226244000148775	0.08662462216699521	0	0	4.331590074552131	24.00131617027602	IKBKB;XRCC6;AIM2;IRF3;CTNNB1;STAT6
Antigen Presentation: Folding, Assembly, Peptide Loading Of Class I MHC R-HSA-983170	4/28	0.0042166698343285855	0.09121775559976122	0	0	6.841052631578948	37.41173020899173	HSPA5;CANX;HLA-B;HLA-C
MAPK Family Signaling Cascades R-HSA-5683057	16/318	0.0044195828969864435	0.09366337602033988	0	0	2.1991904223821033	11.923372604964745	PHB1;MAP2K1;CUL3;FN1;RANBP9;PEBP1;HSPB1;WDR83;MOV10;NRAS;KITLG;DLG1;SPRED1;MYC;PSME3;FGFR3
Programmed Cell Death R-HSA-5357801	12/208	0.0045064454500352204	0.09366337602033988	0	0	2.5335401826683563	13.686808799199865	H1-4;GSN;DAPK1;AKT2;PSME3;IRF1;LMNA;PELI1;CTNNB1;STUB1;MAPT;YWHAZ
Signaling By WNT R-HSA-195721	15/294	0.005069199306013182	0.10172993288126377	0	0	2.229560622914349	11.78227453567883	H2BC9;CTBP1;SMURF1;CUL3;SCRIB;YWHAZ;RHOA;MOV10;NRAS;AKT2;MYC;PSME3;GNB2;CTNNB1;BTRC
Meiosis R-HSA-1500620	7/88	0.005182468278856833	0.10172993288126377	0	0	3.559322033898305	18.730839071920037	H2BC9;UBE2I;LMNA;POT1;TERF2IP;HSPA2;SYNE2
Regulation Of mRNA Stability By Proteins That Bind AU-rich Elements R-HSA-450531	7/88	0.005182468278856833	0.10172993288126377	0	0	3.559322033898305	18.730839071920037	KHSRP;PSME3;EXOSC8;ENPP2;HSPB1;YWHAZ;ZFP36L1
LRR FLII-interacting Protein 1 (LRRFIP1) Activates Type I IFN Production R-HSA-3134973	2/5	0.005456027672581943	0.10298034349075612	0	0	27.27882599580713	142.15089755960946	IRF3;CTNNB1
TFAP2A Acts As A Transcriptional Repressor During Retinoic Acid Induced Cell Differentiation R-HSA-8869496	2/5	0.005456027672581943	0.10298034349075612	0	0	27.27882599580713	142.15089755960946	TFAP2A;HSPD1
ESR-mediated Signaling R-HSA-8939211	11/188	0.005773152969452563	0.10298034349075612	0	0	2.568738229755179	13.240656006768893	FOXA1;H2BC9;MOV10;NRAS;AKT2;MYC;GNB2;GREB1;TFF1;GATA3;ESR1
Processing Of Capped Intron-Containing Pre-mRNA R-HSA-72203	13/242	0.0057746073888139396	0.10298034349075612	0	0	2.3501696122345708	12.113444002137886	NUP205;CHTOP;WBP4;WBP11;LSM8;DDX39A;HNRNPK;FIP1L1;PUF60;DHX16;SF3B1;RBMX;NUP58
Gene Expression (Transcription) R-HSA-74160	50/1449	0.005890616329271718	0.10298034349075612	0	0	1.509736391795005	7.751582448185028	CITED2;TTF1;UXT;RPTOR;AKT2;MYC;POTEF;ZNF641;PRMT6;PRKAB2;UBE2E1;YWHAZ;DDX39A;PSME3;RARA;NUP58;NUP205;CEBPB;NR1I2;GATA3;THBS1;HDAC7;HSPD1;ATXN3;NRAS;FIP1L1;SF3B1;NR2C2AP;BANP;H2BC9;TSNAX;TFAP2A;CHTOP;TFAP2C;UBE2I;CAVIN1;SMURF1;ESR1;TARBP2;GATAD2B;COL1A1;MOV10;NR4A1;COL1A2;RYBP;CDK5;PRKRA;CCNG1;CTNNB1;STUB1
MAP3K8 (TPL2)-dependent MAPK1/3 Activation R-HSA-5684264	3/16	0.006059938541931259	0.10298034349075612	0	0	9.457659987071752	48.29133793421815	IKBKB;MAP2K1;BTRC
STING Mediated Induction Of Host Immune Responses R-HSA-1834941	3/16	0.006059938541931259	0.10298034349075612	0	0	9.457659987071752	48.29133793421815	XRCC6;IRF3;STAT6
TGF-beta Receptor Signaling In EMT (Epithelial To Mesenchymal Transition) R-HSA-2173791	3/16	0.006059938541931259	0.10298034349075612	0	0	9.457659987071752	48.29133793421815	FKBP1A;SMURF1;RHOA
Signaling By ERBB2 R-HSA-1227986	5/49	0.006185828085779013	0.10298034349075612	0	0	4.669399693133871	23.74620597192559	DIAPH1;NRAS;AKT2;STUB1;RHOA
Signaling By TGF-beta Receptor Complex R-HSA-170834	7/91	0.006217681116423011	0.10298034349075612	0	0	3.4316737288135593	17.434131948431794	FKBP1A;COL1A2;SMURF1;MYC;STUB1;LTBP1;RHOA
KSRP (KHSRP) Binds And Destabilizes mRNA R-HSA-450604	3/17	0.007229187511862661	0.11692836343189371	0	0	8.781662665066026	43.290335661642075	KHSRP;EXOSC8;YWHAZ
Beta-catenin Independent WNT Signaling R-HSA-3858494	9/142	0.007280445270287721	0.11692836343189371	0	0	2.7914253719404893	13.740967965387835	MOV10;NRAS;SMURF1;MYC;PSME3;GNB2;CTNNB1;SCRIB;RHOA
Signaling By High-Kinase Activity BRAF Mutants R-HSA-6802948	4/33	0.007671943163564913	0.12128388998816345	0	0	5.6601088929219605	27.565779408144838	NRAS;MAP2K1;FN1;PEBP1
Estrogen-dependent Gene Expression R-HSA-9018519	8/119	0.007917084436575194	0.12128388998816345	0	0	2.970103861823607	14.371537394406838	FOXA1;H2BC9;MOV10;MYC;GREB1;TFF1;GATA3;ESR1
Apoptotic Execution Phase R-HSA-75153	5/52	0.007953785285408712	0.12128388998816345	0	0	4.370679594218512	21.128334250833582	H1-4;GSN;LMNA;CTNNB1;MAPT
RAS Signaling Downstream Of NF1 Loss-Of-Function Variants R-HSA-6802953	2/6	0.008054692950038573	0.12128388998816345	0	0	20.458071278825997	98.63859849107182	NRAS;SPRED1
Immune System R-HSA-168256	63/1943	0.008123732253924156	0.12128388998816345	0	0	1.421060505319149	6.839515317994249	IL21;DET1;LRSAM1;CD81;IFI35;TTF2;IKBKB;PYCARD;MT2A;ADGRE5;TRIM29;AKT2;MYC;POTEF;LGALS9;BTRC;UNKL;ARSA;MAP2K1;DYNLT1;FBXO2;UBE2E1;HLA-B;HLA-C;UBE4A;YWHAZ;RHOA;PIAS1;DNM2;EEF1A1;ACLY;AIM2;IFI27;IRF3;IRF4;PSME3;IRF1;CANX;PELI1;NUP58;LAMA5;NUP205;GRN;CFH;CUL3;GATA3;NRAS;DPP7;SLAMF7;STAT6;SLC15A4;XRCC6;GSN;HSPA5;SMURF1;FN1;PILRA;FKBP1A;DIAPH1;COL1A2;CTNNB1;STUB1;C1QC
Nuclear Receptor Transcription Pathway R-HSA-383280	5/53	0.008613641371943908	0.12681194242028532	0	0	4.279404008438819	20.346033193779288	NR4A1;NR1I2;RARA;ESR1;NR2C2AP
Response Of EIF2AK4 (GCN2) To Amino Acid Deficiency R-HSA-9633012	7/98	0.009224330817311412	0.1339423378952068	0	0	3.1665580182529336	14.838207883992208	CEBPB;EIF2S3;RPL23;RPL38;RPSA;RPL15;RPL10A
Cellular Response To Heat Stress R-HSA-3371556	7/99	0.009727768790528168	0.13934371510756566	0	0	3.1319777081798086	14.50973462672648	EEF1A1;RPTOR;NUP205;HSPA5;HSPA2;HSPA14;NUP58
Scavenging By Class A Receptors R-HSA-3000480	3/19	0.00994338788171375	0.14053321539488767	0	0	7.683167016806722	35.42591130255369	COL1A1;COL3A1;COL1A2
Signaling By Nuclear Receptors R-HSA-9006931	13/260	0.010239942333377907	0.142820248333955	0	0	2.176869211655749	9.97323767479849	H2BC9;FOXA1;GREB1;GATA3;ESR1;MOV10;NRAS;AKT2;MYC;GNB2;ALDH1A1;RARA;TFF1
Insulin-like Growth Factor-2 mRNA Binding Proteins (IGF2BPs/IMPs/VICKZs) Bind RNA R-HSA-428359	2/7	0.011098698749799173	0.15278728149074186	0	0	16.365618448637317	73.66046061261805	MYC;POTEF
Chaperone Mediated Autophagy R-HSA-9613829	3/20	0.011493311752149226	0.1561911597086946	0	0	7.230845279288186	32.292882705737185	EEF1A1;CFTR;GFAP
Apoptotic Cleavage Of Cellular Proteins R-HSA-111465	4/38	0.012604347662960117	0.1691216268700978	0	0	4.826501547987616	21.109734842704096	GSN;LMNA;CTNNB1;MAPT
SUMOylation Of Ubiquitinylation Proteins R-HSA-3232142	4/39	0.013785430133452176	0.17347451253400983	0	0	4.688360902255639	20.08560869083471	NUP205;UBE2I;NUP58;PIAS1
Transcriptional Regulation By VENTX R-HSA-8853884	4/39	0.013785430133452176	0.17347451253400983	0	0	4.688360902255639	20.08560869083471	MOV10;CEBPB;UBE2E1;CTNNB1
Mitochondrial Translation Elongation R-HSA-5389840	6/82	0.013858325773982137	0.17347451253400983	0	0	3.245521308556804	13.887160801774197	GADD45GIP1;MRPL3;MRPL38;MRPS18A;MRPL24;MRPL21
Mitochondrial Translation Initiation R-HSA-5368286	6/82	0.013858325773982137	0.17347451253400983	0	0	3.245521308556804	13.887160801774197	GADD45GIP1;MRPL3;MRPL38;MRPS18A;MRPL24;MRPL21
Mitochondrial Translation Termination R-HSA-5419276	6/82	0.013858325773982137	0.17347451253400983	0	0	3.245521308556804	13.887160801774197	GADD45GIP1;MRPL3;MRPL38;MRPS18A;MRPL24;MRPL21
RAF/MAP Kinase Cascade R-HSA-5673001	13/271	0.014072186549190234	0.17347451253400983	0	0	2.0828675516518613	8.880420395155785	PHB1;MAP2K1;CUL3;FN1;RANBP9;PEBP1;WDR83;NRAS;KITLG;DLG1;SPRED1;PSME3;FGFR3
Interleukin-4 And Interleukin-13 Signaling R-HSA-6785807	7/107	0.014502287585070637	0.17347451253400983	0	0	2.880233050847458	12.193319376081652	LAMA5;COL1A2;IRF4;MYC;FN1;STAT6;GATA3
2-LTR Circle Formation R-HSA-164843	2/8	0.014565312844836675	0.17347451253400983	0	0	13.637316561844864	57.67374470509071	XRCC6;HMGA1
Binding Of TCF/LEF:CTNNB1 To Target Gene Promoters R-HSA-4411364	2/8	0.014565312844836675	0.17347451253400983	0	0	13.637316561844864	57.67374470509071	MYC;CTNNB1
RUNX3 Regulates WNT Signaling R-HSA-8951430	2/8	0.014565312844836675	0.17347451253400983	0	0	13.637316561844864	57.67374470509071	MYC;CTNNB1
Ca2+ Pathway R-HSA-4086398	5/61	0.015298266670555626	0.176262637725967	0	0	3.666553646775166	15.326251978935266	MOV10;NRAS;MYC;GNB2;CTNNB1
DNA Damage/Telomere Stress Induced Senescence R-HSA-2559586	5/61	0.015298266670555626	0.176262637725967	0	0	3.666553646775166	15.326251978935266	H2BC9;H1-4;HMGA1;POT1;TERF2IP
Post NMDA Receptor Activation Events R-HSA-438064	5/61	0.015298266670555626	0.176262637725967	0	0	3.666553646775166	15.326251978935266	PRKAB2;NRAS;DLG1;MAPT;GRIN2C
Signaling By BRAF And RAF1 Fusions R-HSA-6802952	5/62	0.01632262065346612	0.18246157395093943	0	0	3.602043082389518	14.823139806612508	MAP2K1;NRAS;LMNA;FN1;PEBP1
MTOR Signaling R-HSA-165159	4/41	0.01635268823145212	0.18246157395093943	0	0	4.43448079658606	18.240629132349902	RPTOR;FKBP1A;PRKAB2;AKT2
Non-integrin membrane-ECM Interactions R-HSA-3000171	4/41	0.01635268823145212	0.18246157395093943	0	0	4.43448079658606	18.240629132349902	LAMA5;ITGB4;AGRN;THBS1
MAPK1/MAPK3 Signaling R-HSA-5684996	13/277	0.016580898856368074	0.1830807582057308	0	0	2.034895630120952	8.342062607289398	PHB1;MAP2K1;CUL3;FN1;RANBP9;PEBP1;WDR83;NRAS;KITLG;DLG1;SPRED1;PSME3;FGFR3
Signal Transduction R-HSA-162582	75/2465	0.01700662777567486	0.1858456231156222	0	0	1.330652678238535	5.421281458967986	GABRB3;FOXA1;PHB1;LRRK2;ATP2A3;PEBP1;HSPB1;WDR83;MSI2;TTF2;IKBKB;RPTOR;SPRED1;ADGRE5;BASP1;AKT2;MYC;SUFU;POTEF;BTRC;PRKAB2;MAP2K1;DST;USP4;SCRIB;YWHAZ;RHOA;DNM2;LATS1;ACTA2;PSME3;COL6A2;ALDH1A1;RARA;TFF1;TRIB1;CFTR;LAMA5;KHDRBS3;CTBP1;CUL3;LPAR1;GATA3;LTBP1;THBS1;HDAC7;NRAS;SHARPIN;STAT6;E2F3;CCT7;RNF20;H2BC9;CAVIN1;SMURF1;GREB1;FN1;RANBP9;ESR1;GATAD2B;GFAP;FKBP1A;MOV10;NR4A1;DIAPH1;KITLG;DLG1;CO…
Peptide Chain Elongation R-HSA-156902	6/86	0.017194105577554946	0.18597706032865552	0	0	3.0826109936575055	12.525230010662478	EEF1A1;RPL23;RPL38;RPSA;RPL15;RPL10A
Cellular Senescence R-HSA-2559583	9/165	0.01813961942368014	0.19155480786421988	0	0	2.377045826513912	9.531137996581158	H2BC9;H1-4;MOV10;CEBPB;UBE2E1;HMGA1;POT1;TERF2IP;E2F3
MET Activates RAS Signaling R-HSA-8851805	2/9	0.018432632454858894	0.19155480786421988	0	0	11.688529499850254	46.67969341728793	NRAS;RANBP9
Processing And Activation Of SUMO R-HSA-3215018	2/9	0.018432632454858894	0.19155480786421988	0	0	11.688529499850254	46.67969341728793	SENP5;UBE2I
Type I Hemidesmosome Assembly R-HSA-446107	2/9	0.018432632454858894	0.19155480786421988	0	0	11.688529499850254	46.67969341728793	DST;ITGB4
Reproduction R-HSA-1474165	7/113	0.0190403494721378	0.19419263523503655	0	0	2.716361528621682	10.760037420580538	H2BC9;UBE2I;LMNA;POT1;TERF2IP;HSPA2;SYNE2
Mitochondrial Translation R-HSA-5368287	6/88	0.019052862324946983	0.19419263523503655	0	0	3.0071159696797816	11.90979687411885	GADD45GIP1;MRPL3;MRPL38;MRPS18A;MRPL24;MRPL21
Selenoamino Acid Metabolism R-HSA-2408522	7/114	0.019883263910191146	0.20044742307778946	0	0	2.6908363693964836	10.542365681960108	SARS1;RPL23;RPL38;RPSA;IARS1;RPL15;RPL10A
SARS-CoV-2-host Interactions R-HSA-9705683	10/196	0.020044742307778946	0.20044742307778946	0	0	2.2164523007084393	8.66585946931987	IKBKB;NUP205;LARP1;IRF3;AKT2;HLA-B;HLA-C;RPSA;YWHAZ;NUP58
Class I MHC Mediated Antigen Processing And Presentation R-HSA-983169	16/378	0.020574076925314003	0.2034857014312786	0	0	1.828956003961672	7.103159225259723	DET1;LRSAM1;HSPA5;SMURF1;FBXO2;CUL3;HLA-B;UBE2E1;HLA-C;UBE4A;IKBKB;PSME3;CANX;STUB1;BTRC;UNKL
TGF-beta Receptor Signaling Activates SMADs R-HSA-2173789	4/44	0.02073250542884725	0.2034857014312786	0	0	4.101263157894737	15.896711315441882	FKBP1A;SMURF1;STUB1;LTBP1
Selenocysteine Synthesis R-HSA-2408557	6/90	0.02104421540461903	0.2046345237450687	0	0	2.935215946843854	11.333249055140291	SARS1;RPL23;RPL38;RPSA;RPL15;RPL10A
G Beta:Gamma Signaling Thru PI3Kgamma R-HSA-392451	3/25	0.02123565812448826	0.2046345237450687	0	0	5.586038961038961	21.517832781694565	AKT2;GNB2;RHOA
Regulation Of Complement Cascade R-HSA-977606	4/45	0.02233722043640495	0.20547291601082468	0	0	4.001026957637998	15.209907636450911	CFH;CD81;TTF2;C1QC
SUMOylation Of DNA Replication Proteins R-HSA-4615885	4/45	0.02233722043640495	0.20547291601082468	0	0	4.001026957637998	15.209907636450911	TOP2A;NUP205;UBE2I;NUP58
AKT Phosphorylates Targets In Nucleus R-HSA-198693	2/10	0.022679557710628764	0.20547291601082468	0	0	10.226939203354299	38.72217094773184	NR4A1;AKT2
Activation Of AMPK Downstream Of NMDARs R-HSA-9619483	2/10	0.022679557710628764	0.20547291601082468	0	0	10.226939203354299	38.72217094773184	PRKAB2;MAPT
Folding Of Actin By CCT/TriC R-HSA-390450	2/10	0.022679557710628764	0.20547291601082468	0	0	10.226939203354299	38.72217094773184	POTEF;CCT7
IRAK1 Recruits IKK Complex R-HSA-937039	2/10	0.022679557710628764	0.20547291601082468	0	0	10.226939203354299	38.72217094773184	IKBKB;PELI1
Integration Of Provirus R-HSA-162592	2/10	0.022679557710628764	0.20547291601082468	0	0	10.226939203354299	38.72217094773184	XRCC6;HMGA1
TNFR1-induced NFkappaB Signaling Pathway R-HSA-5357956	3/26	0.02358852689414139	0.21189693650669383	0	0	5.342893679210815	20.01979501307769	IKBKB;SHARPIN;USP4
XBP1(S) Activates Chaperone Genes R-HSA-381038	4/46	0.02401563192946211	0.21392075500193142	0	0	3.905563909774436	14.56404438760964	WFS1;EDEM1;PLA2G4B;LMNA
Signaling By TGFB Family Members R-HSA-9006936	7/119	0.024490400372064604	0.21487874610567342	0	0	2.5700476694915255	9.533525162330491	FKBP1A;COL1A2;SMURF1;MYC;STUB1;LTBP1;RHOA
Infectious Disease R-HSA-5663205	33/961	0.024528611583760834	0.21487874610567342	0	0	1.4824517743930725	5.496805205229828	NUP205;CUL3;ZDHHC5;RPL10A;IKBKB;PYCARD;LARP1;AKT2;RPL38;POTEF;RPL15;BTRC;SRPK2;H2BC9;MAP2K1;XRCC6;UBE2I;RPL23;HLA-B;HMGA1;HLA-C;RPSA;YWHAZ;GATAD2B;FKBP1A;HNRNPK;IRF3;PSME3;GNB2;CANX;CTNNB1;AGRN;NUP58
SUMOylation Of RNA Binding Proteins R-HSA-4570464	4/47	0.025768400559786422	0.2211306275194221	0	0	3.8145410036719705	13.955903832403617	NUP205;UBE2I;HNRNPK;NUP58
ATF4 Activates Genes In Response To Endoplasmic Reticulum Stress R-HSA-380994	3/27	0.026076724943328078	0.2211306275194221	0	0	5.120010504201681	18.671204396733696	CEBPB;KHSRP;EXOSC8
G0 And Early G1 R-HSA-1538133	3/27	0.026076724943328078	0.2211306275194221	0	0	5.120010504201681	18.671204396733696	TOP2A;MYC;DYRK1A
Postmitotic Nuclear Pore Complex (NPC) Reformation R-HSA-9615933	3/27	0.026076724943328078	0.2211306275194221	0	0	5.120010504201681	18.671204396733696	NUP205;UBE2I;NUP58
SARS-CoV-2 Activates/Modulates Innate And Adaptive Immune Responses R-HSA-9705671	7/121	0.02652268855285763	0.22312737988911976	0	0	2.524698929527208	9.16403790776148	IKBKB;NUP205;LARP1;IRF3;HLA-B;HLA-C;NUP58
Endosomal/Vacuolar Pathway R-HSA-1236977	2/11	0.027285765902090836	0.22596024887668972	0	0	9.09014675052411	32.73716459026879	HLA-B;HLA-C
Ethanol Oxidation R-HSA-71384	2/11	0.027285765902090836	0.22596024887668972	0	0	9.09014675052411	32.73716459026879	ALDH2;ALDH1A1
Apoptosis R-HSA-109581	9/178	0.02794854740753583	0.22965473063556574	0	0	2.1927231524612867	7.844225992052968	H1-4;GSN;DAPK1;AKT2;PSME3;LMNA;CTNNB1;MAPT;YWHAZ
Prefoldin Mediated Transfer Of Substrate To CCT/TriC R-HSA-389957	3/28	0.028699936363966283	0.23401486573695582	0	0	4.914957983193277	17.452329539950405	TUBB2A;POTEF;CCT7
mRNA Splicing - Major Pathway R-HSA-72163	9/181	0.0306571674091427	0.24615797835287825	0	0	2.154143988124691	7.506952251305672	LSM8;HNRNPK;FIP1L1;PUF60;WBP4;DHX16;WBP11;SF3B1;RBMX
Cellular Response To Starvation R-HSA-9711097	8/153	0.031239411640701677	0.24615797835287825	0	0	2.2696829928984554	7.866890997784684	RPTOR;CEBPB;EIF2S3;RPL23;RPL38;RPSA;RPL15;RPL10A
Surfactant Metabolism R-HSA-5683826	3/29	0.031457604702925905	0.24615797835287825	0	0	4.725678733031674	16.34666393225904	ABCA3;CCDC59;TTF1
ALK Mutants Bind TKIs R-HSA-9700645	2/12	0.03223168648479785	0.24615797835287825	0	0	8.180712788259958	28.099155299065437	EIF2AK3;FN1
Caspase-mediated Cleavage Of Cytoskeletal Proteins R-HSA-264870	2/12	0.03223168648479785	0.24615797835287825	0	0	8.180712788259958	28.099155299065437	GSN;MAPT
Regulation Of Localization Of FOXO Transcription Factors R-HSA-9614399	2/12	0.03223168648479785	0.24615797835287825	0	0	8.180712788259958	28.099155299065437	AKT2;YWHAZ
Telomere C-strand Synthesis Initiation R-HSA-174430	2/12	0.03223168648479785	0.24615797835287825	0	0	8.180712788259958	28.099155299065437	POT1;TERF2IP
Activation Of NMDA Receptors And Postsynaptic Events R-HSA-442755	5/74	0.03227920659533026	0.24615797835287825	0	0	2.9737662814162538	10.209926978262267	PRKAB2;NRAS;DLG1;MAPT;GRIN2C
Positive Epigenetic Regulation Of rRNA Expression R-HSA-5250913	5/74	0.03227920659533026	0.24615797835287825	0	0	2.9737662814162538	10.209926978262267	H2BC9;POTEF;TTF1;SF3B1;GATAD2B
Nuclear Envelope (NE) Reassembly R-HSA-2995410	5/75	0.03393097992400091	0.25690599085314975	0	0	2.9311332127787826	9.917274724664486	NUP205;TUBB2A;UBE2I;LMNA;NUP58
Influenza Infection R-HSA-168255	8/157	0.03559352474863811	0.26253445265117026	0	0	2.208295928981604	7.365973233436076	NUP205;RPL23;CANX;RPL38;RPSA;RPL15;RPL10A;NUP58
SUMOylation Of DNA Damage Response And Repair Proteins R-HSA-3108214	5/76	0.03563430296461937	0.26253445265117026	0	0	2.8897010756522254	9.635553749396633	NUP205;UBE2I;NUP58;PIAS1;HDAC7
Signaling By Non-Receptor Tyrosine Kinases R-HSA-9006927	4/52	0.03566505771864954	0.26253445265117026	0	0	3.416315789473684	11.388575124859182	NRAS;KHDRBS3;LRRK2;RHOA
Signaling By PDGF R-HSA-186797	4/52	0.03566505771864954	0.26253445265117026	0	0	3.416315789473684	11.388575124859182	NRAS;COL6A2;STAT6;THBS1
IRF3-mediated Induction Of Type I IFN R-HSA-3270619	2/13	0.0374984768551742	0.2703971800441133	0	0	7.43663045549838	24.417841184733295	XRCC6;IRF3
PTK6 Regulates RHO GTPases, RAS GTPase And MAP Kinases R-HSA-8849471	2/13	0.0374984768551742	0.2703971800441133	0	0	7.43663045549838	24.417841184733295	NRAS;RHOA
SARS-CoV-2 Targets Host Intracellular Signaling And Regulatory Pathways R-HSA-9755779	2/13	0.0374984768551742	0.2703971800441133	0	0	7.43663045549838	24.417841184733295	AKT2;YWHAZ
mRNA Splicing R-HSA-72172	9/189	0.0387624941003673	0.27762326855668473	0	0	2.0575531914893617	6.6876695553606185	LSM8;HNRNPK;FIP1L1;PUF60;WBP4;DHX16;WBP11;SF3B1;RBMX
G-protein Beta:Gamma Signaling R-HSA-397795	3/32	0.040528506703199976	0.2864014473692798	0	0	4.236163430889597	13.58007957678899	AKT2;GNB2;RHOA
RAF Activation R-HSA-5673000	3/32	0.040528506703199976	0.2864014473692798	0	0	4.236163430889597	13.58007957678899	PHB1;NRAS;MAP2K1
Downstream Signaling Events Of B Cell Receptor (BCR) R-HSA-1168372	5/79	0.04105646049948625	0.2882109147646055	0	0	2.772123389211997	8.850855167733787	IKBKB;FKBP1A;NRAS;PSME3;BTRC
Complement Cascade R-HSA-166658	4/55	0.04252021198258118	0.29394315055668824	0	0	3.2148606811145513	10.151809066436778	CFH;CD81;TTF2;C1QC
Signaling By ALK Fusions And Activated Point Mutants R-HSA-9725370	4/55	0.04252021198258118	0.29394315055668824	0	0	3.2148606811145513	10.151809066436778	EEF1G;CEBPB;EIF2AK3;FN1
Regulation Of TP53 Activity Thru Association With Co-factors R-HSA-6804759	2/14	0.04306799880652768	0.29394315055668824	0	0	6.816561844863732	21.43791689302339	AKT2;BANP
Repression Of WNT Target Genes R-HSA-4641265	2/14	0.04306799880652768	0.29394315055668824	0	0	6.816561844863732	21.43791689302339	CTBP1;MYC
Generic Transcription Pathway R-HSA-212436	38/1190	0.04358919704468133	0.29394315055668824	0	0	1.3739725056689343	4.304581574421366	CEBPB;CITED2;NR1I2;GATA3;THBS1;HDAC7;HSPD1;UXT;RPTOR;ATXN3;NRAS;AKT2;MYC;ZNF641;NR2C2AP;BANP;PRMT6;H2BC9;TFAP2A;PRKAB2;TFAP2C;UBE2I;SMURF1;UBE2E1;ESR1;YWHAZ;GATAD2B;COL1A1;MOV10;NR4A1;COL1A2;RYBP;CDK5;PSME3;CCNG1;RARA;CTNNB1;STUB1
Cooperation Of Prefoldin And TriC/CCT In Actin And Tubulin Folding R-HSA-389958	3/33	0.04381416772448749	0.29394315055668824	0	0	4.094747899159664	12.807544493715422	TUBB2A;POTEF;CCT7
Packaging Of Telomere Ends R-HSA-171306	3/33	0.04381416772448749	0.29394315055668824	0	0	4.094747899159664	12.807544493715422	H2BC9;POT1;TERF2IP
Regulation Of HSF1-mediated Heat Shock Response R-HSA-3371453	5/81	0.04493370215847005	0.29571038611012196	0	0	2.698895180990451	8.373503559336365	NUP205;HSPA5;HSPA2;HSPA14;NUP58
TP53 Regulates Metabolic Genes R-HSA-5628897	5/81	0.04493370215847005	0.29571038611012196	0	0	2.698895180990451	8.373503559336365	RPTOR;MOV10;PRKAB2;AKT2;YWHAZ
E3 Ubiquitin Ligases Ubiquitinate Target Proteins R-HSA-8866654	4/56	0.04495881320975631	0.29571038611012196	0	0	3.1528744939271256	9.78024338603438	H2BC9;RNF20;HLA-B;UBE2E1
Gene Silencing By RNA R-HSA-211000	6/108	0.04547244616599045	0.29571038611012196	0	0	2.414998134560378	7.463910881865639	H2BC9;TSNAX;NUP205;PRKRA;NUP58;TARBP2
L13a-mediated Translational Silencing Of Ceruloplasmin Expression R-HSA-156827	6/108	0.04547244616599045	0.29571038611012196	0	0	2.414998134560378	7.463910881865639	EIF2S3;RPL23;RPL38;RPSA;RPL15;RPL10A
Influenza Viral RNA Transcription And Replication R-HSA-168273	7/137	0.04699082476971386	0.30081409614403487	0	0	2.2121414602346805	6.76429260327518	NUP205;RPL23;RPL38;RPSA;RPL15;RPL10A;NUP58
GTP Hydrolysis And Joining Of 60S Ribosomal Subunit R-HSA-72706	6/109	0.0471940345769516	0.30081409614403487	0	0	2.391428395492518	7.302197383480405	EIF2S3;RPL23;RPL38;RPSA;RPL15;RPL10A
SUMOylation Of Chromatin Organization Proteins R-HSA-4551638	4/57	0.04747408184897991	0.30081409614403487	0	0	3.093227408142999	9.426831265657794	NUP205;UBE2I;NUP58;PIAS1
Signaling By ERBB4 R-HSA-1236394	4/57	0.04747408184897991	0.30081409614403487	0	0	3.093227408142999	9.426831265657794	GABRB3;NRAS;ESR1;GFAP
Activation Of BAD And Translocation To Mitochondria R-HSA-111447	2/15	0.04892279572789909	0.30081409614403487	0	0	6.2918884050959525	18.98584763765888	AKT2;YWHAZ
ERBB2 Regulates Cell Motility R-HSA-6785631	2/15	0.04892279572789909	0.30081409614403487	0	0	6.2918884050959525	18.98584763765888	DIAPH1;RHOA
Response Of EIF2AK1 (HRI) To Heme Deficiency R-HSA-9648895	2/15	0.04892279572789909	0.30081409614403487	0	0	6.2918884050959525	18.98584763765888	CEBPB;EIF2S3
Transport Of Mature Transcript To Cytoplasm R-HSA-72202	5/83	0.049022467593755926	0.30081409614403487	0	0	2.629422265498215	7.928961217520952	NUP205;CHTOP;DDX39A;FIP1L1;NUP58
RNA Polymerase II Transcription R-HSA-73857	41/1312	0.04905867767934265	0.30081409614403487	0	0	1.3440860215053763	4.052067464579388	CEBPB;CITED2;NR1I2;GATA3;THBS1;HDAC7;HSPD1;UXT;RPTOR;ATXN3;NRAS;FIP1L1;AKT2;MYC;ZNF641;NR2C2AP;BANP;PRMT6;H2BC9;TFAP2A;PRKAB2;CHTOP;TFAP2C;UBE2I;SMURF1;UBE2E1;ESR1;YWHAZ;GATAD2B;COL1A1;MOV10;NR4A1;DDX39A;COL1A2;RYBP;CDK5;PSME3;CCNG1;RARA;CTNNB1;STUB1
TCF Dependent Signaling In Response To WNT R-HSA-201681	9/198	0.04949567318788968	0.30081409614403487	0	0	1.958662613981763	5.887485237662212	H2BC9;CTBP1;AKT2;MYC;PSME3;CUL3;CTNNB1;BTRC;YWHAZ
Late SARS-CoV-2 Infection Events R-HSA-9772573	4/58	0.05006585131084266	0.30081409614403487	0	0	3.0357894736842104	9.090416918272698	SRPK2;UBE2I;CANX;ZDHHC5
PTEN Regulation R-HSA-6807070	7/139	0.050102568880409946	0.30081409614403487	0	0	2.178399460708783	6.521437426519725	RPTOR;MOV10;AKT2;PSME3;STUB1;GATAD2B;HDAC7
Regulation Of TNFR1 Signaling R-HSA-5357905	3/35	0.05076959087315069	0.30081409614403487	0	0	3.8384322478991595	11.440284981776703	IKBKB;SHARPIN;USP4
SUMOylation Of SUMOylation Proteins R-HSA-4085377	3/35	0.05076959087315069	0.30081409614403487	0	0	3.8384322478991595	11.440284981776703	NUP205;UBE2I;NUP58
Vpr-mediated Nuclear Import Of PICs R-HSA-180910	3/35	0.05076959087315069	0.30081409614403487	0	0	3.8384322478991595	11.440284981776703	NUP205;HMGA1;NUP58
rRNA Processing R-HSA-72312	9/199	0.050797852084700224	0.30081409614403487	0	0	1.9482530795072788	5.805601703338292	NSUN4;RPL23;PES1;EXOSC8;RPL38;RPSA;RPL15;DDX52;RPL10A
Degradation Of Beta-Catenin By Destruction Complex R-HSA-195253	5/84	0.05114642447550777	0.30119561080021245	0	0	2.5960049137424557	7.7180853566601755	CTBP1;MYC;PSME3;CTNNB1;BTRC
Transcriptional Regulation Of Granulopoiesis R-HSA-9616222	4/59	0.05273388946646981	0.3088283029528066	0	0	2.98044019138756	8.769936221193563	H2BC9;CEBPB;MYC;RARA
Early Phase Of HIV Life Cycle R-HSA-162594	2/16	0.055046070489319344	0.320597992959772	0	0	5.842168313866427	16.939862436777783	XRCC6;HMGA1
Signaling By NOTCH R-HSA-157118	9/203	0.05623092011174566	0.32492635366179384	0	0	1.90768808949331	5.490876677083405	H2BC9;ACTA2;MOV10;MYC;PSME3;ATP2A3;E2F3;YWHAZ;HDAC7
Signaling By NTRK1 (TRKA) R-HSA-187037	6/114	0.05640231044695289	0.32492635366179384	0	0	2.280126849894292	6.555923680100237	MAP2K1;NRAS;CDK5;TRIB1;RHOA;DNM2
Diseases Of Glycosylation R-HSA-3781865	7/143	0.05670933421599402	0.32492915821056034	0	0	2.1138926969092724	6.0664840502962285	POMT2;ALG9;ADAMTSL4;ALG12;AGRN;POMGNT1;THBS1
Cleavage Of Damaged Purine R-HSA-110331	3/37	0.05822517081402405	0.33182086592938437	0	0	3.6122713791398913	10.271268006283865	H2BC9;POT1;TERF2IP
PIP3 Activates AKT Signaling R-HSA-1257604	11/268	0.05881970599069558	0.333416515241376	0	0	1.761814493332003	4.991710850678769	RPTOR;MOV10;NR4A1;KITLG;AKT2;PSME3;STUB1;ESR1;FGFR3;GATAD2B;HDAC7
Cap-dependent Translation Initiation R-HSA-72737	6/116	0.06036753010846516	0.3390987695826713	0	0	2.2384393619065923	6.28397954964369	EIF2S3;RPL23;RPL38;RPSA;RPL15;RPL10A
Butyrate Response Factor 1 Binds And Destabilizes mRNA R-HSA-450385	2/17	0.0614216639244084	0.3390987695826713	0	0	5.4524109014675055	15.212186467541068	EXOSC8;ZFP36L1
Formation Of Senescence-Associated Heterochromatin Foci (SAHF) R-HSA-2559584	2/17	0.0614216639244084	0.3390987695826713	0	0	5.4524109014675055	15.212186467541068	H1-4;HMGA1
Removal Of Flap Intermediate From C-strand R-HSA-174437	2/17	0.0614216639244084	0.3390987695826713	0	0	5.4524109014675055	15.212186467541068	POT1;TERF2IP
SHC-mediated cascade:FGFR3 R-HSA-5654704	2/17	0.0614216639244084	0.3390987695826713	0	0	5.4524109014675055	15.212186467541068	NRAS;FGFR3
Interactions Of Vpr With Host Cellular Proteins R-HSA-176033	3/38	0.062135531410656	0.33950341904791426	0	0	3.5088835534213687	9.749212908439361	NUP205;HMGA1;NUP58
Signaling By RAF1 Mutants R-HSA-9656223	3/38	0.062135531410656	0.33950341904791426	0	0	3.5088835534213687	9.749212908439361	NRAS;MAP2K1;FN1
Chaperonin-mediated Protein Folding R-HSA-390466	5/90	0.06500510420543935	0.3497736571460188	0	0	2.412012906428394	6.5927295170730025	TUBB2A;GNB2;POTEF;CCT7;DCAF7
Eukaryotic Translation Termination R-HSA-72764	5/90	0.06500510420543935	0.3497736571460188	0	0	2.412012906428394	6.5927295170730025	RPL23;RPL38;RPSA;RPL15;RPL10A
Viral mRNA Translation R-HSA-192823	5/90	0.06500510420543935	0.3497736571460188	0	0	2.412012906428394	6.5927295170730025	RPL23;RPL38;RPSA;RPL15;RPL10A
NGF-stimulated Transcription R-HSA-9031628	3/39	0.06616471074852612	0.35417175862533967	0	0	3.4112394957983194	9.263589361706515	CDK5;TRIB1;DNM2
Transcriptional Regulation By RUNX2 R-HSA-8878166	6/119	0.0666185543579112	0.35417175862533967	0	0	2.1786749985967933	5.901534151980917	COL1A1;SMURF1;AKT2;PSME3;STUB1;ESR1
Major Pathway Of rRNA Processing In Nucleolus And Cytosol R-HSA-6791226	8/179	0.06682486011798862	0.35417175862533967	0	0	1.9220024583752375	5.200323823416031	RPL23;PES1;EXOSC8;RPL38;RPSA;DDX52;RPL15;RPL10A
Signaling By FLT3 Fusion Proteins R-HSA-9703465	2/18	0.06803403408039993	0.35878644838419865	0	0	5.111373165618448	13.738078902967825	NRAS;ZMYM2
Cell Cycle R-HSA-1640170	22/654	0.06983482972575417	0.3618560816455513	0	0	1.4387931750824032	3.8295241444338632	TOP2A;H2BC9;NUP205;UBE2I;DYRK1A;UBE2E1;HSPA2;PDS5A;YWHAZ;SYNE2;TUBB2A;PPME1;AKT2;MYC;PSME3;LMNA;POT1;TERF2IP;E2F3;CARD16;BTRC;NUP58
Nonsense Mediated Decay (NMD) Independent Of Exon Junction Complex (EJC) R-HSA-975956	5/92	0.07004772435348851	0.3618560816455513	0	0	2.3563218390804597	6.2644665633961685	RPL23;RPL38;RPSA;RPL15;RPL10A
FOXO-mediated Transcription R-HSA-9614085	4/65	0.07032297435753165	0.3618560816455513	0	0	2.6864538395168247	7.131612762322433	ATXN3;CITED2;AKT2;YWHAZ
Mitochondrial Protein Import R-HSA-1268020	4/65	0.07032297435753165	0.3618560816455513	0	0	2.6864538395168247	7.131612762322433	DNAJC19;ATP5F1A;HSPD1;TIMM50
Regulation Of RAS By GAPs R-HSA-5658442	4/65	0.07032297435753165	0.3618560816455513	0	0	2.6864538395168247	7.131612762322433	SPRED1;NRAS;PSME3;CUL3
Neurotransmitter Receptors And Postsynaptic Signal Transmission R-HSA-112314	8/182	0.07208169717025162	0.36237593673926294	0	0	1.888571637748005	4.96685864877144	GABRB3;PRKAB2;DLG1;NRAS;GLRB;GNB2;MAPT;GRIN2C
VEGFA-VEGFR2 Pathway R-HSA-4420097	5/93	0.07264771049396224	0.36237593673926294	0	0	2.3294255849635594	6.10806463765985	NRAS;AKT2;HSPB1;CTNNB1;RHOA
Transmission Across Chemical Synapses R-HSA-112315	10/246	0.07297634884895297	0.36237593673926294	0	0	1.7423475841133316	4.560803671779671	GABRB3;PRKAB2;NRAS;DLG1;ALDH2;GLRB;GNB2;MAPT;GRIN2C;GLUL
Integrin Cell Surface Interactions R-HSA-216083	4/66	0.07351328262685747	0.36237593673926294	0	0	2.6429881154499153	6.89896326233499	COL23A1;FN1;AGRN;THBS1
RUNX1 Regulates Genes Involved In Megakaryocyte Differentiation And Platelet Function R-HSA-8936459	4/66	0.07351328262685747	0.36237593673926294	0	0	2.6429881154499153	6.89896326233499	PRMT6;H2BC9;MOV10;THBS1
Binding And Uptake Of Ligands By Scavenger Receptors R-HSA-2173782	3/41	0.074570232628105	0.36237593673926294	0	0	3.2313688633348074	8.38867841362935	COL1A1;COL3A1;COL1A2
Negative Regulation Of MAPK Pathway R-HSA-5675221	3/41	0.074570232628105	0.36237593673926294	0	0	3.2313688633348074	8.38867841362935	NRAS;MAP2K1;PEBP1
FRS-mediated FGFR3 Signaling R-HSA-5654706	2/19	0.07486823598669677	0.36237593673926294	0	0	4.810457516339869	12.468828857050422	NRAS;FGFR3
Nuclear Events Stimulated By ALK Signaling In Cancer R-HSA-9725371	2/19	0.07486823598669677	0.36237593673926294	0	0	4.810457516339869	12.468828857050422	CEBPB;FN1
Processive Synthesis On C-strand Of Telomere R-HSA-174414	2/19	0.07486823598669677	0.36237593673926294	0	0	4.810457516339869	12.468828857050422	POT1;TERF2IP
Ras Activation Upon Ca2+ Influx Thru NMDA Receptor R-HSA-442982	2/19	0.07486823598669677	0.36237593673926294	0	0	4.810457516339869	12.468828857050422	DLG1;NRAS
Signaling By PDGFR In Disease R-HSA-9671555	2/19	0.07486823598669677	0.36237593673926294	0	0	4.810457516339869	12.468828857050422	NRAS;FIP1L1
Transcription Of E2F Targets Under Negative Control By DREAM Complex R-HSA-1362277	2/19	0.07486823598669677	0.36237593673926294	0	0	4.810457516339869	12.468828857050422	TOP2A;MYC
Regulation Of IGF Transport And Uptake By IGFBPs R-HSA-381426	6/123	0.07551861788088515	0.3638624316079012	0	0	2.103756708407871	5.434794713783627	LGALS1;WFS1;SHISA5;FN1;TTF2;LTBP1
Adaptive Immune System R-HSA-1280218	24/733	0.0764441367966054	0.36665513576652364	0	0	1.3995505200018599	3.5985173592554895	DET1;LRSAM1;HSPA5;CD81;SMURF1;CUL3;FBXO2;UBE2E1;HLA-B;HLA-C;UBE4A;PILRA;YWHAZ;DNM2;IKBKB;FKBP1A;NRAS;AKT2;PSME3;CANX;SLAMF7;STUB1;BTRC;UNKL
Transcriptional Regulation By RUNX3 R-HSA-8878159	5/95	0.0780039238914534	0.3686264763961826	0	0	2.2774261603375527	5.80970536068381	NRAS;SMURF1;MYC;PSME3;CTNNB1
Cleavage Of Damaged Pyrimidine R-HSA-110329	3/42	0.0789417076810693	0.3686264763961826	0	0	3.1483516483516483	7.993808325495813	H2BC9;POT1;TERF2IP
Formation Of Incision Complex In GG-NER R-HSA-5696395	3/42	0.0789417076810693	0.3686264763961826	0	0	3.1483516483516483	7.993808325495813	UBE2I;PIAS1;CUL4B
RHOF GTPase Cycle R-HSA-9035034	3/42	0.0789417076810693	0.3686264763961826	0	0	3.1483516483516483	7.993808325495813	DIAPH1;BASP1;POTEF
RND3 GTPase Cycle R-HSA-9696264	3/42	0.0789417076810693	0.3686264763961826	0	0	3.1483516483516483	7.993808325495813	DST;SCRIB;RBMX
Transport Of Mature mRNA Derived From An Intronless Transcript R-HSA-159231	3/42	0.0789417076810693	0.3686264763961826	0	0	3.1483516483516483	7.993808325495813	NUP205;FIP1L1;NUP58
Signaling By Interleukins R-HSA-449147	16/453	0.07987380097095331	0.37134310977723906	0	0	1.5091310772941369	3.814038105585028	IL21;LAMA5;MAP2K1;FN1;GATA3;YWHAZ;IKBKB;COL1A2;IRF4;MYC;PSME3;CANX;PELI1;STAT6;LGALS9;BTRC
Protein Folding R-HSA-391251	5/96	0.08075962506582914	0.3738218452828772	0	0	2.2522835813975055	5.667371914196515	TUBB2A;GNB2;POTEF;CCT7;DCAF7
Diseases Associated With N-glycosylation Of Proteins R-HSA-3781860	2/20	0.08190990203534797	0.37510925188101496	0	0	4.5429769392033545	11.367143382162373	ALG9;ALG12
Syndecan Interactions R-HSA-3000170	2/20	0.08190990203534797	0.37510925188101496	0	0	4.5429769392033545	11.367143382162373	ITGB4;THBS1
DAP12 Interactions R-HSA-2172127	3/43	0.08342228383043722	0.37510925188101496	0	0	3.069485294117647	7.62410977924038	NRAS;HLA-B;HLA-C
RND2 GTPase Cycle R-HSA-9696270	3/43	0.08342228383043722	0.37510925188101496	0	0	3.069485294117647	7.62410977924038	DST;SCRIB;RBMX
SUMOylation Of Transcription Cofactors R-HSA-3899300	3/43	0.08342228383043722	0.37510925188101496	0	0	3.069485294117647	7.62410977924038	UBE2I;CTBP1;PIAS1
Transport Of Mature mRNAs Derived From Intronless Transcripts R-HSA-159234	3/43	0.08342228383043722	0.37510925188101496	0	0	3.069485294117647	7.62410977924038	NUP205;FIP1L1;NUP58
Diseases Associated With O-glycosylation Of Proteins R-HSA-3906995	4/69	0.08351489004143353	0.37510925188101496	0	0	2.5206153846153847	6.2580082887724275	POMT2;ADAMTSL4;POMGNT1;THBS1
rRNA Processing In Nucleus And Cytosol R-HSA-8868773	8/189	0.08529947779830038	0.381508212937546	0	0	1.8148760718349344	4.467475247845694	RPL23;PES1;EXOSC8;RPL38;RPSA;DDX52;RPL15;RPL10A
Formation Of A Pool Of Free 40S Subunits R-HSA-72689	5/98	0.08642470379168257	0.38256654455655	0	0	2.2036205253845105	5.395524575379039	RPL23;RPL38;RPSA;RPL15;RPL10A
Base-Excision Repair, AP Site Formation R-HSA-73929	3/44	0.08800934451405541	0.38256654455655	0	0	2.9944660791145727	7.277487691547026	H2BC9;POT1;TERF2IP
TNF Signaling R-HSA-75893	3/44	0.08800934451405541	0.38256654455655	0	0	2.9944660791145727	7.277487691547026	IKBKB;SHARPIN;USP4
Deregulated CDK5 Triggers Neurodegenerative Pathways In Alzheimers Disease Models R-HSA-8862803	2/21	0.0891452231183659	0.38256654455655	0	0	4.303652212291736	10.404029811384616	CDK5;LMNA
Inflammasomes R-HSA-622312	2/21	0.0891452231183659	0.38256654455655	0	0	4.303652212291736	10.404029811384616	PYCARD;AIM2
Negative Regulation Of NMDA Receptor-Mediated Neuronal Transmission R-HSA-9617324	2/21	0.0891452231183659	0.38256654455655	0	0	4.303652212291736	10.404029811384616	DLG1;GRIN2C
Signaling By FGFR3 In Disease R-HSA-5655332	2/21	0.0891452231183659	0.38256654455655	0	0	4.303652212291736	10.404029811384616	NRAS;FGFR3
Synaptic Adhesion-Like Molecules R-HSA-8849932	2/21	0.0891452231183659	0.38256654455655	0	0	4.303652212291736	10.404029811384616	DLG1;GRIN2C
Unblocking Of NMDA Receptors, Glutamate Binding And Activation R-HSA-438066	2/21	0.0891452231183659	0.38256654455655	0	0	4.303652212291736	10.404029811384616	DLG1;GRIN2C
ZBP1(DAI) Mediated Induction Of Type I IFNs R-HSA-1606322	2/21	0.0891452231183659	0.38256654455655	0	0	4.303652212291736	10.404029811384616	IKBKB;IRF3
KEAP1-NFE2L2 Pathway R-HSA-9755511	5/100	0.0922923712461519	0.393048907943743	0	0	2.1570064401510103	5.139701556211987	AKT2;MYC;PSME3;CUL3;BTRC
ERCC6 (CSB) And EHMT2 (G9a) Positively Regulate rRNA Expression R-HSA-427389	3/45	0.09270021413767522	0.393048907943743	0	0	2.9230192076830734	6.952063566249529	H2BC9;TTF1;GATAD2B
Glycosphingolipid Metabolism R-HSA-1660662	3/45	0.09270021413767522	0.393048907943743	0	0	2.9230192076830734	6.952063566249529	NEU2;ARSA;SMPD4
Regulation Of RUNX2 Expression And Activity R-HSA-8939902	4/72	0.09414564383533175	0.39758718113725755	0	0	2.4090402476780186	5.692350816279003	SMURF1;PSME3;STUB1;ESR1
Acyl Chain Remodelling Of PS R-HSA-1482801	2/22	0.09656093002384485	0.4045635803370574	0	0	4.088259958071279	9.55663908998593	OSBPL8;PLA2G4B
Laminin Interactions R-HSA-3000157	2/22	0.09656093002384485	0.4045635803370574	0	0	4.088259958071279	9.55663908998593	LAMA5;ITGB4
Extra-nuclear Estrogen Signaling R-HSA-9009391	4/73	0.0978248924775542	0.40686711171911033	0	0	2.374004576659039	5.5185545613726354	NRAS;AKT2;GNB2;ESR1
Signaling By NTRKs R-HSA-166520	6/132	0.0978784089512954	0.40686711171911033	0	0	1.9525823014195107	4.537858470637046	MAP2K1;NRAS;CDK5;TRIB1;RHOA;DNM2
Signaling By VEGF R-HSA-194138	5/102	0.09835951126857455	0.4072698513464415	0	0	2.1123145852364176	4.898723739119085	NRAS;AKT2;HSPB1;CTNNB1;RHOA
Neutrophil Degranulation R-HSA-6798695	16/468	0.09894362786498224	0.40809434061043254	0	0	1.4579024828456202	3.372427322352979	ARSA;GRN;XRCC6;GSN;DYNLT1;HLA-B;HLA-C;RHOA;PYCARD;EEF1A1;ACLY;DIAPH1;NRAS;DPP7;ADGRE5;SLC15A4
Transport Of Mature mRNA Derived From An Intron-Containing Transcript R-HSA-159236	4/74	0.10157036246061266	0.41730458995445513	0	0	2.33996992481203	5.3515193949709525	NUP205;CHTOP;DDX39A;NUP58
IRS-mediated Signaling R-HSA-112399	3/47	0.10238242529441997	0.41901687572233653	0	0	2.7898682200152787	6.3582218514790565	NRAS;AKT2;FGFR3
Long-term Potentiation R-HSA-9620244	2/23	0.10414427576001327	0.42134706986875603	0	0	3.893381251871818	8.806743026559744	DLG1;GRIN2C
Signaling By NTRK2 (TRKB) R-HSA-9006115	2/23	0.10414427576001327	0.42134706986875603	0	0	3.893381251871818	8.806743026559744	NRAS;CDK5
Telomere Extension By Telomerase R-HSA-171319	2/23	0.10414427576001327	0.42134706986875603	0	0	3.893381251871818	8.806743026559744	POT1;TERF2IP
ISG15 Antiviral Mechanism R-HSA-1169408	4/75	0.10538103407779192	0.4247296430511766	0	0	2.3068939955522607	5.19090966313136	NUP205;IRF3;UBE2E1;NUP58
Regulation Of Expression Of SLITs And ROBOs R-HSA-9010553	7/167	0.1072214233522855	0.4294727329651611	0	0	1.794584216101695	4.007053887160719	RPL23;PSME3;MSI1;RPL38;RPSA;RPL15;RPL10A
Inhibition Of DNA Recombination At Telomere R-HSA-9670095	3/48	0.10736818324129027	0.4294727329651611	0	0	2.727731092436975	6.086908436703907	H2BC9;POT1;TERF2IP
PI3K/AKT Signaling In Cancer R-HSA-2219528	5/105	0.10782650711015403	0.42968457720587694	0	0	2.0486286919831223	4.5627708855393765	NR4A1;KITLG;AKT2;ESR1;FGFR3
Protein Ubiquitination R-HSA-8852135	4/76	0.1092558545966986	0.4299251324839616	0	0	2.274736842105263	5.0364103525931005	H2BC9;RNF20;HLA-B;UBE2E1
Post-translational Protein Phosphorylation R-HSA-8957275	5/106	0.11107790832663748	0.4299251324839616	0	0	2.0282407987634206	4.457106711553313	LGALS1;WFS1;SHISA5;FN1;LTBP1
Defective Intrinsic Pathway For Apoptosis R-HSA-9734009	2/24	0.11188301817055313	0.4299251324839616	0	0	3.7162187916904896	8.139639349081268	CDK5;LMNA
Downstream Signaling Of Activated FGFR3 R-HSA-5654708	2/24	0.11188301817055313	0.4299251324839616	0	0	3.7162187916904896	8.139639349081268	NRAS;FGFR3
MicroRNA (miRNA) Biogenesis R-HSA-203927	2/24	0.11188301817055313	0.4299251324839616	0	0	3.7162187916904896	8.139639349081268	PRKRA;TARBP2
mTORC1-mediated Signaling R-HSA-166208	2/24	0.11188301817055313	0.4299251324839616	0	0	3.7162187916904896	8.139639349081268	FKBP1A;RPTOR
Activated NTRK2 Signals Thru CDK5 R-HSA-9032845	1/5	0.11416025557571391	0.4299251324839616	0	0	10.207635983263598	22.15212232893617	CDK5
Estrogen-stimulated Signaling Thru PRKCZ R-HSA-9634635	1/5	0.11416025557571391	0.4299251324839616	0	0	10.207635983263598	22.15212232893617	NRAS
Fructose Catabolism R-HSA-70350	1/5	0.11416025557571391	0.4299251324839616	0	0	10.207635983263598	22.15212232893617	ALDH1A1
G2 Phase R-HSA-68911	1/5	0.11416025557571391	0.4299251324839616	0	0	10.207635983263598	22.15212232893617	E2F3
IRF3 Mediated Activation Of Type 1 IFN R-HSA-1606341	1/5	0.11416025557571391	0.4299251324839616	0	0	10.207635983263598	22.15212232893617	IRF3
Maturation Of Spike Protein R-HSA-9683686	1/5	0.11416025557571391	0.4299251324839616	0	0	10.207635983263598	22.15212232893617	CANX
NOSTRIN Mediated eNOS Trafficking R-HSA-203641	1/5	0.11416025557571391	0.4299251324839616	0	0	10.207635983263598	22.15212232893617	DNM2
SUMO Is Proteolytically Processed R-HSA-3065679	1/5	0.11416025557571391	0.4299251324839616	0	0	10.207635983263598	22.15212232893617	SENP5
VLDL Clearance R-HSA-8964046	1/5	0.11416025557571391	0.4299251324839616	0	0	10.207635983263598	22.15212232893617	LSR
O-linked Glycosylation R-HSA-5173105	5/107	0.11437630883063885	0.4299251324839616	0	0	2.00825266815587	4.354416565332042	POMT2;ADAMTSL4;POMGNT2;POMGNT1;THBS1
Pre-NOTCH Expression And Processing R-HSA-1912422	4/78	0.11719357740513218	0.43569314954787475	0	0	2.2130298719772403	4.744577158026113	H2BC9;MOV10;ATP2A3;E2F3
SRP-dependent Cotranslational Protein Targeting To Membrane R-HSA-1799339	5/108	0.11772115800566069	0.43569314954787475	0	0	1.9886526565892426	4.2545961165486945	RPL23;RPL38;RPSA;RPL15;RPL10A
Transcriptional Regulation By RUNX1 R-HSA-8878171	8/204	0.11806778139491214	0.43569314954787475	0	0	1.6746826118982625	3.577953372854454	PRMT6;H2BC9;MOV10;RYBP;PSME3;GATA3;ESR1;THBS1
Innate Immune System R-HSA-168249	31/1035	0.11849990268590849	0.43569314954787475	0	0	1.2762054460728514	2.7219460304063112	GRN;CFH;CD81;TTF2;IKBKB;PYCARD;NRAS;DPP7;ADGRE5;STAT6;POTEF;BTRC;SLC15A4;ARSA;MAP2K1;XRCC6;GSN;DYNLT1;HLA-B;HLA-C;RHOA;DNM2;EEF1A1;ACLY;DIAPH1;AIM2;IRF3;PSME3;PELI1;CTNNB1;C1QC
Intracellular Signaling By Second Messengers R-HSA-9006925	11/306	0.11918203891719105	0.43569314954787475	0	0	1.531841228451398	3.258384403331906	RPTOR;MOV10;NR4A1;KITLG;AKT2;PSME3;STUB1;ESR1;FGFR3;GATAD2B;HDAC7
Assembly And Cell Surface Presentation Of NMDA Receptors R-HSA-9609736	2/25	0.11976540309706898	0.43569314954787475	0	0	3.5544617628292774	7.543351348861181	DLG1;GRIN2C
Gap Junction Trafficking R-HSA-190828	2/25	0.11976540309706898	0.43569314954787475	0	0	3.5544617628292774	7.543351348861181	GJA8;DNM2
Polymerase Switching On C-strand Of Telomere R-HSA-174411	2/25	0.11976540309706898	0.43569314954787475	0	0	3.5544617628292774	7.543351348861181	POT1;TERF2IP
Toll Like Receptor 4 (TLR4) Cascade R-HSA-166016	6/140	0.12038052294073669	0.43569314954787475	0	0	1.8352529109210818	3.8854094024133614	IKBKB;MAP2K1;IRF3;PELI1;BTRC;DNM2
Axon Guidance R-HSA-422475	17/519	0.12069514364200513	0.43569314954787475	0	0	1.3940903054448872	2.9477863666922377	MAP2K1;RPL23;RANBP9;MSI1;RPSA;RPL10A;RHOA;DNM2;NRAS;DLG1;CDK5;PSME3;COL6A2;RPL38;POTEF;RPL15;AGRN
Signaling By B Cell Receptor (BCR) R-HSA-983705	5/109	0.12111188653265964	0.43569314954787475	0	0	1.9694295683219734	4.157545538385702	IKBKB;FKBP1A;NRAS;PSME3;BTRC
Antigen Processing: Ubiquitination And Proteasome Degradation R-HSA-983168	11/307	0.12112164928382474	0.43569314954787475	0	0	1.5265866828366828	3.222563229277586	DET1;LRSAM1;SMURF1;FBXO2;PSME3;CUL3;UBE2E1;UBE4A;STUB1;BTRC;UNKL
RNA Polymerase I Transcription R-HSA-73864	4/79	0.12125422558171985	0.43569314954787475	0	0	2.1834105263157895	4.606703414330375	H2BC9;CAVIN1;TTF1;GATAD2B
IRS-related Events Triggered By IGF1R R-HSA-2428928	3/51	0.1228698804436038	0.43790702949333754	0	0	2.556853991596639	5.3607751637003895	NRAS;AKT2;FGFR3
Translocation Of SLC2A4 (GLUT4) To Plasma Membrane R-HSA-1445148	3/51	0.1228698804436038	0.43790702949333754	0	0	2.556853991596639	5.3607751637003895	PRKAB2;AKT2;YWHAZ
Calnexin/calreticulin Cycle R-HSA-901042	2/26	0.12778014818043223	0.43790702949333754	0	0	3.4061844863731654	7.008034121031842	EDEM1;CANX
Constitutive Signaling By AKT1 E17K In Cancer R-HSA-5674400	2/26	0.12778014818043223	0.43790702949333754	0	0	3.4061844863731654	7.008034121031842	NR4A1;AKT2
Downregulation Of TGF-beta Receptor Signaling R-HSA-2173788	2/26	0.12778014818043223	0.43790702949333754	0	0	3.4061844863731654	7.008034121031842	SMURF1;STUB1
Formation Of Tubulin Folding Intermediates By CCT/TriC R-HSA-389960	2/26	0.12778014818043223	0.43790702949333754	0	0	3.4061844863731654	7.008034121031842	TUBB2A;CCT7
IGF1R Signaling Cascade R-HSA-2428924	3/52	0.12820895398812635	0.43790702949333754	0	0	2.504544675012862	5.144569921773235	NRAS;AKT2;FGFR3
Signaling By ROBO Receptors R-HSA-376176	8/209	0.13029955499715018	0.43790702949333754	0	0	1.6326013245872548	3.3271096017698376	RPL23;PSME3;RPL38;MSI1;RPSA;RPL15;RPL10A;RHOA
Nonsense Mediated Decay (NMD) Enhanced By Exon Junction Complex (EJC) R-HSA-975957	5/112	0.1315533884708702	0.43790702949333754	0	0	1.9139161638865887	3.882077523026079	RPL23;RPL38;RPSA;RPL15;RPL10A
Insulin Receptor Signaling Cascade R-HSA-74751	3/53	0.13362909352079846	0.43790702949333754	0	0	2.454327731092437	4.939794194799055	NRAS;AKT2;FGFR3
Nuclear Envelope Breakdown R-HSA-2980766	3/53	0.13362909352079846	0.43790702949333754	0	0	2.454327731092437	4.939794194799055	NUP205;LMNA;NUP58
Nucleotide-binding Domain, Leucine Rich Repeat Containing NLR Signaling Pathways R-HSA-168643	3/53	0.13362909352079846	0.43790702949333754	0	0	2.454327731092437	4.939794194799055	IKBKB;PYCARD;AIM2
Signaling By Type 1 Insulin-like Growth Factor 1 Receptor (IGF1R) R-HSA-2404192	3/53	0.13362909352079846	0.43790702949333754	0	0	2.454327731092437	4.939794194799055	NRAS;AKT2;FGFR3
Global Genome Nucleotide Excision Repair (GG-NER) R-HSA-5696399	4/82	0.1337892485644496	0.43790702949333754	0	0	2.0991093117408908	4.222336316917817	UBE2I;POTEF;PIAS1;CUL4B
Deubiquitination R-HSA-5688426	10/279	0.1346813472122993	0.43790702949333754	0	0	1.5259866361236831	3.0593646657575833	H2BC9;ATXN3;USP4;MYC;PSME3;POTEF;GATA3;ESR1;CFTR;RHOA
APOBEC3G Mediated Resistance To HIV-1 R-HSA-180689	1/6	0.13538139064953278	0.43790702949333754	0	0	8.165690376569037	16.328599255742986	HMGA1
Alpha-oxidation Of Phytanate R-HSA-389599	1/6	0.13538139064953278	0.43790702949333754	0	0	8.165690376569037	16.328599255742986	PHYH
CLEC7A/inflammasome Pathway R-HSA-5660668	1/6	0.13538139064953278	0.43790702949333754	0	0	8.165690376569037	16.328599255742986	PYCARD
Classical Antibody-Mediated Complement Activation R-HSA-173623	1/6	0.13538139064953278	0.43790702949333754	0	0	8.165690376569037	16.328599255742986	C1QC
Fibronectin Matrix Formation R-HSA-1566977	1/6	0.13538139064953278	0.43790702949333754	0	0	8.165690376569037	16.328599255742986	FN1
Negative Feedback Regulation Of MAPK Pathway R-HSA-5674499	1/6	0.13538139064953278	0.43790702949333754	0	0	8.165690376569037	16.328599255742986	MAP2K1
PTK6 Promotes HIF1A Stabilization R-HSA-8857538	1/6	0.13538139064953278	0.43790702949333754	0	0	8.165690376569037	16.328599255742986	LRRK2
Phenylalanine Metabolism R-HSA-8964208	1/6	0.13538139064953278	0.43790702949333754	0	0	8.165690376569037	16.328599255742986	PCBD1
Proton-coupled Monocarboxylate Transport R-HSA-433692	1/6	0.13538139064953278	0.43790702949333754	0	0	8.165690376569037	16.328599255742986	SLC16A3
RUNX1 Regulates Estrogen Receptor Mediated Transcription R-HSA-8931987	1/6	0.13538139064953278	0.43790702949333754	0	0	8.165690376569037	16.328599255742986	ESR1
RUNX1 Regulates Transcription Of Genes Involved In WNT Signaling R-HSA-8939256	1/6	0.13538139064953278	0.43790702949333754	0	0	8.165690376569037	16.328599255742986	ESR1
SOS-mediated Signaling R-HSA-112412	1/6	0.13538139064953278	0.43790702949333754	0	0	8.165690376569037	16.328599255742986	NRAS
SUMO Is Transferred From E1 To E2 (UBE2I, UBC9) R-HSA-3065678	1/6	0.13538139064953278	0.43790702949333754	0	0	8.165690376569037	16.328599255742986	UBE2I
Virus Assembly And Release R-HSA-168268	1/6	0.13538139064953278	0.43790702949333754	0	0	8.165690376569037	16.328599255742986	CANX
rRNA Modification In Mitochondrion R-HSA-6793080	1/6	0.13538139064953278	0.43790702949333754	0	0	8.165690376569037	16.328599255742986	NSUN4
CREB1 Phosphorylation Thru NMDA Receptor-Mediated Activation Of RAS Signaling R-HSA-442742	2/27	0.1359164270785925	0.43790702949333754	0	0	3.269769392033543	6.525528112930271	NRAS;DLG1
FLT3 Signaling In Disease R-HSA-9682385	2/27	0.1359164270785925	0.43790702949333754	0	0	3.269769392033543	6.525528112930271	NRAS;ZMYM2
Gap Junction Trafficking And Regulation R-HSA-157858	2/27	0.1359164270785925	0.43790702949333754	0	0	3.269769392033543	6.525528112930271	GJA8;DNM2
VEGFR2 Mediated Vascular Permeability R-HSA-5218920	2/27	0.1359164270785925	0.43790702949333754	0	0	3.269769392033543	6.525528112930271	AKT2;CTNNB1
Neuronal System R-HSA-112316	13/386	0.13798488303678072	0.4421936963991238	0	0	1.432095640267406	2.8364245830082773	GABRB3;PRKAB2;KCNC4;GRIN2C;NRAS;DLG1;SHARPIN;GLRB;ALDH2;GNB2;MAPT;GLUL;KCNK3
Antiviral Mechanism By IFN-stimulated Genes R-HSA-1169410	4/83	0.13808123915859433	0.4421936963991238	0	0	2.072431712191872	4.1032346491521725	NUP205;IRF3;UBE2E1;NUP58
Interleukin-1 Signaling R-HSA-9020702	5/114	0.13873256781984689	0.4429413309910774	0	0	1.8786048852243256	3.710633841866061	IKBKB;MAP2K1;PSME3;PELI1;BTRC
Diseases Of Metabolism R-HSA-5668914	9/247	0.1403132584219013	0.44664280458623234	0	0	1.5514661183622385	3.046889860828157	POMT2;ALG9;ACY1;ADAMTSL4;ABCA3;ALG12;AGRN;POMGNT1;THBS1
Mitotic G1 Phase And G1/S Transition R-HSA-453279	6/147	0.14197933744959781	0.4505931068759691	0	0	1.7435113130313526	3.40346265459484	TOP2A;AKT2;MYC;PSME3;DYRK1A;E2F3
Downstream Signal Transduction R-HSA-186763	2/28	0.14416385410843627	0.4551421896471265	0	0	3.143847766489276	6.08901928912058	NRAS;STAT6
ECM Proteoglycans R-HSA-3000178	3/55	0.1447008659538506	0.4551421896471265	0	0	2.3596881060116353	4.561481601581043	LAMA5;TNXB;AGRN
Golgi Associated Vesicle Biogenesis R-HSA-432722	3/55	0.1447008659538506	0.4551421896471265	0	0	2.3596881060116353	4.561481601581043	SORT1;CLINT1;DNM2
Epigenetic Regulation Of Gene Expression R-HSA-212165	5/116	0.14608016418898437	0.4581212249713711	0	0	1.8445660850724142	3.548206838282369	H2BC9;POTEF;TTF1;SF3B1;GATAD2B
Hedgehog On State R-HSA-5632684	4/85	0.14682820428663496	0.4591088393623394	0	0	2.0210526315789474	3.8773734143245195	SMURF1;SUFU;PSME3;CUL3
Activation Of Kainate Receptors Upon Glutamate Binding R-HSA-451326	2/29	0.15251246946934455	0.4634759155853811	0	0	3.0272536687631026	5.692777524987663	DLG1;GNB2
Cristae Formation R-HSA-8949613	2/29	0.15251246946934455	0.4634759155853811	0	0	3.0272536687631026	5.692777524987663	ATP5F1A;IMMT
Downregulation Of ERBB2 Signaling R-HSA-8863795	2/29	0.15251246946934455	0.4634759155853811	0	0	3.0272536687631026	5.692777524987663	AKT2;STUB1
Energy Dependent Regulation Of mTOR By LKB1-AMPK R-HSA-380972	2/29	0.15251246946934455	0.4634759155853811	0	0	3.0272536687631026	5.692777524987663	RPTOR;PRKAB2
Regulation Of TP53 Activity Thru Acetylation R-HSA-6804758	2/29	0.15251246946934455	0.4634759155853811	0	0	3.0272536687631026	5.692777524987663	AKT2;GATAD2B
Regulation Of Necroptotic Cell Death R-HSA-5675482	2/29	0.15251246946934455	0.4634759155853811	0	0	3.0272536687631026	5.692777524987663	PELI1;STUB1
NCAM Signaling For Neurite Out-Growth R-HSA-375165	3/57	0.15606178934478335	0.4634759155853811	0	0	2.2720588235294117	4.220356682092494	NRAS;COL6A2;AGRN
Regulated Necrosis R-HSA-5218859	3/57	0.15606178934478335	0.4634759155853811	0	0	2.2720588235294117	4.220356682092494	IRF1;PELI1;STUB1
Activated NTRK2 Signals Thru RAS R-HSA-9026519	1/7	0.15609519043771797	0.4634759155853811	0	0	6.804393305439331	12.637726625464357	NRAS
Activated NTRK3 Signals Thru RAS R-HSA-9034864	1/7	0.15609519043771797	0.4634759155853811	0	0	6.804393305439331	12.637726625464357	NRAS
ChREBP Activates Metabolic Gene Expression R-HSA-163765	1/7	0.15609519043771797	0.4634759155853811	0	0	6.804393305439331	12.637726625464357	ACLY
Defective Factor VIII Causes Hemophilia A R-HSA-9662001	1/7	0.15609519043771797	0.4634759155853811	0	0	6.804393305439331	12.637726625464357	TTF2
FGFR3b Ligand Binding And Activation R-HSA-190371	1/7	0.15609519043771797	0.4634759155853811	0	0	6.804393305439331	12.637726625464357	FGFR3
Fructose Metabolism R-HSA-5652084	1/7	0.15609519043771797	0.4634759155853811	0	0	6.804393305439331	12.637726625464357	ALDH1A1
IkBA Variant Leads To EDA-ID R-HSA-5603029	1/7	0.15609519043771797	0.4634759155853811	0	0	6.804393305439331	12.637726625464357	IKBKB
Loss Of Function Of TGFBR1 In Cancer R-HSA-3656534	1/7	0.15609519043771797	0.4634759155853811	0	0	6.804393305439331	12.637726625464357	FKBP1A
NrCAM Interactions R-HSA-447038	1/7	0.15609519043771797	0.4634759155853811	0	0	6.804393305439331	12.637726625464357	DLG1
TYSND1 Cleaves Peroxisomal Proteins R-HSA-9033500	1/7	0.15609519043771797	0.4634759155853811	0	0	6.804393305439331	12.637726625464357	PHYH
Platelet Activation, Signaling And Aggregation R-HSA-76002	9/254	0.1576820846307431	0.46687991538711643	0	0	1.5065914025184541	2.782937063338502	HSPA5;GNB2;FN1;RAB27B;ACTN4;TTF2;YWHAZ;THBS1;RHOA
PCP/CE Pathway R-HSA-4086400	4/88	0.16033680795111008	0.4712980342592605	0	0	1.9485714285714286	3.566818352338265	SMURF1;PSME3;SCRIB;RHOA
Activation Of BH3-only Proteins R-HSA-114452	2/30	0.16095272490740783	0.4712980342592605	0	0	2.9189877208745134	5.331953132208319	AKT2;YWHAZ
RNA Polymerase I Transcription Termination R-HSA-73863	2/30	0.16095272490740783	0.4712980342592605	0	0	2.9189877208745134	5.331953132208319	CAVIN1;TTF1
Translation Of Structural Proteins R-HSA-9683701	2/30	0.16095272490740783	0.4712980342592605	0	0	2.9189877208745134	5.331953132208319	UBE2I;CANX
mRNA 3-End Processing R-HSA-72187	3/58	0.1618433879992431	0.4726005269399386	0	0	2.230634071810542	4.0622660439180445	CHTOP;DDX39A;FIP1L1
Nervous System Development R-HSA-9675108	17/545	0.1627082002264677	0.47382058307707625	0	0	1.3236299685163322	2.4034431474201003	MAP2K1;RPL23;RANBP9;MSI1;RPSA;RPL10A;RHOA;DNM2;NRAS;DLG1;CDK5;PSME3;COL6A2;RPL38;POTEF;RPL15;AGRN
ER-Phagosome Pathway R-HSA-1236974	4/89	0.1649379375746686	0.4776891088228107	0	0	1.925547987616099	3.4701956482341543	IKBKB;PSME3;HLA-B;HLA-C
Sphingolipid Metabolism R-HSA-428157	4/89	0.1649379375746686	0.4776891088228107	0	0	1.925547987616099	3.4701956482341543	NEU2;ARSA;SMPD4;SGPP1
Metabolism Of Amino Acids And Derivatives R-HSA-71291	12/364	0.16605115381086644	0.47911011890459115	0	0	1.3993332684446176	2.512446046225243	MPST;SARS1;RPL23;PSME3;RPL38;RPSA;PCBD1;RPL15;DBH;IARS1;RPL10A;GLUL
B-WICH Complex Positively Regulates rRNA Expression R-HSA-5250924	3/59	0.1676885416166069	0.47911011890459115	0	0	2.1906887755102042	3.91179670664705	H2BC9;POTEF;SF3B1
Degradation Of GLI1 By Proteasome R-HSA-5610780	3/59	0.1676885416166069	0.47911011890459115	0	0	2.1906887755102042	3.91179670664705	SUFU;PSME3;BTRC
Degradation Of GLI2 By Proteasome R-HSA-5610783	3/59	0.1676885416166069	0.47911011890459115	0	0	2.1906887755102042	3.91179670664705	SUFU;PSME3;BTRC
GLI3 Is Processed To GLI3R By Proteasome R-HSA-5610785	3/59	0.1676885416166069	0.47911011890459115	0	0	2.1906887755102042	3.91179670664705	SUFU;PSME3;BTRC
Pyruvate Metabolism R-HSA-70268	2/31	0.16947546965610374	0.4792117537396081	0	0	2.818188390081689	5.002417085182607	LDHA;SLC16A3
RIPK1-mediated Regulated Necrosis R-HSA-5213460	2/31	0.16947546965610374	0.4792117537396081	0	0	2.818188390081689	5.002417085182607	PELI1;STUB1
MAPK6/MAPK4 Signaling R-HSA-5687128	4/90	0.1695859775550999	0.4792117537396081	0	0	1.9030599755201958	3.3767805592428677	MOV10;MYC;PSME3;HSPB1
Immunoregulatory Interactions Between A Lymphoid And A non-Lymphoid Cell R-HSA-198933	5/123	0.17304174206035403	0.4792117537396081	0	0	1.7345169133948366	3.0427284746962724	CD81;HLA-B;HLA-C;SLAMF7;PILRA
Formation Of beta-catenin:TCF Transactivating Complex R-HSA-201722	3/60	0.17359436660928856	0.4792117537396081	0	0	2.1521450685537373	3.768479032347749	H2BC9;MYC;CTNNB1
Recruitment And ATM-mediated Phosphorylation Of Repair And Signal Proteins At DNA Double Strand Breaks R-HSA-5693565	3/60	0.17359436660928856	0.4792117537396081	0	0	2.1521450685537373	3.768479032347749	H2BC9;UBE2I;EYA2
HCMV Late Events R-HSA-9610379	4/91	0.17427958116827055	0.4792117537396081	0	0	1.8810889292196007	3.2864400864109147	H2BC9;NUP205;HNRNPK;NUP58
Regulation Of TP53 Activity R-HSA-5633007	6/157	0.17565346748093236	0.4792117537396081	0	0	1.627206922139927	2.8301068813975316	PRKAB2;CDK5;AKT2;CCNG1;GATAD2B;BANP
AMPK Inhibits chREBP Transcriptional Activity R-HSA-163680	1/8	0.17631375845136524	0.4792117537396081	0	0	5.832038254632397	10.121444960657753	PRKAB2
Axonal Growth Inhibition (RHOA Activation) R-HSA-193634	1/8	0.17631375845136524	0.4792117537396081	0	0	5.832038254632397	10.121444960657753	RHOA
EGFR Transactivation By Gastrin R-HSA-2179392	1/8	0.17631375845136524	0.4792117537396081	0	0	5.832038254632397	10.121444960657753	NRAS
InlA-mediated Entry Of Listeria Monocytogenes Into Host Cells R-HSA-8876493	1/8	0.17631375845136524	0.4792117537396081	0	0	5.832038254632397	10.121444960657753	CTNNB1
RUNX2 Regulates Genes Involved In Cell Migration R-HSA-8941332	1/8	0.17631375845136524	0.4792117537396081	0	0	5.832038254632397	10.121444960657753	AKT2
Recycling Of eIF2:GDP R-HSA-72731	1/8	0.17631375845136524	0.4792117537396081	0	0	5.832038254632397	10.121444960657753	EIF2S3
SHC-related Events Triggered By IGF1R R-HSA-2428933	1/8	0.17631375845136524	0.4792117537396081	0	0	5.832038254632397	10.121444960657753	NRAS
Sema4D Mediated Inhibition Of Cell Attachment And Migration R-HSA-416550	1/8	0.17631375845136524	0.4792117537396081	0	0	5.832038254632397	10.121444960657753	RHOA
Signaling By TGF-beta Receptor Complex In Cancer R-HSA-3304351	1/8	0.17631375845136524	0.4792117537396081	0	0	5.832038254632397	10.121444960657753	FKBP1A
Sodium/Proton Exchangers R-HSA-425986	1/8	0.17631375845136524	0.4792117537396081	0	0	5.832038254632397	10.121444960657753	SLC9A1
Synthesis Of Ketone Bodies R-HSA-77111	1/8	0.17631375845136524	0.4792117537396081	0	0	5.832038254632397	10.121444960657753	BDH2
Defective TPR May Confer Susceptibility Towards Thyroid Papillary Carcinoma (TPC) R-HSA-5619107	2/32	0.1780719371395289	0.47942437728495035	0	0	2.7241090146750526	4.700634442826626	NUP205;NUP58
Nuclear Signaling By ERBB4 R-HSA-1251985	2/32	0.1780719371395289	0.47942437728495035	0	0	2.7241090146750526	4.700634442826626	ESR1;GFAP
Thrombin Signaling Thru Proteinase Activated Receptors (PARs) R-HSA-456926	2/32	0.1780719371395289	0.47942437728495035	0	0	2.7241090146750526	4.700634442826626	GNB2;TTF2
DNA Double Strand Break Response R-HSA-5693606	3/61	0.17955799790766536	0.47942437728495035	0	0	2.114930454940597	3.6318791602404072	H2BC9;UBE2I;EYA2
Nuclear Events (Kinase And Transcription Factor Activation) R-HSA-198725	3/61	0.17955799790766536	0.47942437728495035	0	0	2.114930454940597	3.6318791602404072	CDK5;TRIB1;DNM2
Regulation Of PTEN Gene Transcription R-HSA-8943724	3/61	0.17955799790766536	0.47942437728495035	0	0	2.114930454940597	3.6318791602404072	RPTOR;GATAD2B;HDAC7
Signaling By FGFR In Disease R-HSA-1226099	3/61	0.17955799790766536	0.47942437728495035	0	0	2.114930454940597	3.6318791602404072	NRAS;ZMYM2;FGFR3
Platelet Degranulation R-HSA-114608	5/125	0.1810762972367811	0.4822635052034874	0	0	1.7054324894514767	2.914305806146147	HSPA5;FN1;RAB27B;ACTN4;THBS1
Asymmetric Localization Of PCP Proteins R-HSA-4608870	3/62	0.18557659168846502	0.48456669018767196	0	0	2.078977353653326	3.501595754471226	SMURF1;PSME3;SCRIB
MAP Kinase Activation R-HSA-450294	3/62	0.18557659168846502	0.48456669018767196	0	0	2.078977353653326	3.501595754471226	IKBKB;MAP2K1;BTRC
Pre-NOTCH Transcription And Translation R-HSA-1912408	3/62	0.18557659168846502	0.48456669018767196	0	0	2.078977353653326	3.501595754471226	H2BC9;MOV10;E2F3
RHO GTPases Activate PKNs R-HSA-5625740	3/62	0.18557659168846502	0.48456669018767196	0	0	2.078977353653326	3.501595754471226	H2BC9;YWHAZ;RHOA
Oncogene Induced Senescence R-HSA-2559585	2/33	0.18673373168621926	0.48456669018767196	0	0	2.636099276391425	4.423563255509365	MOV10;E2F3
Signaling By WNT In Cancer R-HSA-4791275	2/33	0.18673373168621926	0.48456669018767196	0	0	2.636099276391425	4.423563255509365	CTBP1;CTNNB1
Signaling To ERKs R-HSA-187687	2/33	0.18673373168621926	0.48456669018767196	0	0	2.636099276391425	4.423563255509365	NRAS;MAP2K1
Telomere C-strand (Lagging Strand) Synthesis R-HSA-174417	2/33	0.18673373168621926	0.48456669018767196	0	0	2.636099276391425	4.423563255509365	POT1;TERF2IP
Cell Cycle, Mitotic R-HSA-69278	16/523	0.19089450188887594	0.48456669018767196	0	0	1.2959985686352193	2.146218146778366	TOP2A;H2BC9;NUP205;UBE2I;DYRK1A;UBE2E1;PDS5A;TUBB2A;PPME1;AKT2;MYC;PSME3;LMNA;E2F3;BTRC;NUP58
Signaling By MET R-HSA-6806834	3/63	0.19164732785828242	0.48456669018767196	0	0	2.0442226890756303	3.3772570953438175	LAMA5;NRAS;RANBP9
Autophagy R-HSA-9612973	5/128	0.19338092594502015	0.48456669018767196	0	0	1.6635792940207883	2.733416034816839	EEF1A1;RPTOR;PRKAB2;CFTR;GFAP
Toll-like Receptor Cascades R-HSA-168898	6/162	0.1936080084939444	0.48456669018767196	0	0	1.5746462839486095	2.585442815255083	IKBKB;MAP2K1;IRF3;PELI1;BTRC;DNM2
Mitotic Anaphase R-HSA-68882	8/232	0.19423800446300085	0.48456669018767196	0	0	1.463224143160449	2.3977430353430953	NUP205;TUBB2A;UBE2I;PSME3;LMNA;UBE2E1;PDS5A;NUP58
EPHB-mediated Forward Signaling R-HSA-3928662	2/34	0.19545281594350636	0.48456669018767196	0	0	2.553590146750524	4.16857319816943	POTEF;RHOA
Nuclear Import Of Rev Protein R-HSA-180746	2/34	0.19545281594350636	0.48456669018767196	0	0	2.553590146750524	4.16857319816943	NUP205;NUP58
Transcriptional Regulation By E2F6 R-HSA-8953750	2/34	0.19545281594350636	0.48456669018767196	0	0	2.553590146750524	4.16857319816943	UXT;RYBP
ATF6 (ATF6-alpha) Activates Chaperone Genes R-HSA-381183	1/9	0.196048910273335	0.48456669018767196	0	0	5.102771966527197	8.314411271836098	HSPA5
Activated NTRK2 Signals Thru FRS2 And FRS3 R-HSA-9028731	1/9	0.196048910273335	0.48456669018767196	0	0	5.102771966527197	8.314411271836098	NRAS
Activation Of Ca-permeable Kainate Receptor R-HSA-451308	1/9	0.196048910273335	0.48456669018767196	0	0	5.102771966527197	8.314411271836098	DLG1
Calcineurin Activates NFAT R-HSA-2025928	1/9	0.196048910273335	0.48456669018767196	0	0	5.102771966527197	8.314411271836098	FKBP1A
Diseases Associated With Surfactant Metabolism R-HSA-5687613	1/9	0.196048910273335	0.48456669018767196	0	0	5.102771966527197	8.314411271836098	ABCA3
Formation Of Annular Gap Junctions R-HSA-196025	1/9	0.196048910273335	0.48456669018767196	0	0	5.102771966527197	8.314411271836098	DNM2
GP1b-IX-V Activation Signaling R-HSA-430116	1/9	0.196048910273335	0.48456669018767196	0	0	5.102771966527197	8.314411271836098	YWHAZ
Hydrolysis Of LPC R-HSA-1483115	1/9	0.196048910273335	0.48456669018767196	0	0	5.102771966527197	8.314411271836098	PLA2G4B
Lipophagy R-HSA-9613354	1/9	0.196048910273335	0.48456669018767196	0	0	5.102771966527197	8.314411271836098	PRKAB2
PI3K/AKT Activation R-HSA-198203	1/9	0.196048910273335	0.48456669018767196	0	0	5.102771966527197	8.314411271836098	RHOA
RHO GTPases Activate Rhotekin And Rhophilins R-HSA-5666185	1/9	0.196048910273335	0.48456669018767196	0	0	5.102771966527197	8.314411271836098	RHOA
Transport Of Gamma-Carboxylated Protein Precursors From Endoplasmic Reticulum To Golgi Apparatus R-HSA-159763	1/9	0.196048910273335	0.48456669018767196	0	0	5.102771966527197	8.314411271836098	TTF2
p75NTR Regulates Axonogenesis R-HSA-193697	1/9	0.196048910273335	0.48456669018767196	0	0	5.102771966527197	8.314411271836098	RHOA
Mitotic Metaphase And Anaphase R-HSA-2555396	8/233	0.1972777172046525	0.48456669018767196	0	0	1.4566454352441613	2.3643435663635524	NUP205;TUBB2A;UBE2I;PSME3;LMNA;UBE2E1;PDS5A;NUP58
MyD88 Cascade Initiated On Plasma Membrane R-HSA-975871	4/96	0.19838344578658215	0.48456669018767196	0	0	1.7783981693363844	2.8766542297767987	IKBKB;MAP2K1;PELI1;BTRC
Protein Localization R-HSA-9609507	6/164	0.2009783894640657	0.48456669018767196	0	0	1.554553483019777	2.494371059416025	BAG6;DNAJC19;PHYH;ATP5F1A;TIMM50;HSPD1
Host Interactions Of HIV Factors R-HSA-162909	5/130	0.20174319168322147	0.48456669018767196	0	0	1.6367932489451478	2.6201127007600595	NUP205;PSME3;HMGA1;BTRC;NUP58
Response To Elevated Platelet Cytosolic Ca2+ R-HSA-76005	5/130	0.20174319168322147	0.48456669018767196	0	0	1.6367932489451478	2.6201127007600595	HSPA5;FN1;RAB27B;ACTN4;THBS1
N-glycan Trimming In ER And Calnexin/Calreticulin Cycle R-HSA-532668	2/35	0.2042214986014153	0.48456669018767196	0	0	2.476081570421193	3.9333796181544716	EDEM1;CANX
NEP/NS2 Interacts With Cellular Export Machinery R-HSA-168333	2/35	0.2042214986014153	0.48456669018767196	0	0	2.476081570421193	3.9333796181544716	NUP205;NUP58
Rev-mediated Nuclear Export Of HIV RNA R-HSA-165054	2/35	0.2042214986014153	0.48456669018767196	0	0	2.476081570421193	3.9333796181544716	NUP205;NUP58
Transport Of Ribonucleoproteins Into Host Nucleus R-HSA-168271	2/35	0.2042214986014153	0.48456669018767196	0	0	2.476081570421193	3.9333796181544716	NUP205;NUP58
Transport Of SLBP Independent Mature mRNA R-HSA-159227	2/35	0.2042214986014153	0.48456669018767196	0	0	2.476081570421193	3.9333796181544716	NUP205;NUP58
Neddylation R-HSA-8951664	8/237	0.2096284670997939	0.48456669018767196	0	0	1.430905163222355	2.2356727265832705	DCUN1D5;FBXO2;PSME3;CUL3;CARD16;BTRC;DCAF7;CUL4B
Activation Of NF-kappaB In B Cells R-HSA-1169091	3/66	0.2101445952442675	0.48456669018767196	0	0	1.946578631452581	3.0365837048745967	IKBKB;PSME3;BTRC
Aberrant Regulation Of Mitotic Cell Cycle Due To RB1 Defects R-HSA-9687139	2/36	0.21303242245943244	0.48456669018767196	0	0	2.4031323221112344	3.7159897200135683	UBE2E1;E2F3
Export Of Viral Ribonucleoproteins From Nucleus R-HSA-168274	2/36	0.21303242245943244	0.48456669018767196	0	0	2.4031323221112344	3.7159897200135683	NUP205;NUP58
HSF1-dependent Transactivation R-HSA-3371571	2/36	0.21303242245943244	0.48456669018767196	0	0	2.4031323221112344	3.7159897200135683	RPTOR;HSPA2
Nuclear Pore Complex (NPC) Disassembly R-HSA-3301854	2/36	0.21303242245943244	0.48456669018767196	0	0	2.4031323221112344	3.7159897200135683	NUP205;NUP58
Platelet Aggregation (Plug Formation) R-HSA-76009	2/36	0.21303242245943244	0.48456669018767196	0	0	2.4031323221112344	3.7159897200135683	FN1;TTF2
Regulation Of TP53 Degradation R-HSA-6804757	2/36	0.21303242245943244	0.48456669018767196	0	0	2.4031323221112344	3.7159897200135683	AKT2;CCNG1
SMAD2/SMAD3:SMAD4 Heterotrimer Regulates Transcription R-HSA-2173796	2/36	0.21303242245943244	0.48456669018767196	0	0	2.4031323221112344	3.7159897200135683	COL1A2;MYC
Signaling By FGFR1 In Disease R-HSA-5655302	2/36	0.21303242245943244	0.48456669018767196	0	0	2.4031323221112344	3.7159897200135683	NRAS;ZMYM2
Transport Of SLBP Dependant Mature mRNA R-HSA-159230	2/36	0.21303242245943244	0.48456669018767196	0	0	2.4031323221112344	3.7159897200135683	NUP205;NUP58
CLEC7A (Dectin-1) Signaling R-HSA-5607764	4/99	0.21330510664884242	0.48456669018767196	0	0	1.721972299168975	2.6605018104936278	PYCARD;IKBKB;PSME3;BTRC
L1CAM Interactions R-HSA-373760	4/99	0.21330510664884242	0.48456669018767196	0	0	1.721972299168975	2.6605018104936278	MAP2K1;DLG1;RANBP9;DNM2
Activation Of PPARGC1A (PGC-1alpha) By Phosphorylation R-HSA-2151209	1/10	0.21531218026263538	0.48456669018767196	0	0	4.535564853556485	6.965114109622744	PRKAB2
Caspase Activation Via Dependence Receptors In Absence Of Ligand R-HSA-418889	1/10	0.21531218026263538	0.48456669018767196	0	0	4.535564853556485	6.965114109622744	DAPK1
Cohesin Loading Onto Chromatin R-HSA-2470946	1/10	0.21531218026263538	0.48456669018767196	0	0	4.535564853556485	6.965114109622744	PDS5A
Competing Endogenous RNAs (ceRNAs) Regulate PTEN Translation R-HSA-8948700	1/10	0.21531218026263538	0.48456669018767196	0	0	4.535564853556485	6.965114109622744	MOV10
Constitutive Signaling By Overexpressed ERBB2 R-HSA-9634285	1/10	0.21531218026263538	0.48456669018767196	0	0	4.535564853556485	6.965114109622744	NRAS
Gamma-carboxylation Of Protein Precursors R-HSA-159740	1/10	0.21531218026263538	0.48456669018767196	0	0	4.535564853556485	6.965114109622744	TTF2
Gap Junction Degradation R-HSA-190873	1/10	0.21531218026263538	0.48456669018767196	0	0	4.535564853556485	6.965114109622744	DNM2
HuR (ELAVL1) Binds And Stabilizes mRNA R-HSA-450520	1/10	0.21531218026263538	0.48456669018767196	0	0	4.535564853556485	6.965114109622744	ENPP2
Interleukin-21 Signaling R-HSA-9020958	1/10	0.21531218026263538	0.48456669018767196	0	0	4.535564853556485	6.965114109622744	IL21
Ketone Body Metabolism R-HSA-74182	1/10	0.21531218026263538	0.48456669018767196	0	0	4.535564853556485	6.965114109622744	BDH2
MAPK3 (ERK1) Activation R-HSA-110056	1/10	0.21531218026263538	0.48456669018767196	0	0	4.535564853556485	6.965114109622744	MAP2K1
Neurotransmitter Clearance R-HSA-112311	1/10	0.21531218026263538	0.48456669018767196	0	0	4.535564853556485	6.965114109622744	ALDH2
RHO GTPases Activate KTN1 R-HSA-5625970	1/10	0.21531218026263538	0.48456669018767196	0	0	4.535564853556485	6.965114109622744	RHOA
RHOBTB3 ATPase Cycle R-HSA-9706019	1/10	0.21531218026263538	0.48456669018767196	0	0	4.535564853556485	6.965114109622744	CUL3
RUNX3 Regulates p14-ARF R-HSA-8951936	1/10	0.21531218026263538	0.48456669018767196	0	0	4.535564853556485	6.965114109622744	NRAS
Reactions Specific To Complex N-glycan Synthesis Pathway R-HSA-975578	1/10	0.21531218026263538	0.48456669018767196	0	0	4.535564853556485	6.965114109622744	CHST10
Removal Of Aminoterminal Propeptides From Gamma-Carboxylated Proteins R-HSA-159782	1/10	0.21531218026263538	0.48456669018767196	0	0	4.535564853556485	6.965114109622744	TTF2
[truncated: 593 more rows]

## Sheet: SynGO_2024_table
Column1	Column2	Column3	Column4	Column5	Column6	Column7	Column8	Column9
[truncated: 70 more rows]

[truncated: 2 more sheets: Jensen_DISEASES_table, DisGeNET_table]
