# Supplementary material for: Transcriptional signature of induced neurons differentiates virologically suppressed people with HIV from people without HIV
Source: JCI Insight. 2025 Nov 25;11(2):e190445. doi: 10.1172/jci.insight.190445 (PMC12892921; doi:10.1172/jci.insight.190445)
Supplement: Supplemental table 7 [file jciinsight-11-190445-s268.xlsx]

## Sheet: Tabelle1
		Gelman et al.	Solomon et al.	Gabuzda et al.
Study	Year	2012	2020	2023
	PMID	23049970	31691183	37112989
Cohort	# of PLWH	6 (no or slight NCIa)	34	28
		7 (NCI, no HIVEb)
		5 (NCI, HIVE)
	# of PWOH	6	24	20
	cART	unkown	yes (> 1 year)	yes (> 2 years)
	Viral suppression	unkown	yes	yes
	Age	> 33	≥ 45 years	≥ 40 years
	age- and sex-matched	yes	yes	yes
	Sampling sites (according to methods section)	Galveston/Houston, Texas; San Diego, California; Los Angelos, California; New York, New York	Texas NeuroAIDS Research Center; National Neurological AIDS Bank; Manhattan HIV Brain Bank; California NeuroAIDS Tissue Network	Texas NeuroAIDS Research Center; National Neurological AIDS Bank; Manhattan HIV Brain Bank; California NeuroAIDS Tissue Network
Gene expression analysis	Tissue samples	Basal ganglia; Frontal cortex; White Matter	Frontal lobe white matter	Frontal lobe white matter
	Nucleic acid extraction	In-house Trizol/Chloroform protocol	AllPrep DNA/RNA isolation kit	AllPrep DNA/RNA isolation kit
	Gene array technique	Affymetrix gene array	NanoString nCounter technology	NanoString nCounter technology
	Probe set	Whole-genome (Human Genome U133 Plus 2.0 Array)	933 selected probes	78 selected probes
	Statistical analysis	> 2 FC considered significant; controlled for FDR < 0.05	Welch’s t-test (p < 0.05); controlled for FDR < 0.10	Welch’s t-test (p < 0.05); controlled for FDR < 0.10
	IFI27 fold change	Basal gangliac:	2.27-fold	1.73-fold
		5.6-fold; 2.1-fold; 4.6-fold
		Frontal cortex:
		2.0-fold; 1.3-fold; 2.0-fold
		White matter:
		2.3-fold; 1.6-fold; 2.7-fold
aNCI: Neurocognitive impairment; bHIVE: HIV-1 encephalitis, cdetermined based on gene array expression values from PLWH with no/slight NCI (1), NCI and no HIVE (2), and NCI and HIVE (3)
