# Supplementary material for: Transcriptional signature of induced neurons differentiates virologically suppressed people with HIV from people without HIV
Source: JCI Insight. 2025 Nov 25;11(2):e190445. doi: 10.1172/jci.insight.190445 (PMC12892921; doi:10.1172/jci.insight.190445)
Supplement: Supplemental table 8 [file jciinsight-11-190445-s269.xlsx]

## Sheet: Tabelle1
Differentially expressed genes in PLWH iNs between IFI27 high and IFI27 low expressing donors
cut-offs:
padj.	<0.05
log2fc	> + 0.5; < -05
Upregulated genes in IFI27high compared to IFI27low
Gene	baseMean	log2fc	padj
ENPP4	464.906	1.12477	0.0285531
RETSAT	2284.48	0.625945	0.0336733
PARP12	348.72	1.43994	0.00291692
OGFR	1883.07	0.502799	0.0322621
NTN1	924.65	2.21404	0.00491796
TRHDE	1016.41	1.90063	0.0418077
MRVI1	136.922	2.18975	0.00776917
MCAM	510.277	1.79439	0.0197156
NAALAD2	66.6556	2.28599	0.00263715
IGSF9B	2648.63	0.814438	0.00685572
TBX5	33.6667	1.96453	0.0312931
ITGA6	987.149	1.53204	1.2048e-06
TSPAN15	592.751	0.877649	0.0281625
MMP11	132.634	1.5381	0.0101465
CARD10	143.436	2.15766	0.00167416
ISYNA1	262.168	1.17815	0.00734842
SCN1B	819.459	1.08494	0.0301068
EPHB6	59.2562	2.13104	0.00322831
TMEM176B	56.9973	3.25417	0.0270835
HOXB6	365.572	1.03808	1.26575e-08
RAI1	795.969	0.508794	0.0109862
ALDOC	1185.15	1.64871	7.35976e-09
SLC1A2	279.293	1.24756	0.00487984
NT5DC3	316.622	1.14416	3.35248e-07
MAN1A1	1308.39	1.43542	2.04357e-05
TPD52L1	270.237	1.16433	0.000362742
ENPP5	102.02	1.79989	0.0387322
IFIH1	232.692	1.8811	7.38091e-10
MYCL	604.74	1.55364	6.8361e-14
RCAN3	1840.67	1.37215	0.00103857
IRF1	696.142	1.27032	0.000919555
PCSK2	7262.49	1.63927	0.00487984
TST	216.424	1.07063	0.035795
CGNL1	449.252	1.08141	0.0449177
SH3BP4	578.838	0.693873	0.0398787
IQCN	513.673	1.02007	0.0323102
ZNF337	989.13	0.549725	0.0418077
CASZ1	708.144	1.45975	0.000931969
RAP1GAP2	2984.92	1.36485	0.0366282
MTSS2	4673.18	0.738911	2.25082e-05
PLAAT4	252.322	2.22028	0.0312931
BTG1	3098.18	0.523817	0.0241946
ITGA7	9749.48	1.82838	3.2348e-06
IGF2BP3	120.141	2.18025	0.0322621
LMX1B	126.089	3.88812	0.000316215
DDX60	209.169	2.09929	3.35248e-07
PPP2R1B	3147.25	0.981653	0.000176734
GCOM1	48.495	3.24451	0.0459721
GLCE	2953.65	1.0343	5.12234e-09
NKD1	310.5	2.01647	0.00674245
HUNK	327.416	1.93825	0.0281625
SLC6A3	4099.37	1.26991	1.60141e-06
ARHGEF19	46.2929	1.72506	0.0312931
CGN	72.8384	1.19502	0.0366282
LRIG1	3101.49	0.772239	0.0256762
BOC	4599.87	1.16722	0.00291692
UGT3A1	587.357	2.0587	1.14181e-11
BIN3	537.413	0.529506	0.0495962
DIXDC1	1978.51	0.650315	0.0285531
DLG5	2468.41	0.596124	0.0260776
SPOCK1	11553.4	0.906441	0.0174696
GRIA4	298.981	1.2603	0.0396597
GBP5	13.415	7.15051	0.000836851
LRP8	2042.84	0.958027	5.31155e-05
TSPAN18	251.062	1.76343	0.000616621
LDLRAP1	792.902	1.36339	0.0218545
CACHD1	883.763	2.35563	0.0197156
SCUBE1	66.2004	4.55424	8.69488e-10
RAVER2	368.752	0.826288	0.0377205
MEGF6	223.188	2.30219	0.026658
DIRAS3	93.3499	1.54856	0.00322831
INHBB	69.1107	2.51914	0.0322621
FZD6	223.417	0.831724	0.0414442
IFI27	296.229	4.86193	0.000495215
GPRC5B	563.715	1.55029	0.00353274
ENGASE	737.527	0.733488	0.0170137
VWCE	380.841	1.72406	9.32983e-10
GNG4	891.057	1.25035	0.00213651
NPNT	35.4689	3.23415	0.0312931
ROR2	556.783	1.80349	0.0377205
PDGFD	999.695	1.47356	2.71938e-05
BCL2	190.76	1.05316	0.0441628
MYD88	624.908	0.652646	0.00843104
CTBP2	1069.18	0.852285	0.0377205
TPRN	440.875	0.605562	0.0312931
SLC25A22	6629.33	0.864683	0.00237764
PNPLA2	3439.62	1.05449	2.54238e-08
PARP10	1968.61	1.33039	1.43415e-11
MEX3B	670.087	0.631905	0.027156
TENT5C	91.0965	3.49101	0.03215
ZNRF3	247.038	0.757143	0.0194323
KCNH8	18.7258	3.56877	0.00734842
ROBO2	2395.7	1.10954	0.000111636
PRELID2	99.3152	0.889545	0.0387322
CCDC69	235.549	1.40788	3.69879e-06
SMOC1	66.3937	3.13632	0.0323429
STUM	983.863	1.84749	3.2348e-06
LINC02731	522.261	0.81499	0.0465441
DPF3	1127.29	0.840051	0.0141325
LINGO4	154.106	2.42635	1.29705e-12
APOL6	758.926	0.982149	0.0188765
TAPBP	2737.45	0.552223	0.0479527
TRHDE-AS1	363.973	1.76102	0.0290902
LLPH-DT	8.68356	4.70823	0.0418077
PLA2G4B	27.0431	1.99487	0.0214213
LINC01550	13.7155	3.76247	0.027156
PURPL	399.804	1.24342	1.91689e-12
SNHG18	82.1485	1.57339	0.024975
CTXND1	42.8737	4.88645	0.000914294
Downregulated genes in IFI27high compared to IFI27low
Gene	baseMean	log2fc	padj
PHLDB1	2268.76	-0.86294	0.0281625
NRXN3	26.0023	-2.10187	0.036763
POU2F2	311.7	-1.47645	0.00487984
ANK1	175.473	-2.43656	0.0312897
FSTL4	1166.89	-1.92023	3.40782e-09
CCDC85A	299.169	-1.66232	0.000491241
RIMBP2	1276.04	-2.02195	0.000581379
REEP1	307.604	-1.67967	0.00189889
GAL	72.8075	-3.14208	0.000128432
ASIC4	120.477	-1.70054	0.00663068
RBFOX1	698.558	-1.57269	0.035795
MECOM	65.4108	-1.50936	0.0297322
ICAM1	41.6981	-2.11947	0.00214993
CHGA	3932.15	-1.82136	8.69488e-10
EEF1A2	808.541	-1.47148	0.0301068
CELF4	417.573	-1.75294	0.0205831
NOL4	667.326	-1.90006	0.000187903
TUSC3	1240.55	-1.01365	0.00784392
NOVA2	364.061	-2.14327	0.0144735
COBL	1770.48	-1.18703	0.017512
CRHR2	52.6502	-4.96916	7.79562e-05
NPTX2	1930.55	-1.37468	0.00843104
PPP1R17	257.609	-3.61844	0.00703543
TLX1	20.163	-2.55446	0.0301068
CNTNAP1	593.592	-0.78951	0.0352787
HDAC5	428.185	-0.869917	0.0482221
PDE1A	333.955	-1.24362	0.0217864
ONECUT2	2047.22	-0.971335	0.0421188
KCNIP2	7216.54	-1.52725	0.0404073
HPCA	150.994	-2.59561	0.0386013
TUBA1B	5927.29	-0.513752	7.79876e-05
ADGRE2	24.4535	-1.87846	0.0482221
SPECC1	994.615	-0.822247	0.0364878
ISLR	527.009	-1.42524	0.035795
LOXL1	1422.07	-0.828651	0.0197156
SHC2	1626.88	-1.44552	0.021845
MNX1	108.188	-1.30677	0.0447375
TUBB2B	1701.52	-1.59205	2.1956e-05
ITGA11	882.913	-0.904242	0.0397763
CBLN2	311.415	-2.3378	0.0218872
FAM163A	303.663	-3.1058	0.0418077
CNTN4	71.3093	-2.14566	0.0236832
TENM2	692.429	-1.12491	9.71714e-08
IGSF1	150.905	-2.99949	0.0330153
CDHR1	1588.37	-1.27676	0.0312931
INA	4609.68	-1.21199	1.2048e-06
ZNF215	56.8291	-1.36014	0.0312897
MGAT5	4140	-0.530996	0.0194323
THY1	2813.54	-1.32603	0.0338206
CDH12	113.503	-2.37975	0.00750784
LSM11	320.046	-0.916998	0.019193
KIF5A	4284.74	-1.30544	0.0377712
NRG1	640.697	-0.921882	0.0418077
CACNA1D	53.6181	-1.70997	0.0256762
GALNT14	183.704	-4.35118	0.027156
SV2A	2167.73	-1.57153	0.0312931
CSRP1	3276.21	-0.80779	0.00935189
FNDC5	7549.09	-1.27474	0.00127905
MPP3	188.317	-1.36004	0.000301429
ELAVL4	823.163	-2.8652	0.000187588
LRRTM1	254.359	-4.24596	3.94981e-07
ISLR2	463.916	-5.24023	0.015257
LINGO1	138.754	-2.04071	0.010585
GPR37L1	56.5069	-3.19261	0.0072704
ALK	104.652	-3.71056	0.00265295
GAP43	6731.59	-1.33295	0.0285531
WFIKKN2	29.3728	-2.0446	0.0387322
CNTNAP2	940.181	-2.00084	0.0218872
ST8SIA3	513.906	-1.47391	0.0492358
MYADM	553.703	-0.891353	0.0280252
BHLHE22	4780.47	-1.40771	0.0368531
PRR36	294.407	-0.858942	0.0281625
PCDH9	423.373	-1.36907	0.00332604
NELL2	80.6889	-2.51566	7.20825e-07
JAG2	264.899	-1.50473	0.0440443
ANKS1B	230.374	-2.97229	0.00338251
THBS2	1286.69	-1.59775	0.029565
NAP1L2	81.7766	-2.18296	0.027156
FSCN2	75.2697	-2.74257	0.0218872
AKR1C1	343.132	-0.719408	0.044208
SAMD11	179.508	-1.59517	0.0397763
RYR1	42.2795	-3.35048	7.06769e-06
CPNE4	106.221	-2.25675	0.0331547
SH3BGRL2	2662.11	-1.70783	0.027156
L1CAM	3182.7	-1.76502	0.0481965
AL049775.1	28.7561	-2.9538	0.0284239
AL591846.2	21.13	-4.99839	7.31636e-05
HSPA8P8	64.9675	-3.94216	0.0218872
AL645608.2	212.206	-1.47176	0.0218872
AKAIN1	121.451	-2.03208	0.0312931
RPS14P8	11.0657	-3.68345	0.0218872
AC040168.1	14.8636	-3.03098	0.02447
RNF5P1	66.9701	-2.1145	0.00110186
PCDHGB2	758.714	-1.34042	0.0385163
PCDHGB4	277.113	-0.808334	0.00877123
AC100810.1	174.04	-0.748191	0.0351781
AF131215.5	116.576	-1.67446	0.0281625
NOX5	44.1976	-3.62375	0.00414265
AC022613.1	10.0483	-5.83186	0.0174696
SPESP1	60.1206	-3.40729	0.0322621
TMEM179	524.389	-1.62036	0.0297322
AC010247.2	145.116	-3.99128	0.00182882
AC010478.1	136.212	-2.62566	0.0323429
AF131215.6	51.8543	-1.81118	0.0297322
AL645608.6	259.146	-1.32298	0.0383018
AUXG01000058.1	136.91	-2.00637	0.00148158
