# Supplementary material for: Transcriptional signature of induced neurons differentiates virologically suppressed people with HIV from people without HIV
Source: JCI Insight. 2025 Nov 25;11(2):e190445. doi: 10.1172/jci.insight.190445 (PMC12892921; doi:10.1172/jci.insight.190445)
Supplement: Supporting data values [file jciinsight-11-190445-s270.xlsx]

## Sheet: 1C
PWOH	PWH
66	60
51	32
27	27
55	55
53	64
66	51
55	48.1667
64
54.625

## Sheet: 2E
iNs	UNA-fibroblasts
0.081828	0.01647
0.064126	0.018887
0.035766	0.016559
0.017702	0.013247
0.115607	0.017812
0.136109	0.020319
0.091584	0.015843
0.082371	0.016022
0.047924	0.027747
0.029497	0.030426
0.292492	0.030288
0.299436	0.027266
	0.030495
	0.033036
	0.021772
	0.02706

## Sheet: 2H
PWOH	PLWH
3.1	8.2
10.2	1.1
0.3	3
3.3	11.9
4.1	2.5
3.9	6.5
2.4

## Sheet: 4B
PWOH	PWH
1529.78	111.827
196.712	233.736
267.281	16.9645
292.594	69.6243
575.482	49.503
1276.75	83.0516
439.769

## Sheet: 4C
PWOH	PWH
183.873	32.6163
240.943	21.6423
150.486	53.317
528.527	75.6786
111.001	97.8273
217.982	44.0891
191.278

## Sheet: 4D
PWOH	PWH
6.41418	670.032
12.8037	23.3736
20.2145	207.613
17.6485	25.2262
5.3884	194.476
20.7602	72.7983
3.41568

## Sheet: 4E
PWOH	PWH
1.06903	17.706
0	184.392
0	11.3097
0.92887	1.00905
6.46609	41.2525
0	4.10131
0

## Sheet: 4F
PWOH	PWH
182.804	11.1827
80.3143	19.9109
12.3533	37.9681
126.326	7.06333
120.7	14.1437
378.402	15.3799
447.454

## Sheet: 4G
PWOH	PWH
450.062	145.376
1271.06	77.0465
380.707	122.791
1054.27	191.719
51.7287	338.27
1220.13	108.685
702.777

## Sheet: 4H
iNs	iNs	UNA	UNA
PWOH	PWH	PWOH	PWH
148.595	41.0034	403.619	270.817
150.153	23.3736	267.566	123.537
132.518	26.6585	222.487	52.1817
92.887	33.2986	255.266	46.7347
261.877	17.6796	267.56	243.948
154.758	35.8865	248.015	31.4307
185.301		431.39
		369.434

[truncated: 11 more sheets: 4I, 5A, 5D, 5G, S1A, S1B, S1C, S9B, S9C, S9D, S9E]
